# Supplementary material for: Structural basis for ALK2/BMPR2 receptor complex signaling through kinase domain oligomerization
Source: Nat Commun. 2021 Aug 16;12:4950. doi: 10.1038/s41467-021-25248-5 (PMC8368100; doi:10.1038/s41467-021-25248-5)
Supplement: Supplementary file 4 — Supplementary Data 1 [file 41467_2021_25248_MOESM4_ESM.zip]

Archive with 2 entries (2 files):
- Suppl_Data_Set1_Agnew_Payaz_rev.pdb
- __MACOSX/._Suppl_Data_Set1_Agnew_Payaz_rev.pdb
