# Supplementary material for: Structural basis for ALK2/BMPR2 receptor complex signaling through kinase domain oligomerization
Source: Nat Commun. 2021 Aug 16;12:4950. doi: 10.1038/s41467-021-25248-5 (PMC8368100; doi:10.1038/s41467-021-25248-5)
Supplement: Supplementary file 4 — Supplementary Data 1 [file 41467_2021_25248_MOESM4_ESM.zip › Suppl_Data_Set1_Agnew_Payaz_rev.pdb]

HETATM    1  C   ACE A 201     -47.638   8.897   6.554  0.00  0.00           C  
HETATM    2  O   ACE A 201     -48.151   9.982   6.283  0.00  0.00           O  
HETATM    3  CH3 ACE A 201     -48.324   7.961   7.543  0.00  0.00           C  
HETATM    4 HH31 ACE A 201     -47.738   7.057   7.717  1.00  0.00           H  
HETATM    5 HH32 ACE A 201     -48.465   8.464   8.500  1.00  0.00           H  
HETATM    6 HH33 ACE A 201     -49.302   7.666   7.163  1.00  0.00           H  
ATOM      7  N   ARG A 202     -46.481   8.468   6.026  0.00  0.00           N  
ATOM      8  CA  ARG A 202     -45.679   9.209   5.051  0.00  0.00           C  
ATOM      9  C   ARG A 202     -45.739   8.541   3.671  0.00  0.00           C  
ATOM     10  O   ARG A 202     -45.915   7.326   3.574  0.00  0.00           O  
ATOM     11  CB  ARG A 202     -44.219   9.293   5.545  0.00  0.00           C  
ATOM     12  CG  ARG A 202     -44.023  10.070   6.861  0.00  0.00           C  
ATOM     13  CD  ARG A 202     -44.528  11.519   6.795  0.00  0.00           C  
ATOM     14  NE  ARG A 202     -44.137  12.280   7.986  0.00  0.00           N  
ATOM     15  CZ  ARG A 202     -44.578  13.502   8.321  0.00  0.00           C  
ATOM     16  NH1 ARG A 202     -45.446  14.169   7.546  0.00  0.00           N  
ATOM     17  NH2 ARG A 202     -44.144  14.062   9.455  0.00  0.00           N1+
ATOM     18  H   ARG A 202     -46.129   7.556   6.278  1.00  0.00           H  
ATOM     19  HA  ARG A 202     -46.067  10.222   4.931  1.00  0.00           H  
ATOM     20  HB2 ARG A 202     -43.819   8.287   5.672  1.00  0.00           H  
ATOM     21  HB3 ARG A 202     -43.607   9.755   4.771  1.00  0.00           H  
ATOM     22  HG2 ARG A 202     -44.594   9.545   7.627  1.00  0.00           H  
ATOM     23  HG3 ARG A 202     -42.986  10.044   7.196  1.00  0.00           H  
ATOM     24  HD2 ARG A 202     -44.275  12.016   5.859  1.00  0.00           H  
ATOM     25  HD3 ARG A 202     -45.616  11.491   6.857  1.00  0.00           H  
ATOM     26  HE  ARG A 202     -43.483  11.817   8.617  1.00  0.00           H  
ATOM     27 HH11 ARG A 202     -45.787  13.744   6.696  1.00  0.00           H  
ATOM     28 HH12 ARG A 202     -45.777  15.085   7.812  1.00  0.00           H  
ATOM     29 HH21 ARG A 202     -43.477  13.561  10.039  1.00  0.00           H  
ATOM     30 HH22 ARG A 202     -44.488  14.962   9.752  1.00  0.00           H  
ATOM     31  N   THR A 203     -45.571   9.371   2.629  0.00  0.00           N  
ATOM     32  CA  THR A 203     -45.571   8.959   1.228  0.00  0.00           C  
ATOM     33  C   THR A 203     -44.268   8.226   0.861  0.00  0.00           C  
ATOM     34  O   THR A 203     -43.187   8.806   0.967  0.00  0.00           O  
ATOM     35  CB  THR A 203     -45.720  10.186   0.284  0.00  0.00           C  
ATOM     36  CG2 THR A 203     -45.699   9.863  -1.223  0.00  0.00           C  
ATOM     37  OG1 THR A 203     -46.944  10.839   0.566  0.00  0.00           O  
ATOM     38  H   THR A 203     -45.430  10.357   2.793  1.00  0.00           H  
ATOM     39  HA  THR A 203     -46.420   8.291   1.067  1.00  0.00           H  
ATOM     40  HB  THR A 203     -44.925  10.904   0.492  1.00  0.00           H  
ATOM     41  HG1 THR A 203     -47.665  10.260   0.306  1.00  0.00           H  
ATOM     42 HG21 THR A 203     -45.928  10.751  -1.813  1.00  0.00           H  
ATOM     43 HG22 THR A 203     -44.722   9.509  -1.553  1.00  0.00           H  
ATOM     44 HG23 THR A 203     -46.433   9.098  -1.477  1.00  0.00           H  
ATOM     45  N   VAL A 204     -44.425   6.976   0.404  0.00  0.00           N  
ATOM     46  CA  VAL A 204     -43.379   6.157  -0.194  0.00  0.00           C  
ATOM     47  C   VAL A 204     -44.007   5.361  -1.351  0.00  0.00           C  
ATOM     48  O   VAL A 204     -44.922   4.565  -1.135  0.00  0.00           O  
ATOM     49  CB  VAL A 204     -42.686   5.194   0.818  0.00  0.00           C  
ATOM     50  CG1 VAL A 204     -41.698   5.935   1.731  0.00  0.00           C  
ATOM     51  CG2 VAL A 204     -43.642   4.341   1.678  0.00  0.00           C  
ATOM     52  H   VAL A 204     -45.350   6.570   0.380  1.00  0.00           H  
ATOM     53  HA  VAL A 204     -42.617   6.814  -0.620  1.00  0.00           H  
ATOM     54  HB  VAL A 204     -42.082   4.501   0.231  1.00  0.00           H  
ATOM     55 HG11 VAL A 204     -41.136   5.238   2.353  1.00  0.00           H  
ATOM     56 HG12 VAL A 204     -40.978   6.513   1.153  1.00  0.00           H  
ATOM     57 HG13 VAL A 204     -42.222   6.621   2.396  1.00  0.00           H  
ATOM     58 HG21 VAL A 204     -43.080   3.699   2.356  1.00  0.00           H  
ATOM     59 HG22 VAL A 204     -44.295   4.965   2.289  1.00  0.00           H  
ATOM     60 HG23 VAL A 204     -44.272   3.687   1.081  1.00  0.00           H  
ATOM     61  N   ALA A 205     -43.524   5.632  -2.571  0.00  0.00           N  
ATOM     62  CA  ALA A 205     -43.945   4.961  -3.799  0.00  0.00           C  
ATOM     63  C   ALA A 205     -42.949   3.854  -4.166  0.00  0.00           C  
ATOM     64  O   ALA A 205     -41.788   3.911  -3.759  0.00  0.00           O  
ATOM     65  CB  ALA A 205     -44.034   6.000  -4.929  0.00  0.00           C  
ATOM     66  H   ALA A 205     -42.772   6.299  -2.670  1.00  0.00           H  
ATOM     67  HA  ALA A 205     -44.934   4.517  -3.666  1.00  0.00           H  
ATOM     68  HB1 ALA A 205     -44.454   5.561  -5.834  1.00  0.00           H  
ATOM     69  HB2 ALA A 205     -44.674   6.837  -4.647  1.00  0.00           H  
ATOM     70  HB3 ALA A 205     -43.056   6.403  -5.190  1.00  0.00           H  
ATOM     71  N   ARG A 206     -43.432   2.888  -4.965  0.00  0.00           N  
ATOM     72  CA  ARG A 206     -42.665   1.775  -5.536  0.00  0.00           C  
ATOM     73  C   ARG A 206     -42.196   0.759  -4.475  0.00  0.00           C  
ATOM     74  O   ARG A 206     -41.037   0.344  -4.469  0.00  0.00           O  
ATOM     75  CB  ARG A 206     -41.558   2.289  -6.494  0.00  0.00           C  
ATOM     76  CG  ARG A 206     -42.142   3.003  -7.732  0.00  0.00           C  
ATOM     77  CD  ARG A 206     -41.123   3.822  -8.536  0.00  0.00           C  
ATOM     78  NE  ARG A 206     -40.789   5.095  -7.881  0.00  0.00           N  
ATOM     79  CZ  ARG A 206     -41.516   6.223  -7.937  0.00  0.00           C  
ATOM     80  NH1 ARG A 206     -42.678   6.283  -8.603  0.00  0.00           N  
ATOM     81  NH2 ARG A 206     -41.060   7.315  -7.318  0.00  0.00           N1+
ATOM     82  H   ARG A 206     -44.402   2.930  -5.243  1.00  0.00           H  
ATOM     83  HA  ARG A 206     -43.378   1.224  -6.151  1.00  0.00           H  
ATOM     84  HB2 ARG A 206     -40.870   2.948  -5.964  1.00  0.00           H  
ATOM     85  HB3 ARG A 206     -40.953   1.454  -6.848  1.00  0.00           H  
ATOM     86  HG2 ARG A 206     -42.703   2.322  -8.373  1.00  0.00           H  
ATOM     87  HG3 ARG A 206     -42.873   3.722  -7.362  1.00  0.00           H  
ATOM     88  HD2 ARG A 206     -40.178   3.279  -8.505  1.00  0.00           H  
ATOM     89  HD3 ARG A 206     -41.376   3.919  -9.592  1.00  0.00           H  
ATOM     90  HE  ARG A 206     -39.970   5.095  -7.275  1.00  0.00           H  
ATOM     91 HH11 ARG A 206     -43.024   5.466  -9.084  1.00  0.00           H  
ATOM     92 HH12 ARG A 206     -43.202   7.145  -8.645  1.00  0.00           H  
ATOM     93 HH21 ARG A 206     -40.128   7.295  -6.908  1.00  0.00           H  
ATOM     94 HH22 ARG A 206     -41.554   8.195  -7.351  1.00  0.00           H  
ATOM     95  N   GLN A 207     -43.171   0.324  -3.659  0.00  0.00           N  
ATOM     96  CA  GLN A 207     -43.170  -0.878  -2.820  0.00  0.00           C  
ATOM     97  C   GLN A 207     -42.223  -0.811  -1.607  0.00  0.00           C  
ATOM     98  O   GLN A 207     -41.351  -1.668  -1.459  0.00  0.00           O  
ATOM     99  CB  GLN A 207     -42.965  -2.158  -3.682  0.00  0.00           C  
ATOM    100  CG  GLN A 207     -43.900  -2.342  -4.903  0.00  0.00           C  
ATOM    101  CD  GLN A 207     -45.375  -2.018  -4.646  0.00  0.00           C  
ATOM    102  NE2 GLN A 207     -46.159  -3.020  -4.248  0.00  0.00           N  
ATOM    103  OE1 GLN A 207     -45.802  -0.876  -4.810  0.00  0.00           O  
ATOM    104  H   GLN A 207     -44.079   0.758  -3.749  1.00  0.00           H  
ATOM    105  HA  GLN A 207     -44.169  -0.930  -2.385  1.00  0.00           H  
ATOM    106  HB2 GLN A 207     -41.936  -2.204  -4.040  1.00  0.00           H  
ATOM    107  HB3 GLN A 207     -43.082  -3.029  -3.035  1.00  0.00           H  
ATOM    108  HG2 GLN A 207     -43.563  -1.690  -5.709  1.00  0.00           H  
ATOM    109  HG3 GLN A 207     -43.808  -3.358  -5.290  1.00  0.00           H  
ATOM    110 HE21 GLN A 207     -45.782  -3.948  -4.118  1.00  0.00           H  
ATOM    111 HE22 GLN A 207     -47.140  -2.855  -4.073  1.00  0.00           H  
ATOM    112  N   ILE A 208     -42.469   0.172  -0.726  0.00  0.00           N  
ATOM    113  CA  ILE A 208     -41.960   0.191   0.646  0.00  0.00           C  
ATOM    114  C   ILE A 208     -43.194   0.252   1.569  0.00  0.00           C  
ATOM    115  O   ILE A 208     -44.068   1.092   1.355  0.00  0.00           O  
ATOM    116  CB  ILE A 208     -41.065   1.430   0.974  0.00  0.00           C  
ATOM    117  CG1 ILE A 208     -39.876   1.609   0.002  0.00  0.00           C  
ATOM    118  CG2 ILE A 208     -40.512   1.363   2.416  0.00  0.00           C  
ATOM    119  CD1 ILE A 208     -40.235   2.256  -1.346  0.00  0.00           C  
ATOM    120  H   ILE A 208     -43.193   0.848  -0.927  1.00  0.00           H  
ATOM    121  HA  ILE A 208     -41.399  -0.720   0.863  1.00  0.00           H  
ATOM    122  HB  ILE A 208     -41.674   2.331   0.914  1.00  0.00           H  
ATOM    123 HG12 ILE A 208     -39.120   2.245   0.464  1.00  0.00           H  
ATOM    124 HG13 ILE A 208     -39.385   0.651  -0.155  1.00  0.00           H  
ATOM    125 HG21 ILE A 208     -39.873   2.220   2.627  1.00  0.00           H  
ATOM    126 HG22 ILE A 208     -41.298   1.370   3.170  1.00  0.00           H  
ATOM    127 HG23 ILE A 208     -39.915   0.462   2.567  1.00  0.00           H  
ATOM    128 HD11 ILE A 208     -40.112   1.545  -2.163  1.00  0.00           H  
ATOM    129 HD12 ILE A 208     -41.263   2.616  -1.371  1.00  0.00           H  
ATOM    130 HD13 ILE A 208     -39.588   3.109  -1.556  1.00  0.00           H  
ATOM    131  N   THR A 209     -43.231  -0.627   2.581  0.00  0.00           N  
ATOM    132  CA  THR A 209     -44.281  -0.670   3.598  0.00  0.00           C  
ATOM    133  C   THR A 209     -43.689  -0.163   4.922  0.00  0.00           C  
ATOM    134  O   THR A 209     -42.869  -0.859   5.514  0.00  0.00           O  
ATOM    135  CB  THR A 209     -44.790  -2.124   3.808  0.00  0.00           C  
ATOM    136  CG2 THR A 209     -45.789  -2.320   4.965  0.00  0.00           C  
ATOM    137  OG1 THR A 209     -45.418  -2.563   2.620  0.00  0.00           O  
ATOM    138  H   THR A 209     -42.479  -1.296   2.691  1.00  0.00           H  
ATOM    139  HA  THR A 209     -45.129  -0.041   3.322  1.00  0.00           H  
ATOM    140  HB  THR A 209     -43.939  -2.788   3.973  1.00  0.00           H  
ATOM    141  HG1 THR A 209     -45.831  -3.413   2.787  1.00  0.00           H  
ATOM    142 HG21 THR A 209     -46.172  -3.340   4.986  1.00  0.00           H  
ATOM    143 HG22 THR A 209     -45.330  -2.138   5.936  1.00  0.00           H  
ATOM    144 HG23 THR A 209     -46.641  -1.646   4.870  1.00  0.00           H  
ATOM    145  N   LEU A 210     -44.112   1.032   5.367  0.00  0.00           N  
ATOM    146  CA  LEU A 210     -43.712   1.615   6.654  0.00  0.00           C  
ATOM    147  C   LEU A 210     -44.384   0.877   7.828  0.00  0.00           C  
ATOM    148  O   LEU A 210     -45.549   0.495   7.707  0.00  0.00           O  
ATOM    149  CB  LEU A 210     -44.073   3.117   6.674  0.00  0.00           C  
ATOM    150  CG  LEU A 210     -43.376   3.980   5.599  0.00  0.00           C  
ATOM    151  CD1 LEU A 210     -43.784   5.460   5.728  0.00  0.00           C  
ATOM    152  CD2 LEU A 210     -41.846   3.824   5.590  0.00  0.00           C  
ATOM    153  H   LEU A 210     -44.786   1.557   4.829  1.00  0.00           H  
ATOM    154  HA  LEU A 210     -42.633   1.502   6.763  1.00  0.00           H  
ATOM    155  HB2 LEU A 210     -45.154   3.231   6.579  1.00  0.00           H  
ATOM    156  HB3 LEU A 210     -43.818   3.519   7.652  1.00  0.00           H  
ATOM    157  HG  LEU A 210     -43.743   3.642   4.630  1.00  0.00           H  
ATOM    158 HD11 LEU A 210     -44.002   5.884   4.748  1.00  0.00           H  
ATOM    159 HD12 LEU A 210     -44.673   5.590   6.346  1.00  0.00           H  
ATOM    160 HD13 LEU A 210     -42.996   6.064   6.178  1.00  0.00           H  
ATOM    161 HD21 LEU A 210     -41.340   4.760   5.349  1.00  0.00           H  
ATOM    162 HD22 LEU A 210     -41.459   3.485   6.551  1.00  0.00           H  
ATOM    163 HD23 LEU A 210     -41.546   3.096   4.837  1.00  0.00           H  
ATOM    164  N   LEU A 211     -43.633   0.680   8.926  0.00  0.00           N  
ATOM    165  CA  LEU A 211     -44.042  -0.152  10.064  0.00  0.00           C  
ATOM    166  C   LEU A 211     -43.945   0.578  11.413  0.00  0.00           C  
ATOM    167  O   LEU A 211     -44.830   0.381  12.245  0.00  0.00           O  
ATOM    168  CB  LEU A 211     -43.186  -1.442  10.099  0.00  0.00           C  
ATOM    169  CG  LEU A 211     -43.480  -2.447   8.961  0.00  0.00           C  
ATOM    170  CD1 LEU A 211     -42.433  -3.579   8.935  0.00  0.00           C  
ATOM    171  CD2 LEU A 211     -44.921  -2.994   9.020  0.00  0.00           C  
ATOM    172  H   LEU A 211     -42.684   1.032   8.954  1.00  0.00           H  
ATOM    173  HA  LEU A 211     -45.091  -0.434   9.962  1.00  0.00           H  
ATOM    174  HB2 LEU A 211     -42.131  -1.162  10.082  1.00  0.00           H  
ATOM    175  HB3 LEU A 211     -43.334  -1.958  11.050  1.00  0.00           H  
ATOM    176  HG  LEU A 211     -43.376  -1.918   8.014  1.00  0.00           H  
ATOM    177 HD11 LEU A 211     -42.067  -3.736   7.922  1.00  0.00           H  
ATOM    178 HD12 LEU A 211     -41.566  -3.355   9.557  1.00  0.00           H  
ATOM    179 HD13 LEU A 211     -42.836  -4.530   9.285  1.00  0.00           H  
ATOM    180 HD21 LEU A 211     -44.973  -4.063   8.815  1.00  0.00           H  
ATOM    181 HD22 LEU A 211     -45.379  -2.831   9.996  1.00  0.00           H  
ATOM    182 HD23 LEU A 211     -45.551  -2.498   8.282  1.00  0.00           H  
ATOM    183  N   GLU A 212     -42.888   1.380  11.628  0.00  0.00           N  
ATOM    184  CA  GLU A 212     -42.612   2.035  12.909  0.00  0.00           C  
ATOM    185  C   GLU A 212     -41.841   3.338  12.675  0.00  0.00           C  
ATOM    186  O   GLU A 212     -40.776   3.301  12.064  0.00  0.00           O  
ATOM    187  CB  GLU A 212     -41.864   1.053  13.850  0.00  0.00           C  
ATOM    188  CG  GLU A 212     -41.332   1.669  15.166  0.00  0.00           C  
ATOM    189  CD  GLU A 212     -40.607   0.664  16.067  0.00  0.00           C  
ATOM    190  OE1 GLU A 212     -40.819   0.751  17.295  0.00  0.00           O  
ATOM    191  OE2 GLU A 212     -39.823  -0.149  15.527  0.00  0.00           O1-
ATOM    192  H   GLU A 212     -42.188   1.504  10.908  1.00  0.00           H  
ATOM    193  HA  GLU A 212     -43.559   2.302  13.384  1.00  0.00           H  
ATOM    194  HB2 GLU A 212     -42.536   0.231  14.104  1.00  0.00           H  
ATOM    195  HB3 GLU A 212     -41.039   0.595  13.304  1.00  0.00           H  
ATOM    196  HG2 GLU A 212     -40.620   2.469  14.960  1.00  0.00           H  
ATOM    197  HG3 GLU A 212     -42.156   2.119  15.721  1.00  0.00           H  
ATOM    198  N   CYS A 213     -42.371   4.456  13.196  0.00  0.00           N  
ATOM    199  CA  CYS A 213     -41.706   5.759  13.180  0.00  0.00           C  
ATOM    200  C   CYS A 213     -40.637   5.811  14.286  0.00  0.00           C  
ATOM    201  O   CYS A 213     -40.939   5.482  15.434  0.00  0.00           O  
ATOM    202  CB  CYS A 213     -42.724   6.909  13.326  0.00  0.00           C  
ATOM    203  SG  CYS A 213     -41.963   8.531  13.018  0.00  0.00           S  
ATOM    204  H   CYS A 213     -43.246   4.409  13.698  1.00  0.00           H  
ATOM    205  HA  CYS A 213     -41.217   5.878  12.211  1.00  0.00           H  
ATOM    206  HB2 CYS A 213     -43.538   6.781  12.616  1.00  0.00           H  
ATOM    207  HB3 CYS A 213     -43.176   6.908  14.319  1.00  0.00           H  
ATOM    208  HG  CYS A 213     -43.088   9.242  13.139  1.00  0.00           H  
ATOM    209  N   VAL A 214     -39.422   6.242  13.917  0.00  0.00           N  
ATOM    210  CA  VAL A 214     -38.291   6.430  14.832  0.00  0.00           C  
ATOM    211  C   VAL A 214     -38.161   7.914  15.263  0.00  0.00           C  
ATOM    212  O   VAL A 214     -37.469   8.201  16.240  0.00  0.00           O  
ATOM    213  CB  VAL A 214     -36.970   5.954  14.158  0.00  0.00           C  
ATOM    214  CG1 VAL A 214     -35.705   6.079  15.033  0.00  0.00           C  
ATOM    215  CG2 VAL A 214     -37.089   4.500  13.663  0.00  0.00           C  
ATOM    216  H   VAL A 214     -39.253   6.499  12.954  1.00  0.00           H  
ATOM    217  HA  VAL A 214     -38.442   5.840  15.738  1.00  0.00           H  
ATOM    218  HB  VAL A 214     -36.802   6.574  13.279  1.00  0.00           H  
ATOM    219 HG11 VAL A 214     -34.847   5.607  14.553  1.00  0.00           H  
ATOM    220 HG12 VAL A 214     -35.422   7.118  15.203  1.00  0.00           H  
ATOM    221 HG13 VAL A 214     -35.844   5.601  16.003  1.00  0.00           H  
ATOM    222 HG21 VAL A 214     -36.151   4.153  13.229  1.00  0.00           H  
ATOM    223 HG22 VAL A 214     -37.348   3.823  14.478  1.00  0.00           H  
ATOM    224 HG23 VAL A 214     -37.851   4.397  12.890  1.00  0.00           H  
ATOM    225  N   GLY A 215     -38.874   8.820  14.571  0.00  0.00           N  
ATOM    226  CA  GLY A 215     -38.920  10.251  14.858  0.00  0.00           C  
ATOM    227  C   GLY A 215     -37.982  11.011  13.914  0.00  0.00           C  
ATOM    228  O   GLY A 215     -37.459  10.459  12.945  0.00  0.00           O  
ATOM    229  H   GLY A 215     -39.424   8.503  13.785  1.00  0.00           H  
ATOM    230  HA2 GLY A 215     -39.939  10.603  14.703  1.00  0.00           H  
ATOM    231  HA3 GLY A 215     -38.661  10.464  15.897  1.00  0.00           H  
ATOM    232  N   LYS A 216     -37.803  12.310  14.200  0.00  0.00           N  
ATOM    233  CA  LYS A 216     -36.967  13.230  13.427  0.00  0.00           C  
ATOM    234  C   LYS A 216     -35.469  12.893  13.514  0.00  0.00           C  
ATOM    235  O   LYS A 216     -35.000  12.438  14.558  0.00  0.00           O  
ATOM    236  CB  LYS A 216     -37.205  14.676  13.913  0.00  0.00           C  
ATOM    237  CG  LYS A 216     -38.651  15.190  13.777  0.00  0.00           C  
ATOM    238  CD  LYS A 216     -39.227  15.084  12.356  0.00  0.00           C  
ATOM    239  CE  LYS A 216     -40.555  15.834  12.203  0.00  0.00           C  
ATOM    240  NZ  LYS A 216     -41.112  15.652  10.854  0.00  0.00           N1+
ATOM    241  H   LYS A 216     -38.255  12.704  15.011  1.00  0.00           H  
ATOM    242  HA  LYS A 216     -37.266  13.162  12.384  1.00  0.00           H  
ATOM    243  HB2 LYS A 216     -36.898  14.768  14.956  1.00  0.00           H  
ATOM    244  HB3 LYS A 216     -36.554  15.350  13.353  1.00  0.00           H  
ATOM    245  HG2 LYS A 216     -39.299  14.654  14.472  1.00  0.00           H  
ATOM    246  HG3 LYS A 216     -38.674  16.233  14.097  1.00  0.00           H  
ATOM    247  HD2 LYS A 216     -38.502  15.462  11.635  1.00  0.00           H  
ATOM    248  HD3 LYS A 216     -39.389  14.034  12.113  1.00  0.00           H  
ATOM    249  HE2 LYS A 216     -41.282  15.474  12.932  1.00  0.00           H  
ATOM    250  HE3 LYS A 216     -40.410  16.900  12.386  1.00  0.00           H  
ATOM    251  HZ1 LYS A 216     -41.961  16.190  10.764  1.00  0.00           H  
ATOM    252  HZ2 LYS A 216     -40.442  15.954  10.162  1.00  0.00           H  
ATOM    253  HZ3 LYS A 216     -41.322  14.666  10.723  1.00  0.00           H  
ATOM    254  N   GLY A 217     -34.746  13.193  12.423  0.00  0.00           N  
ATOM    255  CA  GLY A 217     -33.285  13.225  12.396  0.00  0.00           C  
ATOM    256  C   GLY A 217     -32.820  14.649  12.740  0.00  0.00           C  
ATOM    257  O   GLY A 217     -33.527  15.410  13.403  0.00  0.00           O  
ATOM    258  H   GLY A 217     -35.220  13.571  11.614  1.00  0.00           H  
ATOM    259  HA2 GLY A 217     -32.847  12.508  13.092  1.00  0.00           H  
ATOM    260  HA3 GLY A 217     -32.951  12.955  11.394  1.00  0.00           H  
ATOM    261  N   ARG A 218     -31.621  15.018  12.260  0.00  0.00           N  
ATOM    262  CA  ARG A 218     -31.160  16.414  12.213  0.00  0.00           C  
ATOM    263  C   ARG A 218     -31.915  17.202  11.124  0.00  0.00           C  
ATOM    264  O   ARG A 218     -32.254  18.366  11.332  0.00  0.00           O  
ATOM    265  CB  ARG A 218     -29.634  16.467  11.975  0.00  0.00           C  
ATOM    266  CG  ARG A 218     -28.784  15.651  12.970  0.00  0.00           C  
ATOM    267  CD  ARG A 218     -28.999  16.040  14.441  0.00  0.00           C  
ATOM    268  NE  ARG A 218     -27.975  15.444  15.311  0.00  0.00           N  
ATOM    269  CZ  ARG A 218     -28.010  15.381  16.652  0.00  0.00           C  
ATOM    270  NH1 ARG A 218     -29.068  15.819  17.350  0.00  0.00           N  
ATOM    271  NH2 ARG A 218     -26.954  14.880  17.303  0.00  0.00           N1+
ATOM    272  H   ARG A 218     -31.057  14.347  11.760  1.00  0.00           H  
ATOM    273  HA  ARG A 218     -31.376  16.891  13.171  1.00  0.00           H  
ATOM    274  HB2 ARG A 218     -29.412  16.107  10.968  1.00  0.00           H  
ATOM    275  HB3 ARG A 218     -29.301  17.506  11.996  1.00  0.00           H  
ATOM    276  HG2 ARG A 218     -29.078  14.607  12.857  1.00  0.00           H  
ATOM    277  HG3 ARG A 218     -27.727  15.676  12.714  1.00  0.00           H  
ATOM    278  HD2 ARG A 218     -29.124  17.113  14.589  1.00  0.00           H  
ATOM    279  HD3 ARG A 218     -29.927  15.567  14.763  1.00  0.00           H  
ATOM    280  HE  ARG A 218     -27.141  15.088  14.849  1.00  0.00           H  
ATOM    281 HH11 ARG A 218     -29.868  16.199  16.865  1.00  0.00           H  
ATOM    282 HH12 ARG A 218     -29.076  15.772  18.359  1.00  0.00           H  
ATOM    283 HH21 ARG A 218     -26.126  14.606  16.781  1.00  0.00           H  
ATOM    284 HH22 ARG A 218     -26.933  14.842  18.316  1.00  0.00           H  
ATOM    285  N   TYR A 219     -32.196  16.507  10.011  0.00  0.00           N  
ATOM    286  CA  TYR A 219     -33.081  16.896   8.918  0.00  0.00           C  
ATOM    287  C   TYR A 219     -33.901  15.646   8.554  0.00  0.00           C  
ATOM    288  O   TYR A 219     -33.407  14.531   8.732  0.00  0.00           O  
ATOM    289  CB  TYR A 219     -32.243  17.355   7.706  0.00  0.00           C  
ATOM    290  CG  TYR A 219     -31.177  18.399   7.999  0.00  0.00           C  
ATOM    291  CD1 TYR A 219     -31.547  19.732   8.270  0.00  0.00           C  
ATOM    292  CD2 TYR A 219     -29.813  18.033   8.030  0.00  0.00           C  
ATOM    293  CE1 TYR A 219     -30.562  20.689   8.585  0.00  0.00           C  
ATOM    294  CE2 TYR A 219     -28.828  18.992   8.330  0.00  0.00           C  
ATOM    295  CZ  TYR A 219     -29.202  20.319   8.618  0.00  0.00           C  
ATOM    296  OH  TYR A 219     -28.250  21.244   8.932  0.00  0.00           O  
ATOM    297  H   TYR A 219     -31.874  15.552   9.955  1.00  0.00           H  
ATOM    298  HA  TYR A 219     -33.759  17.691   9.236  1.00  0.00           H  
ATOM    299  HB2 TYR A 219     -31.751  16.484   7.275  1.00  0.00           H  
ATOM    300  HB3 TYR A 219     -32.902  17.741   6.927  1.00  0.00           H  
ATOM    301  HD1 TYR A 219     -32.588  20.020   8.251  1.00  0.00           H  
ATOM    302  HD2 TYR A 219     -29.514  17.014   7.833  1.00  0.00           H  
ATOM    303  HE1 TYR A 219     -30.852  21.706   8.803  1.00  0.00           H  
ATOM    304  HE2 TYR A 219     -27.788  18.704   8.344  1.00  0.00           H  
ATOM    305  HH  TYR A 219     -27.358  20.889   8.917  1.00  0.00           H  
ATOM    306  N   GLY A 220     -35.124  15.838   8.035  0.00  0.00           N  
ATOM    307  CA  GLY A 220     -36.020  14.745   7.643  0.00  0.00           C  
ATOM    308  C   GLY A 220     -36.568  13.965   8.854  0.00  0.00           C  
ATOM    309  O   GLY A 220     -36.530  14.437   9.992  0.00  0.00           O  
ATOM    310  H   GLY A 220     -35.461  16.782   7.880  1.00  0.00           H  
ATOM    311  HA2 GLY A 220     -36.855  15.164   7.080  1.00  0.00           H  
ATOM    312  HA3 GLY A 220     -35.495  14.063   6.972  1.00  0.00           H  
ATOM    313  N   GLU A 221     -37.106  12.766   8.578  0.00  0.00           N  
ATOM    314  CA  GLU A 221     -37.785  11.899   9.539  0.00  0.00           C  
ATOM    315  C   GLU A 221     -37.518  10.429   9.197  0.00  0.00           C  
ATOM    316  O   GLU A 221     -37.842   9.997   8.094  0.00  0.00           O  
ATOM    317  CB  GLU A 221     -39.289  12.242   9.542  0.00  0.00           C  
ATOM    318  CG  GLU A 221     -40.151  11.400  10.503  0.00  0.00           C  
ATOM    319  CD  GLU A 221     -41.616  11.816  10.419  0.00  0.00           C  
ATOM    320  OE1 GLU A 221     -41.927  12.928  10.901  0.00  0.00           O  
ATOM    321  OE2 GLU A 221     -42.405  11.042   9.836  0.00  0.00           O1-
ATOM    322  H   GLU A 221     -37.120  12.444   7.617  1.00  0.00           H  
ATOM    323  HA  GLU A 221     -37.381  12.077  10.533  1.00  0.00           H  
ATOM    324  HB2 GLU A 221     -39.404  13.297   9.792  1.00  0.00           H  
ATOM    325  HB3 GLU A 221     -39.681  12.138   8.528  1.00  0.00           H  
ATOM    326  HG2 GLU A 221     -40.075  10.335  10.277  1.00  0.00           H  
ATOM    327  HG3 GLU A 221     -39.807  11.527  11.529  1.00  0.00           H  
ATOM    328  N   VAL A 222     -36.955   9.686  10.161  0.00  0.00           N  
ATOM    329  CA  VAL A 222     -36.595   8.278  10.016  0.00  0.00           C  
ATOM    330  C   VAL A 222     -37.786   7.366  10.373  0.00  0.00           C  
ATOM    331  O   VAL A 222     -38.467   7.595  11.374  0.00  0.00           O  
ATOM    332  CB  VAL A 222     -35.382   7.919  10.923  0.00  0.00           C  
ATOM    333  CG1 VAL A 222     -34.987   6.425  10.898  0.00  0.00           C  
ATOM    334  CG2 VAL A 222     -34.147   8.766  10.560  0.00  0.00           C  
ATOM    335  H   VAL A 222     -36.783  10.093  11.071  1.00  0.00           H  
ATOM    336  HA  VAL A 222     -36.304   8.087   8.982  1.00  0.00           H  
ATOM    337  HB  VAL A 222     -35.642   8.168  11.954  1.00  0.00           H  
ATOM    338 HG11 VAL A 222     -34.100   6.244  11.504  1.00  0.00           H  
ATOM    339 HG12 VAL A 222     -35.769   5.776  11.291  1.00  0.00           H  
ATOM    340 HG13 VAL A 222     -34.766   6.094   9.882  1.00  0.00           H  
ATOM    341 HG21 VAL A 222     -33.300   8.524  11.202  1.00  0.00           H  
ATOM    342 HG22 VAL A 222     -33.839   8.592   9.529  1.00  0.00           H  
ATOM    343 HG23 VAL A 222     -34.337   9.834  10.675  1.00  0.00           H  
ATOM    344  N   TRP A 223     -37.973   6.330   9.545  0.00  0.00           N  
ATOM    345  CA  TRP A 223     -38.909   5.229   9.737  0.00  0.00           C  
ATOM    346  C   TRP A 223     -38.185   3.893   9.529  0.00  0.00           C  
ATOM    347  O   TRP A 223     -37.279   3.788   8.703  0.00  0.00           O  
ATOM    348  CB  TRP A 223     -40.073   5.332   8.727  0.00  0.00           C  
ATOM    349  CG  TRP A 223     -41.154   6.326   9.023  0.00  0.00           C  
ATOM    350  CD1 TRP A 223     -41.054   7.669   8.913  0.00  0.00           C  
ATOM    351  CD2 TRP A 223     -42.507   6.063   9.506  0.00  0.00           C  
ATOM    352  CE2 TRP A 223     -43.192   7.308   9.636  0.00  0.00           C  
ATOM    353  CE3 TRP A 223     -43.232   4.896   9.846  0.00  0.00           C  
ATOM    354  NE1 TRP A 223     -42.248   8.250   9.284  0.00  0.00           N  
ATOM    355  CZ2 TRP A 223     -44.531   7.391  10.057  0.00  0.00           C  
ATOM    356  CZ3 TRP A 223     -44.573   4.964  10.274  0.00  0.00           C  
ATOM    357  CH2 TRP A 223     -45.226   6.208  10.373  0.00  0.00           C  
ATOM    358  H   TRP A 223     -37.381   6.239   8.729  1.00  0.00           H  
ATOM    359  HA  TRP A 223     -39.309   5.232  10.753  1.00  0.00           H  
ATOM    360  HB2 TRP A 223     -39.689   5.528   7.725  1.00  0.00           H  
ATOM    361  HB3 TRP A 223     -40.577   4.367   8.660  1.00  0.00           H  
ATOM    362  HD1 TRP A 223     -40.165   8.195   8.596  1.00  0.00           H  
ATOM    363  HE1 TRP A 223     -42.374   9.259   9.326  1.00  0.00           H  
ATOM    364  HE3 TRP A 223     -42.748   3.933   9.773  1.00  0.00           H  
ATOM    365  HZ2 TRP A 223     -45.018   8.352  10.142  1.00  0.00           H  
ATOM    366  HZ3 TRP A 223     -45.102   4.056  10.524  1.00  0.00           H  
ATOM    367  HH2 TRP A 223     -46.254   6.256  10.700  1.00  0.00           H  
ATOM    368  N   ARG A 224     -38.676   2.875  10.243  0.00  0.00           N  
ATOM    369  CA  ARG A 224     -38.453   1.462   9.964  0.00  0.00           C  
ATOM    370  C   ARG A 224     -39.659   0.950   9.165  0.00  0.00           C  
ATOM    371  O   ARG A 224     -40.785   1.405   9.380  0.00  0.00           O  
ATOM    372  CB  ARG A 224     -38.311   0.694  11.291  0.00  0.00           C  
ATOM    373  CG  ARG A 224     -37.077   1.114  12.105  0.00  0.00           C  
ATOM    374  CD  ARG A 224     -37.130   0.614  13.550  0.00  0.00           C  
ATOM    375  NE  ARG A 224     -35.934   1.020  14.299  0.00  0.00           N  
ATOM    376  CZ  ARG A 224     -35.780   0.916  15.629  0.00  0.00           C  
ATOM    377  NH1 ARG A 224     -36.746   0.398  16.403  0.00  0.00           N  
ATOM    378  NH2 ARG A 224     -34.641   1.341  16.190  0.00  0.00           N1+
ATOM    379  H   ARG A 224     -39.420   3.062  10.906  1.00  0.00           H  
ATOM    380  HA  ARG A 224     -37.543   1.327   9.376  1.00  0.00           H  
ATOM    381  HB2 ARG A 224     -39.208   0.858  11.889  1.00  0.00           H  
ATOM    382  HB3 ARG A 224     -38.262  -0.380  11.103  1.00  0.00           H  
ATOM    383  HG2 ARG A 224     -36.146   0.834  11.610  1.00  0.00           H  
ATOM    384  HG3 ARG A 224     -37.069   2.201  12.155  1.00  0.00           H  
ATOM    385  HD2 ARG A 224     -37.969   1.109  14.041  1.00  0.00           H  
ATOM    386  HD3 ARG A 224     -37.312  -0.460  13.611  1.00  0.00           H  
ATOM    387  HE  ARG A 224     -35.180   1.411  13.752  1.00  0.00           H  
ATOM    388 HH11 ARG A 224     -37.630   0.108  15.997  1.00  0.00           H  
ATOM    389 HH12 ARG A 224     -36.624   0.321  17.402  1.00  0.00           H  
ATOM    390 HH21 ARG A 224     -33.908   1.743  15.623  1.00  0.00           H  
ATOM    391 HH22 ARG A 224     -34.503   1.269  17.188  1.00  0.00           H  
ATOM    392  N   GLY A 225     -39.392   0.014   8.251  0.00  0.00           N  
ATOM    393  CA  GLY A 225     -40.395  -0.537   7.357  0.00  0.00           C  
ATOM    394  C   GLY A 225     -39.911  -1.894   6.854  0.00  0.00           C  
ATOM    395  O   GLY A 225     -39.146  -2.587   7.524  0.00  0.00           O  
ATOM    396  H   GLY A 225     -38.442  -0.316   8.128  1.00  0.00           H  
ATOM    397  HA2 GLY A 225     -41.352  -0.667   7.860  1.00  0.00           H  
ATOM    398  HA3 GLY A 225     -40.541   0.150   6.522  1.00  0.00           H  
ATOM    399  N   SER A 226     -40.385  -2.254   5.655  0.00  0.00           N  
ATOM    400  CA  SER A 226     -40.001  -3.439   4.903  0.00  0.00           C  
ATOM    401  C   SER A 226     -39.993  -3.116   3.402  0.00  0.00           C  
ATOM    402  O   SER A 226     -40.856  -2.381   2.922  0.00  0.00           O  
ATOM    403  CB  SER A 226     -40.941  -4.610   5.269  0.00  0.00           C  
ATOM    404  OG  SER A 226     -40.702  -5.769   4.492  0.00  0.00           O  
ATOM    405  H   SER A 226     -41.052  -1.649   5.192  1.00  0.00           H  
ATOM    406  HA  SER A 226     -38.980  -3.698   5.178  1.00  0.00           H  
ATOM    407  HB2 SER A 226     -40.811  -4.879   6.317  1.00  0.00           H  
ATOM    408  HB3 SER A 226     -41.984  -4.318   5.140  1.00  0.00           H  
ATOM    409  HG  SER A 226     -39.834  -6.113   4.718  1.00  0.00           H  
ATOM    410  N   TRP A 227     -39.020  -3.713   2.702  0.00  0.00           N  
ATOM    411  CA  TRP A 227     -38.876  -3.707   1.254  0.00  0.00           C  
ATOM    412  C   TRP A 227     -38.628  -5.159   0.824  0.00  0.00           C  
ATOM    413  O   TRP A 227     -37.635  -5.754   1.244  0.00  0.00           O  
ATOM    414  CB  TRP A 227     -37.728  -2.754   0.856  0.00  0.00           C  
ATOM    415  CG  TRP A 227     -37.391  -2.677  -0.606  0.00  0.00           C  
ATOM    416  CD1 TRP A 227     -37.994  -1.867  -1.505  0.00  0.00           C  
ATOM    417  CD2 TRP A 227     -36.435  -3.475  -1.371  0.00  0.00           C  
ATOM    418  CE2 TRP A 227     -36.509  -3.078  -2.742  0.00  0.00           C  
ATOM    419  CE3 TRP A 227     -35.517  -4.504  -1.052  0.00  0.00           C  
ATOM    420  NE1 TRP A 227     -37.470  -2.089  -2.760  0.00  0.00           N  
ATOM    421  CZ2 TRP A 227     -35.719  -3.671  -3.742  0.00  0.00           C  
ATOM    422  CZ3 TRP A 227     -34.724  -5.112  -2.047  0.00  0.00           C  
ATOM    423  CH2 TRP A 227     -34.823  -4.698  -3.390  0.00  0.00           C  
ATOM    424  H   TRP A 227     -38.368  -4.315   3.191  1.00  0.00           H  
ATOM    425  HA  TRP A 227     -39.797  -3.356   0.782  1.00  0.00           H  
ATOM    426  HB2 TRP A 227     -37.967  -1.745   1.193  1.00  0.00           H  
ATOM    427  HB3 TRP A 227     -36.816  -3.036   1.385  1.00  0.00           H  
ATOM    428  HD1 TRP A 227     -38.773  -1.162  -1.265  1.00  0.00           H  
ATOM    429  HE1 TRP A 227     -37.781  -1.581  -3.576  1.00  0.00           H  
ATOM    430  HE3 TRP A 227     -35.428  -4.836  -0.029  1.00  0.00           H  
ATOM    431  HZ2 TRP A 227     -35.803  -3.349  -4.769  1.00  0.00           H  
ATOM    432  HZ3 TRP A 227     -34.036  -5.899  -1.776  1.00  0.00           H  
ATOM    433  HH2 TRP A 227     -34.213  -5.168  -4.147  1.00  0.00           H  
ATOM    434  N   GLN A 228     -39.547  -5.698   0.004  0.00  0.00           N  
ATOM    435  CA  GLN A 228     -39.513  -7.046  -0.581  0.00  0.00           C  
ATOM    436  C   GLN A 228     -39.495  -8.194   0.455  0.00  0.00           C  
ATOM    437  O   GLN A 228     -38.797  -9.189   0.258  0.00  0.00           O  
ATOM    438  CB  GLN A 228     -38.384  -7.155  -1.644  0.00  0.00           C  
ATOM    439  CG  GLN A 228     -38.527  -6.185  -2.838  0.00  0.00           C  
ATOM    440  CD  GLN A 228     -39.807  -6.385  -3.655  0.00  0.00           C  
ATOM    441  NE2 GLN A 228     -40.414  -5.287  -4.108  0.00  0.00           N  
ATOM    442  OE1 GLN A 228     -40.235  -7.513  -3.892  0.00  0.00           O  
ATOM    443  H   GLN A 228     -40.334  -5.130  -0.277  1.00  0.00           H  
ATOM    444  HA  GLN A 228     -40.471  -7.166  -1.088  1.00  0.00           H  
ATOM    445  HB2 GLN A 228     -37.416  -6.983  -1.172  1.00  0.00           H  
ATOM    446  HB3 GLN A 228     -38.336  -8.172  -2.037  1.00  0.00           H  
ATOM    447  HG2 GLN A 228     -38.487  -5.157  -2.480  1.00  0.00           H  
ATOM    448  HG3 GLN A 228     -37.675  -6.307  -3.509  1.00  0.00           H  
ATOM    449 HE21 GLN A 228     -40.039  -4.372  -3.904  1.00  0.00           H  
ATOM    450 HE22 GLN A 228     -41.254  -5.368  -4.662  1.00  0.00           H  
ATOM    451  N   GLY A 229     -40.284  -8.043   1.533  0.00  0.00           N  
ATOM    452  CA  GLY A 229     -40.487  -9.074   2.556  0.00  0.00           C  
ATOM    453  C   GLY A 229     -39.360  -9.141   3.602  0.00  0.00           C  
ATOM    454  O   GLY A 229     -39.378 -10.053   4.427  0.00  0.00           O  
ATOM    455  H   GLY A 229     -40.812  -7.189   1.639  1.00  0.00           H  
ATOM    456  HA2 GLY A 229     -41.422  -8.861   3.073  1.00  0.00           H  
ATOM    457  HA3 GLY A 229     -40.604 -10.053   2.088  1.00  0.00           H  
ATOM    458  N   GLU A 230     -38.406  -8.194   3.583  0.00  0.00           N  
ATOM    459  CA  GLU A 230     -37.324  -8.055   4.559  0.00  0.00           C  
ATOM    460  C   GLU A 230     -37.342  -6.621   5.105  0.00  0.00           C  
ATOM    461  O   GLU A 230     -37.633  -5.697   4.346  0.00  0.00           O  
ATOM    462  CB  GLU A 230     -35.985  -8.406   3.866  0.00  0.00           C  
ATOM    463  CG  GLU A 230     -34.713  -8.276   4.733  0.00  0.00           C  
ATOM    464  CD  GLU A 230     -34.750  -9.170   5.974  0.00  0.00           C  
ATOM    465  OE1 GLU A 230     -34.518 -10.386   5.804  0.00  0.00           O  
ATOM    466  OE2 GLU A 230     -35.035  -8.623   7.061  0.00  0.00           O1-
ATOM    467  H   GLU A 230     -38.437  -7.480   2.869  1.00  0.00           H  
ATOM    468  HA  GLU A 230     -37.487  -8.734   5.398  1.00  0.00           H  
ATOM    469  HB2 GLU A 230     -36.043  -9.426   3.483  1.00  0.00           H  
ATOM    470  HB3 GLU A 230     -35.864  -7.775   2.984  1.00  0.00           H  
ATOM    471  HG2 GLU A 230     -33.841  -8.550   4.140  1.00  0.00           H  
ATOM    472  HG3 GLU A 230     -34.554  -7.241   5.036  1.00  0.00           H  
ATOM    473  N   ASN A 231     -37.030  -6.457   6.402  0.00  0.00           N  
ATOM    474  CA  ASN A 231     -37.024  -5.162   7.093  0.00  0.00           C  
ATOM    475  C   ASN A 231     -35.968  -4.208   6.515  0.00  0.00           C  
ATOM    476  O   ASN A 231     -34.845  -4.622   6.225  0.00  0.00           O  
ATOM    477  CB  ASN A 231     -36.833  -5.365   8.614  0.00  0.00           C  
ATOM    478  CG  ASN A 231     -38.099  -5.825   9.351  0.00  0.00           C  
ATOM    479  ND2 ASN A 231     -38.160  -5.561  10.658  0.00  0.00           N  
ATOM    480  OD1 ASN A 231     -39.011  -6.406   8.765  0.00  0.00           O  
ATOM    481  H   ASN A 231     -36.735  -7.259   6.946  1.00  0.00           H  
ATOM    482  HA  ASN A 231     -38.027  -4.776   6.918  1.00  0.00           H  
ATOM    483  HB2 ASN A 231     -36.013  -6.057   8.814  1.00  0.00           H  
ATOM    484  HB3 ASN A 231     -36.546  -4.413   9.064  1.00  0.00           H  
ATOM    485 HD21 ASN A 231     -37.400  -5.085  11.122  1.00  0.00           H  
ATOM    486 HD22 ASN A 231     -38.968  -5.844  11.192  1.00  0.00           H  
ATOM    487  N   VAL A 232     -36.379  -2.941   6.367  0.00  0.00           N  
ATOM    488  CA  VAL A 232     -35.597  -1.868   5.761  0.00  0.00           C  
ATOM    489  C   VAL A 232     -35.671  -0.618   6.657  0.00  0.00           C  
ATOM    490  O   VAL A 232     -36.639  -0.446   7.399  0.00  0.00           O  
ATOM    491  CB  VAL A 232     -36.139  -1.551   4.327  0.00  0.00           C  
ATOM    492  CG1 VAL A 232     -37.348  -0.593   4.252  0.00  0.00           C  
ATOM    493  CG2 VAL A 232     -35.039  -1.042   3.386  0.00  0.00           C  
ATOM    494  H   VAL A 232     -37.310  -2.686   6.671  1.00  0.00           H  
ATOM    495  HA  VAL A 232     -34.547  -2.164   5.700  1.00  0.00           H  
ATOM    496  HB  VAL A 232     -36.475  -2.501   3.907  1.00  0.00           H  
ATOM    497 HG11 VAL A 232     -37.750  -0.553   3.240  1.00  0.00           H  
ATOM    498 HG12 VAL A 232     -38.151  -0.918   4.906  1.00  0.00           H  
ATOM    499 HG13 VAL A 232     -37.086   0.429   4.529  1.00  0.00           H  
ATOM    500 HG21 VAL A 232     -35.390  -1.021   2.354  1.00  0.00           H  
ATOM    501 HG22 VAL A 232     -34.735  -0.030   3.646  1.00  0.00           H  
ATOM    502 HG23 VAL A 232     -34.158  -1.684   3.416  1.00  0.00           H  
ATOM    503  N   ALA A 233     -34.651   0.241   6.547  0.00  0.00           N  
ATOM    504  CA  ALA A 233     -34.639   1.585   7.115  0.00  0.00           C  
ATOM    505  C   ALA A 233     -34.854   2.585   5.971  0.00  0.00           C  
ATOM    506  O   ALA A 233     -34.315   2.395   4.881  0.00  0.00           O  
ATOM    507  CB  ALA A 233     -33.295   1.809   7.822  0.00  0.00           C  
ATOM    508  H   ALA A 233     -33.894   0.040   5.905  1.00  0.00           H  
ATOM    509  HA  ALA A 233     -35.438   1.712   7.848  1.00  0.00           H  
ATOM    510  HB1 ALA A 233     -33.195   2.837   8.172  1.00  0.00           H  
ATOM    511  HB2 ALA A 233     -33.200   1.156   8.689  1.00  0.00           H  
ATOM    512  HB3 ALA A 233     -32.455   1.595   7.161  1.00  0.00           H  
ATOM    513  N   VAL A 234     -35.653   3.629   6.222  0.00  0.00           N  
ATOM    514  CA  VAL A 234     -36.019   4.607   5.202  0.00  0.00           C  
ATOM    515  C   VAL A 234     -36.291   5.974   5.844  0.00  0.00           C  
ATOM    516  O   VAL A 234     -37.032   6.064   6.820  0.00  0.00           O  
ATOM    517  CB  VAL A 234     -37.220   4.124   4.335  0.00  0.00           C  
ATOM    518  CG1 VAL A 234     -38.482   3.795   5.153  0.00  0.00           C  
ATOM    519  CG2 VAL A 234     -37.569   5.093   3.190  0.00  0.00           C  
ATOM    520  H   VAL A 234     -36.088   3.741   7.129  1.00  0.00           H  
ATOM    521  HA  VAL A 234     -35.163   4.729   4.539  1.00  0.00           H  
ATOM    522  HB  VAL A 234     -36.905   3.194   3.859  1.00  0.00           H  
ATOM    523 HG11 VAL A 234     -39.246   3.365   4.510  1.00  0.00           H  
ATOM    524 HG12 VAL A 234     -38.281   3.069   5.940  1.00  0.00           H  
ATOM    525 HG13 VAL A 234     -38.910   4.684   5.616  1.00  0.00           H  
ATOM    526 HG21 VAL A 234     -38.323   4.662   2.530  1.00  0.00           H  
ATOM    527 HG22 VAL A 234     -37.967   6.037   3.562  1.00  0.00           H  
ATOM    528 HG23 VAL A 234     -36.693   5.317   2.582  1.00  0.00           H  
ATOM    529  N   LYS A 235     -35.651   7.009   5.284  0.00  0.00           N  
ATOM    530  CA  LYS A 235     -35.653   8.365   5.812  0.00  0.00           C  
ATOM    531  C   LYS A 235     -36.396   9.279   4.836  0.00  0.00           C  
ATOM    532  O   LYS A 235     -35.915   9.500   3.729  0.00  0.00           O  
ATOM    533  CB  LYS A 235     -34.191   8.787   6.041  0.00  0.00           C  
ATOM    534  CG  LYS A 235     -34.033  10.129   6.770  0.00  0.00           C  
ATOM    535  CD  LYS A 235     -32.565  10.400   7.121  0.00  0.00           C  
ATOM    536  CE  LYS A 235     -32.381  11.706   7.896  0.00  0.00           C  
ATOM    537  NZ  LYS A 235     -30.969  11.925   8.245  0.00  0.00           N1+
ATOM    538  H   LYS A 235     -35.064   6.850   4.474  1.00  0.00           H  
ATOM    539  HA  LYS A 235     -36.162   8.399   6.773  1.00  0.00           H  
ATOM    540  HB2 LYS A 235     -33.708   8.018   6.647  1.00  0.00           H  
ATOM    541  HB3 LYS A 235     -33.646   8.810   5.096  1.00  0.00           H  
ATOM    542  HG2 LYS A 235     -34.424  10.940   6.155  1.00  0.00           H  
ATOM    543  HG3 LYS A 235     -34.633  10.122   7.681  1.00  0.00           H  
ATOM    544  HD2 LYS A 235     -32.173   9.571   7.712  1.00  0.00           H  
ATOM    545  HD3 LYS A 235     -31.971  10.431   6.207  1.00  0.00           H  
ATOM    546  HE2 LYS A 235     -32.727  12.544   7.293  1.00  0.00           H  
ATOM    547  HE3 LYS A 235     -32.973  11.692   8.812  1.00  0.00           H  
ATOM    548  HZ1 LYS A 235     -30.881  12.773   8.784  1.00  0.00           H  
ATOM    549  HZ2 LYS A 235     -30.618  11.142   8.777  1.00  0.00           H  
ATOM    550  HZ3 LYS A 235     -30.424  12.021   7.391  1.00  0.00           H  
ATOM    551  N   ILE A 236     -37.556   9.774   5.284  0.00  0.00           N  
ATOM    552  CA  ILE A 236     -38.478  10.639   4.553  0.00  0.00           C  
ATOM    553  C   ILE A 236     -38.028  12.109   4.675  0.00  0.00           C  
ATOM    554  O   ILE A 236     -37.563  12.513   5.740  0.00  0.00           O  
ATOM    555  CB  ILE A 236     -39.910  10.530   5.166  0.00  0.00           C  
ATOM    556  CG1 ILE A 236     -40.381   9.064   5.350  0.00  0.00           C  
ATOM    557  CG2 ILE A 236     -40.971  11.354   4.403  0.00  0.00           C  
ATOM    558  CD1 ILE A 236     -40.402   8.213   4.074  0.00  0.00           C  
ATOM    559  H   ILE A 236     -37.834   9.566   6.235  1.00  0.00           H  
ATOM    560  HA  ILE A 236     -38.498  10.344   3.502  1.00  0.00           H  
ATOM    561  HB  ILE A 236     -39.870  10.948   6.173  1.00  0.00           H  
ATOM    562 HG12 ILE A 236     -39.745   8.564   6.081  1.00  0.00           H  
ATOM    563 HG13 ILE A 236     -41.371   9.053   5.801  1.00  0.00           H  
ATOM    564 HG21 ILE A 236     -41.949  11.252   4.869  1.00  0.00           H  
ATOM    565 HG22 ILE A 236     -40.750  12.421   4.404  1.00  0.00           H  
ATOM    566 HG23 ILE A 236     -41.057  11.036   3.364  1.00  0.00           H  
ATOM    567 HD11 ILE A 236     -40.827   7.231   4.284  1.00  0.00           H  
ATOM    568 HD12 ILE A 236     -41.002   8.671   3.288  1.00  0.00           H  
ATOM    569 HD13 ILE A 236     -39.397   8.053   3.685  1.00  0.00           H  
ATOM    570  N   PHE A 237     -38.198  12.882   3.593  0.00  0.00           N  
ATOM    571  CA  PHE A 237     -37.884  14.309   3.531  0.00  0.00           C  
ATOM    572  C   PHE A 237     -39.035  15.073   2.861  0.00  0.00           C  
ATOM    573  O   PHE A 237     -39.626  14.578   1.900  0.00  0.00           O  
ATOM    574  CB  PHE A 237     -36.591  14.527   2.719  0.00  0.00           C  
ATOM    575  CG  PHE A 237     -35.316  13.950   3.305  0.00  0.00           C  
ATOM    576  CD1 PHE A 237     -34.544  14.697   4.218  0.00  0.00           C  
ATOM    577  CD2 PHE A 237     -34.944  12.617   3.029  0.00  0.00           C  
ATOM    578  CE1 PHE A 237     -33.376  14.163   4.744  0.00  0.00           C  
ATOM    579  CE2 PHE A 237     -33.773  12.099   3.564  0.00  0.00           C  
ATOM    580  CZ  PHE A 237     -32.983  12.876   4.402  0.00  0.00           C  
ATOM    581  H   PHE A 237     -38.580  12.480   2.746  1.00  0.00           H  
ATOM    582  HA  PHE A 237     -37.746  14.717   4.534  1.00  0.00           H  
ATOM    583  HB2 PHE A 237     -36.718  14.109   1.722  1.00  0.00           H  
ATOM    584  HB3 PHE A 237     -36.428  15.596   2.568  1.00  0.00           H  
ATOM    585  HD1 PHE A 237     -34.846  15.693   4.492  1.00  0.00           H  
ATOM    586  HD2 PHE A 237     -35.555  12.006   2.381  1.00  0.00           H  
ATOM    587  HE1 PHE A 237     -32.771  14.749   5.419  1.00  0.00           H  
ATOM    588  HE2 PHE A 237     -33.475  11.088   3.328  1.00  0.00           H  
ATOM    589  HZ  PHE A 237     -32.067  12.470   4.805  1.00  0.00           H  
ATOM    590  N   SER A 238     -39.272  16.302   3.344  0.00  0.00           N  
ATOM    591  CA  SER A 238     -40.107  17.310   2.689  0.00  0.00           C  
ATOM    592  C   SER A 238     -39.279  18.126   1.673  0.00  0.00           C  
ATOM    593  O   SER A 238     -38.068  17.929   1.559  0.00  0.00           O  
ATOM    594  CB  SER A 238     -40.760  18.185   3.783  0.00  0.00           C  
ATOM    595  OG  SER A 238     -39.833  19.054   4.409  0.00  0.00           O  
ATOM    596  H   SER A 238     -38.736  16.637   4.132  1.00  0.00           H  
ATOM    597  HA  SER A 238     -40.905  16.808   2.139  1.00  0.00           H  
ATOM    598  HB2 SER A 238     -41.553  18.794   3.348  1.00  0.00           H  
ATOM    599  HB3 SER A 238     -41.235  17.560   4.541  1.00  0.00           H  
ATOM    600  HG  SER A 238     -40.275  19.508   5.131  1.00  0.00           H  
ATOM    601  N   SER A 239     -39.955  19.045   0.962  0.00  0.00           N  
ATOM    602  CA  SER A 239     -39.364  19.939  -0.042  0.00  0.00           C  
ATOM    603  C   SER A 239     -38.272  20.886   0.501  0.00  0.00           C  
ATOM    604  O   SER A 239     -37.378  21.260  -0.257  0.00  0.00           O  
ATOM    605  CB  SER A 239     -40.498  20.716  -0.748  0.00  0.00           C  
ATOM    606  OG  SER A 239     -41.118  21.664   0.102  0.00  0.00           O  
ATOM    607  H   SER A 239     -40.949  19.150   1.102  1.00  0.00           H  
ATOM    608  HA  SER A 239     -38.889  19.299  -0.788  1.00  0.00           H  
ATOM    609  HB2 SER A 239     -40.101  21.243  -1.616  1.00  0.00           H  
ATOM    610  HB3 SER A 239     -41.262  20.036  -1.124  1.00  0.00           H  
ATOM    611  HG  SER A 239     -41.758  22.162  -0.412  1.00  0.00           H  
ATOM    612  N   ARG A 240     -38.359  21.241   1.794  0.00  0.00           N  
ATOM    613  CA  ARG A 240     -37.432  22.143   2.481  0.00  0.00           C  
ATOM    614  C   ARG A 240     -36.128  21.450   2.922  0.00  0.00           C  
ATOM    615  O   ARG A 240     -35.118  22.140   3.053  0.00  0.00           O  
ATOM    616  CB  ARG A 240     -38.162  22.803   3.670  0.00  0.00           C  
ATOM    617  CG  ARG A 240     -39.416  23.589   3.235  0.00  0.00           C  
ATOM    618  CD  ARG A 240     -40.112  24.329   4.384  0.00  0.00           C  
ATOM    619  NE  ARG A 240     -41.397  24.888   3.941  0.00  0.00           N  
ATOM    620  CZ  ARG A 240     -42.226  25.649   4.676  0.00  0.00           C  
ATOM    621  NH1 ARG A 240     -41.940  25.965   5.946  0.00  0.00           N  
ATOM    622  NH2 ARG A 240     -43.364  26.095   4.128  0.00  0.00           N1+
ATOM    623  H   ARG A 240     -39.119  20.877   2.350  1.00  0.00           H  
ATOM    624  HA  ARG A 240     -37.149  22.935   1.785  1.00  0.00           H  
ATOM    625  HB2 ARG A 240     -38.445  22.038   4.394  1.00  0.00           H  
ATOM    626  HB3 ARG A 240     -37.480  23.479   4.188  1.00  0.00           H  
ATOM    627  HG2 ARG A 240     -39.068  24.341   2.526  1.00  0.00           H  
ATOM    628  HG3 ARG A 240     -40.134  22.973   2.692  1.00  0.00           H  
ATOM    629  HD2 ARG A 240     -40.192  23.718   5.284  1.00  0.00           H  
ATOM    630  HD3 ARG A 240     -39.508  25.199   4.643  1.00  0.00           H  
ATOM    631  HE  ARG A 240     -41.662  24.670   2.991  1.00  0.00           H  
ATOM    632 HH11 ARG A 240     -41.085  25.631   6.367  1.00  0.00           H  
ATOM    633 HH12 ARG A 240     -42.570  26.536   6.492  1.00  0.00           H  
ATOM    634 HH21 ARG A 240     -43.594  25.868   3.171  1.00  0.00           H  
ATOM    635 HH22 ARG A 240     -44.000  26.667   4.664  1.00  0.00           H  
ATOM    636  N   ASP A 241     -36.161  20.116   3.097  0.00  0.00           N  
ATOM    637  CA  ASP A 241     -35.002  19.268   3.411  0.00  0.00           C  
ATOM    638  C   ASP A 241     -34.562  18.417   2.198  0.00  0.00           C  
ATOM    639  O   ASP A 241     -33.878  17.409   2.383  0.00  0.00           O  
ATOM    640  CB  ASP A 241     -35.195  18.399   4.683  0.00  0.00           C  
ATOM    641  CG  ASP A 241     -35.570  19.148   5.968  0.00  0.00           C  
ATOM    642  OD1 ASP A 241     -35.345  20.376   6.033  0.00  0.00           O  
ATOM    643  OD2 ASP A 241     -35.985  18.442   6.914  0.00  0.00           O1-
ATOM    644  H   ASP A 241     -37.034  19.626   2.959  1.00  0.00           H  
ATOM    645  HA  ASP A 241     -34.142  19.908   3.613  1.00  0.00           H  
ATOM    646  HB2 ASP A 241     -35.987  17.676   4.482  1.00  0.00           H  
ATOM    647  HB3 ASP A 241     -34.276  17.855   4.896  1.00  0.00           H  
ATOM    648  N   GLU A 242     -34.909  18.860   0.974  0.00  0.00           N  
ATOM    649  CA  GLU A 242     -34.454  18.293  -0.303  0.00  0.00           C  
ATOM    650  C   GLU A 242     -32.920  18.325  -0.476  0.00  0.00           C  
ATOM    651  O   GLU A 242     -32.362  17.415  -1.091  0.00  0.00           O  
ATOM    652  CB  GLU A 242     -35.187  19.025  -1.453  0.00  0.00           C  
ATOM    653  CG  GLU A 242     -34.762  18.623  -2.882  0.00  0.00           C  
ATOM    654  CD  GLU A 242     -35.563  19.370  -3.946  0.00  0.00           C  
ATOM    655  OE1 GLU A 242     -36.691  18.916  -4.239  0.00  0.00           O  
ATOM    656  OE2 GLU A 242     -35.033  20.384  -4.451  0.00  0.00           O1-
ATOM    657  H   GLU A 242     -35.490  19.684   0.904  1.00  0.00           H  
ATOM    658  HA  GLU A 242     -34.756  17.244  -0.321  1.00  0.00           H  
ATOM    659  HB2 GLU A 242     -36.260  18.857  -1.345  1.00  0.00           H  
ATOM    660  HB3 GLU A 242     -35.046  20.101  -1.337  1.00  0.00           H  
ATOM    661  HG2 GLU A 242     -33.706  18.833  -3.053  1.00  0.00           H  
ATOM    662  HG3 GLU A 242     -34.892  17.552  -3.028  1.00  0.00           H  
ATOM    663  N   LYS A 243     -32.271  19.360   0.086  0.00  0.00           N  
ATOM    664  CA  LYS A 243     -30.823  19.553   0.055  0.00  0.00           C  
ATOM    665  C   LYS A 243     -30.063  18.516   0.906  0.00  0.00           C  
ATOM    666  O   LYS A 243     -28.986  18.090   0.493  0.00  0.00           O  
ATOM    667  CB  LYS A 243     -30.506  20.999   0.495  0.00  0.00           C  
ATOM    668  CG  LYS A 243     -29.055  21.465   0.258  0.00  0.00           C  
ATOM    669  CD  LYS A 243     -28.696  21.589  -1.233  0.00  0.00           C  
ATOM    670  CE  LYS A 243     -27.303  22.187  -1.461  0.00  0.00           C  
ATOM    671  NZ  LYS A 243     -27.036  22.379  -2.897  0.00  0.00           N1+
ATOM    672  H   LYS A 243     -32.805  20.068   0.569  1.00  0.00           H  
ATOM    673  HA  LYS A 243     -30.510  19.422  -0.982  1.00  0.00           H  
ATOM    674  HB2 LYS A 243     -31.166  21.687  -0.036  1.00  0.00           H  
ATOM    675  HB3 LYS A 243     -30.752  21.116   1.552  1.00  0.00           H  
ATOM    676  HG2 LYS A 243     -28.922  22.435   0.738  1.00  0.00           H  
ATOM    677  HG3 LYS A 243     -28.352  20.795   0.752  1.00  0.00           H  
ATOM    678  HD2 LYS A 243     -28.734  20.606  -1.703  1.00  0.00           H  
ATOM    679  HD3 LYS A 243     -29.447  22.200  -1.737  1.00  0.00           H  
ATOM    680  HE2 LYS A 243     -27.215  23.151  -0.959  1.00  0.00           H  
ATOM    681  HE3 LYS A 243     -26.540  21.532  -1.044  1.00  0.00           H  
ATOM    682  HZ1 LYS A 243     -26.115  22.775  -3.021  1.00  0.00           H  
ATOM    683  HZ2 LYS A 243     -27.086  21.490  -3.373  1.00  0.00           H  
ATOM    684  HZ3 LYS A 243     -27.725  23.006  -3.287  1.00  0.00           H  
ATOM    685  N   SER A 244     -30.642  18.111   2.052  0.00  0.00           N  
ATOM    686  CA  SER A 244     -30.086  17.084   2.939  0.00  0.00           C  
ATOM    687  C   SER A 244     -30.182  15.669   2.337  0.00  0.00           C  
ATOM    688  O   SER A 244     -29.235  14.898   2.484  0.00  0.00           O  
ATOM    689  CB  SER A 244     -30.761  17.168   4.320  0.00  0.00           C  
ATOM    690  OG  SER A 244     -30.178  16.244   5.217  0.00  0.00           O  
ATOM    691  H   SER A 244     -31.539  18.491   2.318  1.00  0.00           H  
ATOM    692  HA  SER A 244     -29.026  17.310   3.078  1.00  0.00           H  
ATOM    693  HB2 SER A 244     -30.655  18.170   4.739  1.00  0.00           H  
ATOM    694  HB3 SER A 244     -31.830  16.964   4.248  1.00  0.00           H  
ATOM    695  HG  SER A 244     -30.577  16.359   6.081  1.00  0.00           H  
ATOM    696  N   TRP A 245     -31.290  15.383   1.628  0.00  0.00           N  
ATOM    697  CA  TRP A 245     -31.493  14.166   0.837  0.00  0.00           C  
ATOM    698  C   TRP A 245     -30.427  14.003  -0.261  0.00  0.00           C  
ATOM    699  O   TRP A 245     -29.858  12.921  -0.384  0.00  0.00           O  
ATOM    700  CB  TRP A 245     -32.927  14.175   0.267  0.00  0.00           C  
ATOM    701  CG  TRP A 245     -33.325  13.072  -0.673  0.00  0.00           C  
ATOM    702  CD1 TRP A 245     -33.811  11.864  -0.311  0.00  0.00           C  
ATOM    703  CD2 TRP A 245     -33.249  13.047  -2.133  0.00  0.00           C  
ATOM    704  CE2 TRP A 245     -33.780  11.802  -2.591  0.00  0.00           C  
ATOM    705  CE3 TRP A 245     -32.810  13.959  -3.122  0.00  0.00           C  
ATOM    706  NE1 TRP A 245     -34.098  11.121  -1.436  0.00  0.00           N  
ATOM    707  CZ2 TRP A 245     -33.895  11.491  -3.957  0.00  0.00           C  
ATOM    708  CZ3 TRP A 245     -32.917  13.656  -4.495  0.00  0.00           C  
ATOM    709  CH2 TRP A 245     -33.464  12.427  -4.913  0.00  0.00           C  
ATOM    710  H   TRP A 245     -32.027  16.072   1.571  1.00  0.00           H  
ATOM    711  HA  TRP A 245     -31.401  13.310   1.509  1.00  0.00           H  
ATOM    712  HB2 TRP A 245     -33.641  14.186   1.088  1.00  0.00           H  
ATOM    713  HB3 TRP A 245     -33.101  15.107  -0.267  1.00  0.00           H  
ATOM    714  HD1 TRP A 245     -33.973  11.548   0.707  1.00  0.00           H  
ATOM    715  HE1 TRP A 245     -34.502  10.194  -1.390  1.00  0.00           H  
ATOM    716  HE3 TRP A 245     -32.405  14.914  -2.819  1.00  0.00           H  
ATOM    717  HZ2 TRP A 245     -34.309  10.545  -4.270  1.00  0.00           H  
ATOM    718  HZ3 TRP A 245     -32.585  14.375  -5.230  1.00  0.00           H  
ATOM    719  HH2 TRP A 245     -33.549  12.202  -5.966  1.00  0.00           H  
ATOM    720  N   PHE A 246     -30.149  15.100  -0.988  0.00  0.00           N  
ATOM    721  CA  PHE A 246     -29.108  15.212  -2.009  0.00  0.00           C  
ATOM    722  C   PHE A 246     -27.673  14.998  -1.483  0.00  0.00           C  
ATOM    723  O   PHE A 246     -26.878  14.350  -2.163  0.00  0.00           O  
ATOM    724  CB  PHE A 246     -29.311  16.543  -2.777  0.00  0.00           C  
ATOM    725  CG  PHE A 246     -28.177  17.016  -3.672  0.00  0.00           C  
ATOM    726  CD1 PHE A 246     -27.957  16.403  -4.924  0.00  0.00           C  
ATOM    727  CD2 PHE A 246     -27.250  17.973  -3.204  0.00  0.00           C  
ATOM    728  CE1 PHE A 246     -26.871  16.785  -5.702  0.00  0.00           C  
ATOM    729  CE2 PHE A 246     -26.172  18.341  -3.998  0.00  0.00           C  
ATOM    730  CZ  PHE A 246     -25.987  17.753  -5.243  0.00  0.00           C  
ATOM    731  H   PHE A 246     -30.680  15.943  -0.812  1.00  0.00           H  
ATOM    732  HA  PHE A 246     -29.282  14.406  -2.724  1.00  0.00           H  
ATOM    733  HB2 PHE A 246     -30.199  16.444  -3.403  1.00  0.00           H  
ATOM    734  HB3 PHE A 246     -29.543  17.345  -2.075  1.00  0.00           H  
ATOM    735  HD1 PHE A 246     -28.630  15.636  -5.279  1.00  0.00           H  
ATOM    736  HD2 PHE A 246     -27.375  18.419  -2.228  1.00  0.00           H  
ATOM    737  HE1 PHE A 246     -26.709  16.320  -6.663  1.00  0.00           H  
ATOM    738  HE2 PHE A 246     -25.464  19.075  -3.641  1.00  0.00           H  
ATOM    739  HZ  PHE A 246     -25.140  18.037  -5.850  1.00  0.00           H  
ATOM    740  N   ARG A 247     -27.382  15.524  -0.281  0.00  0.00           N  
ATOM    741  CA  ARG A 247     -26.074  15.424   0.370  0.00  0.00           C  
ATOM    742  C   ARG A 247     -25.805  14.047   0.986  0.00  0.00           C  
ATOM    743  O   ARG A 247     -24.695  13.550   0.814  0.00  0.00           O  
ATOM    744  CB  ARG A 247     -25.930  16.538   1.417  0.00  0.00           C  
ATOM    745  CG  ARG A 247     -25.654  17.897   0.765  0.00  0.00           C  
ATOM    746  CD  ARG A 247     -25.711  19.048   1.767  0.00  0.00           C  
ATOM    747  NE  ARG A 247     -25.171  20.274   1.173  0.00  0.00           N  
ATOM    748  CZ  ARG A 247     -25.343  21.515   1.647  0.00  0.00           C  
ATOM    749  NH1 ARG A 247     -26.109  21.753   2.721  0.00  0.00           N  
ATOM    750  NH2 ARG A 247     -24.723  22.529   1.036  0.00  0.00           N1+
ATOM    751  H   ARG A 247     -28.092  16.043   0.218  1.00  0.00           H  
ATOM    752  HA  ARG A 247     -25.313  15.587  -0.396  1.00  0.00           H  
ATOM    753  HB2 ARG A 247     -26.821  16.581   2.046  1.00  0.00           H  
ATOM    754  HB3 ARG A 247     -25.095  16.317   2.085  1.00  0.00           H  
ATOM    755  HG2 ARG A 247     -24.725  17.901   0.193  1.00  0.00           H  
ATOM    756  HG3 ARG A 247     -26.448  18.067   0.038  1.00  0.00           H  
ATOM    757  HD2 ARG A 247     -26.766  19.266   1.934  1.00  0.00           H  
ATOM    758  HD3 ARG A 247     -25.283  18.804   2.741  1.00  0.00           H  
ATOM    759  HE  ARG A 247     -24.535  20.139   0.401  1.00  0.00           H  
ATOM    760 HH11 ARG A 247     -26.576  20.994   3.193  1.00  0.00           H  
ATOM    761 HH12 ARG A 247     -26.170  22.692   3.113  1.00  0.00           H  
ATOM    762 HH21 ARG A 247     -24.105  22.373   0.255  1.00  0.00           H  
ATOM    763 HH22 ARG A 247     -24.819  23.473   1.417  1.00  0.00           H  
ATOM    764  N   GLU A 248     -26.801  13.432   1.650  0.00  0.00           N  
ATOM    765  CA  GLU A 248     -26.678  12.059   2.149  0.00  0.00           C  
ATOM    766  C   GLU A 248     -26.589  11.025   1.014  0.00  0.00           C  
ATOM    767  O   GLU A 248     -25.788  10.101   1.132  0.00  0.00           O  
ATOM    768  CB  GLU A 248     -27.796  11.709   3.149  0.00  0.00           C  
ATOM    769  CG  GLU A 248     -27.618  12.379   4.524  0.00  0.00           C  
ATOM    770  CD  GLU A 248     -28.608  11.833   5.554  0.00  0.00           C  
ATOM    771  OE1 GLU A 248     -28.415  10.671   5.977  0.00  0.00           O  
ATOM    772  OE2 GLU A 248     -29.538  12.586   5.915  0.00  0.00           O1-
ATOM    773  H   GLU A 248     -27.691  13.893   1.788  1.00  0.00           H  
ATOM    774  HA  GLU A 248     -25.734  11.989   2.692  1.00  0.00           H  
ATOM    775  HB2 GLU A 248     -28.765  11.988   2.732  1.00  0.00           H  
ATOM    776  HB3 GLU A 248     -27.827  10.629   3.286  1.00  0.00           H  
ATOM    777  HG2 GLU A 248     -26.610  12.199   4.903  1.00  0.00           H  
ATOM    778  HG3 GLU A 248     -27.732  13.460   4.439  1.00  0.00           H  
ATOM    779  N   THR A 249     -27.336  11.236  -0.087  0.00  0.00           N  
ATOM    780  CA  THR A 249     -27.241  10.429  -1.310  0.00  0.00           C  
ATOM    781  C   THR A 249     -25.838  10.503  -1.946  0.00  0.00           C  
ATOM    782  O   THR A 249     -25.322   9.459  -2.336  0.00  0.00           O  
ATOM    783  CB  THR A 249     -28.294  10.847  -2.378  0.00  0.00           C  
ATOM    784  CG2 THR A 249     -28.161  10.192  -3.767  0.00  0.00           C  
ATOM    785  OG1 THR A 249     -29.587  10.536  -1.899  0.00  0.00           O  
ATOM    786  H   THR A 249     -27.971  12.023  -0.117  1.00  0.00           H  
ATOM    787  HA  THR A 249     -27.426   9.389  -1.030  1.00  0.00           H  
ATOM    788  HB  THR A 249     -28.258  11.929  -2.510  1.00  0.00           H  
ATOM    789  HG1 THR A 249     -29.797  11.145  -1.183  1.00  0.00           H  
ATOM    790 HG21 THR A 249     -28.995  10.472  -4.412  1.00  0.00           H  
ATOM    791 HG22 THR A 249     -27.253  10.505  -4.284  1.00  0.00           H  
ATOM    792 HG23 THR A 249     -28.147   9.105  -3.694  1.00  0.00           H  
ATOM    793  N   GLU A 250     -25.234  11.707  -1.986  0.00  0.00           N  
ATOM    794  CA  GLU A 250     -23.864  11.938  -2.450  0.00  0.00           C  
ATOM    795  C   GLU A 250     -22.811  11.221  -1.585  0.00  0.00           C  
ATOM    796  O   GLU A 250     -21.943  10.554  -2.140  0.00  0.00           O  
ATOM    797  CB  GLU A 250     -23.606  13.459  -2.579  0.00  0.00           C  
ATOM    798  CG  GLU A 250     -22.155  13.855  -2.937  0.00  0.00           C  
ATOM    799  CD  GLU A 250     -21.976  15.364  -3.120  0.00  0.00           C  
ATOM    800  OE1 GLU A 250     -22.459  16.117  -2.245  0.00  0.00           O  
ATOM    801  OE2 GLU A 250     -21.336  15.740  -4.127  0.00  0.00           O1-
ATOM    802  H   GLU A 250     -25.726  12.522  -1.646  1.00  0.00           H  
ATOM    803  HA  GLU A 250     -23.789  11.513  -3.453  1.00  0.00           H  
ATOM    804  HB2 GLU A 250     -24.274  13.861  -3.343  1.00  0.00           H  
ATOM    805  HB3 GLU A 250     -23.892  13.952  -1.651  1.00  0.00           H  
ATOM    806  HG2 GLU A 250     -21.461  13.545  -2.155  1.00  0.00           H  
ATOM    807  HG3 GLU A 250     -21.848  13.343  -3.850  1.00  0.00           H  
ATOM    808  N   LEU A 251     -22.922  11.354  -0.253  0.00  0.00           N  
ATOM    809  CA  LEU A 251     -21.992  10.795   0.733  0.00  0.00           C  
ATOM    810  C   LEU A 251     -21.994   9.255   0.797  0.00  0.00           C  
ATOM    811  O   LEU A 251     -20.925   8.675   0.991  0.00  0.00           O  
ATOM    812  CB  LEU A 251     -22.304  11.409   2.113  0.00  0.00           C  
ATOM    813  CG  LEU A 251     -21.871  12.888   2.247  0.00  0.00           C  
ATOM    814  CD1 LEU A 251     -22.614  13.589   3.396  0.00  0.00           C  
ATOM    815  CD2 LEU A 251     -20.343  13.041   2.370  0.00  0.00           C  
ATOM    816  H   LEU A 251     -23.668  11.926   0.121  1.00  0.00           H  
ATOM    817  HA  LEU A 251     -20.984  11.093   0.438  1.00  0.00           H  
ATOM    818  HB2 LEU A 251     -23.375  11.309   2.295  1.00  0.00           H  
ATOM    819  HB3 LEU A 251     -21.820  10.839   2.906  1.00  0.00           H  
ATOM    820  HG  LEU A 251     -22.169  13.406   1.335  1.00  0.00           H  
ATOM    821 HD11 LEU A 251     -22.756  14.648   3.181  1.00  0.00           H  
ATOM    822 HD12 LEU A 251     -23.602  13.162   3.571  1.00  0.00           H  
ATOM    823 HD13 LEU A 251     -22.063  13.510   4.329  1.00  0.00           H  
ATOM    824 HD21 LEU A 251     -20.048  13.610   3.252  1.00  0.00           H  
ATOM    825 HD22 LEU A 251     -19.844  12.075   2.429  1.00  0.00           H  
ATOM    826 HD23 LEU A 251     -19.938  13.562   1.503  1.00  0.00           H  
ATOM    827  N   TYR A 252     -23.164   8.622   0.601  0.00  0.00           N  
ATOM    828  CA  TYR A 252     -23.296   7.162   0.527  0.00  0.00           C  
ATOM    829  C   TYR A 252     -22.954   6.595  -0.864  0.00  0.00           C  
ATOM    830  O   TYR A 252     -22.666   5.403  -0.951  0.00  0.00           O  
ATOM    831  CB  TYR A 252     -24.712   6.724   0.959  0.00  0.00           C  
ATOM    832  CG  TYR A 252     -25.161   7.130   2.357  0.00  0.00           C  
ATOM    833  CD1 TYR A 252     -24.271   7.095   3.454  0.00  0.00           C  
ATOM    834  CD2 TYR A 252     -26.492   7.553   2.562  0.00  0.00           C  
ATOM    835  CE1 TYR A 252     -24.690   7.538   4.724  0.00  0.00           C  
ATOM    836  CE2 TYR A 252     -26.909   8.002   3.829  0.00  0.00           C  
ATOM    837  CZ  TYR A 252     -26.002   8.015   4.904  0.00  0.00           C  
ATOM    838  OH  TYR A 252     -26.390   8.502   6.115  0.00  0.00           O  
ATOM    839  H   TYR A 252     -24.013   9.159   0.478  1.00  0.00           H  
ATOM    840  HA  TYR A 252     -22.578   6.710   1.213  1.00  0.00           H  
ATOM    841  HB2 TYR A 252     -25.438   7.105   0.238  1.00  0.00           H  
ATOM    842  HB3 TYR A 252     -24.777   5.639   0.909  1.00  0.00           H  
ATOM    843  HD1 TYR A 252     -23.255   6.751   3.332  1.00  0.00           H  
ATOM    844  HD2 TYR A 252     -27.189   7.571   1.736  1.00  0.00           H  
ATOM    845  HE1 TYR A 252     -23.997   7.532   5.552  1.00  0.00           H  
ATOM    846  HE2 TYR A 252     -27.921   8.354   3.968  1.00  0.00           H  
ATOM    847  HH  TYR A 252     -27.233   8.971   6.084  1.00  0.00           H  
ATOM    848  N   ASN A 253     -22.970   7.441  -1.910  0.00  0.00           N  
ATOM    849  CA  ASN A 253     -22.535   7.104  -3.269  0.00  0.00           C  
ATOM    850  C   ASN A 253     -21.003   7.229  -3.431  0.00  0.00           C  
ATOM    851  O   ASN A 253     -20.438   6.496  -4.243  0.00  0.00           O  
ATOM    852  CB  ASN A 253     -23.320   7.985  -4.271  0.00  0.00           C  
ATOM    853  CG  ASN A 253     -23.085   7.653  -5.747  0.00  0.00           C  
ATOM    854  ND2 ASN A 253     -23.547   6.484  -6.193  0.00  0.00           N  
ATOM    855  OD1 ASN A 253     -22.503   8.450  -6.479  0.00  0.00           O  
ATOM    856  H   ASN A 253     -23.246   8.403  -1.763  1.00  0.00           H  
ATOM    857  HA  ASN A 253     -22.791   6.060  -3.465  1.00  0.00           H  
ATOM    858  HB2 ASN A 253     -24.389   7.867  -4.094  1.00  0.00           H  
ATOM    859  HB3 ASN A 253     -23.096   9.040  -4.106  1.00  0.00           H  
ATOM    860 HD21 ASN A 253     -24.025   5.848  -5.572  1.00  0.00           H  
ATOM    861 HD22 ASN A 253     -23.412   6.227  -7.160  1.00  0.00           H  
ATOM    862  N   THR A 254     -20.356   8.113  -2.645  0.00  0.00           N  
ATOM    863  CA  THR A 254     -18.898   8.291  -2.587  0.00  0.00           C  
ATOM    864  C   THR A 254     -18.177   7.024  -2.080  0.00  0.00           C  
ATOM    865  O   THR A 254     -17.145   6.657  -2.640  0.00  0.00           O  
ATOM    866  CB  THR A 254     -18.507   9.488  -1.670  0.00  0.00           C  
ATOM    867  CG2 THR A 254     -17.007   9.670  -1.368  0.00  0.00           C  
ATOM    868  OG1 THR A 254     -18.962  10.687  -2.263  0.00  0.00           O  
ATOM    869  H   THR A 254     -20.894   8.720  -2.041  1.00  0.00           H  
ATOM    870  HA  THR A 254     -18.548   8.495  -3.600  1.00  0.00           H  
ATOM    871  HB  THR A 254     -19.032   9.397  -0.719  1.00  0.00           H  
ATOM    872  HG1 THR A 254     -18.677  11.428  -1.723  1.00  0.00           H  
ATOM    873 HG21 THR A 254     -16.812  10.619  -0.868  1.00  0.00           H  
ATOM    874 HG22 THR A 254     -16.628   8.886  -0.712  1.00  0.00           H  
ATOM    875 HG23 THR A 254     -16.421   9.655  -2.286  1.00  0.00           H  
ATOM    876  N   VAL A 255     -18.761   6.362  -1.068  0.00  0.00           N  
ATOM    877  CA  VAL A 255     -18.329   5.053  -0.580  0.00  0.00           C  
ATOM    878  C   VAL A 255     -18.961   3.946  -1.452  0.00  0.00           C  
ATOM    879  O   VAL A 255     -20.122   4.070  -1.845  0.00  0.00           O  
ATOM    880  CB  VAL A 255     -18.754   4.860   0.904  0.00  0.00           C  
ATOM    881  CG1 VAL A 255     -18.470   3.452   1.466  0.00  0.00           C  
ATOM    882  CG2 VAL A 255     -18.092   5.915   1.813  0.00  0.00           C  
ATOM    883  H   VAL A 255     -19.620   6.718  -0.674  1.00  0.00           H  
ATOM    884  HA  VAL A 255     -17.241   4.982  -0.644  1.00  0.00           H  
ATOM    885  HB  VAL A 255     -19.832   5.017   0.974  1.00  0.00           H  
ATOM    886 HG11 VAL A 255     -18.656   3.415   2.536  1.00  0.00           H  
ATOM    887 HG12 VAL A 255     -19.116   2.701   1.016  1.00  0.00           H  
ATOM    888 HG13 VAL A 255     -17.434   3.155   1.302  1.00  0.00           H  
ATOM    889 HG21 VAL A 255     -18.384   5.782   2.854  1.00  0.00           H  
ATOM    890 HG22 VAL A 255     -17.005   5.853   1.765  1.00  0.00           H  
ATOM    891 HG23 VAL A 255     -18.380   6.928   1.531  1.00  0.00           H  
ATOM    892  N   MET A 256     -18.184   2.887  -1.739  0.00  0.00           N  
ATOM    893  CA  MET A 256     -18.603   1.738  -2.554  0.00  0.00           C  
ATOM    894  C   MET A 256     -19.750   0.937  -1.908  0.00  0.00           C  
ATOM    895  O   MET A 256     -19.818   0.846  -0.683  0.00  0.00           O  
ATOM    896  CB  MET A 256     -17.385   0.839  -2.846  0.00  0.00           C  
ATOM    897  CG  MET A 256     -16.285   1.546  -3.655  0.00  0.00           C  
ATOM    898  SD  MET A 256     -14.894   0.476  -4.102  0.00  0.00           S  
ATOM    899  CE  MET A 256     -13.894   1.655  -5.047  0.00  0.00           C  
ATOM    900  H   MET A 256     -17.245   2.848  -1.372  1.00  0.00           H  
ATOM    901  HA  MET A 256     -18.970   2.133  -3.504  1.00  0.00           H  
ATOM    902  HB2 MET A 256     -16.965   0.471  -1.908  1.00  0.00           H  
ATOM    903  HB3 MET A 256     -17.708  -0.046  -3.397  1.00  0.00           H  
ATOM    904  HG2 MET A 256     -16.710   1.950  -4.575  1.00  0.00           H  
ATOM    905  HG3 MET A 256     -15.889   2.394  -3.096  1.00  0.00           H  
ATOM    906  HE1 MET A 256     -12.989   1.171  -5.413  1.00  0.00           H  
ATOM    907  HE2 MET A 256     -14.455   2.031  -5.903  1.00  0.00           H  
ATOM    908  HE3 MET A 256     -13.605   2.499  -4.421  1.00  0.00           H  
ATOM    909  N   LEU A 257     -20.643   0.396  -2.752  0.00  0.00           N  
ATOM    910  CA  LEU A 257     -21.912  -0.212  -2.345  0.00  0.00           C  
ATOM    911  C   LEU A 257     -21.731  -1.483  -1.490  0.00  0.00           C  
ATOM    912  O   LEU A 257     -20.983  -2.378  -1.885  0.00  0.00           O  
ATOM    913  CB  LEU A 257     -22.760  -0.477  -3.611  0.00  0.00           C  
ATOM    914  CG  LEU A 257     -24.273  -0.631  -3.342  0.00  0.00           C  
ATOM    915  CD1 LEU A 257     -24.889   0.677  -2.802  0.00  0.00           C  
ATOM    916  CD2 LEU A 257     -25.018  -1.148  -4.590  0.00  0.00           C  
ATOM    917  H   LEU A 257     -20.503   0.493  -3.747  1.00  0.00           H  
ATOM    918  HA  LEU A 257     -22.417   0.541  -1.737  1.00  0.00           H  
ATOM    919  HB2 LEU A 257     -22.625   0.340  -4.323  1.00  0.00           H  
ATOM    920  HB3 LEU A 257     -22.377  -1.367  -4.115  1.00  0.00           H  
ATOM    921  HG  LEU A 257     -24.403  -1.392  -2.574  1.00  0.00           H  
ATOM    922 HD11 LEU A 257     -25.918   0.824  -3.131  1.00  0.00           H  
ATOM    923 HD12 LEU A 257     -24.899   0.669  -1.712  1.00  0.00           H  
ATOM    924 HD13 LEU A 257     -24.320   1.555  -3.109  1.00  0.00           H  
ATOM    925 HD21 LEU A 257     -25.577  -2.055  -4.358  1.00  0.00           H  
ATOM    926 HD22 LEU A 257     -25.729  -0.421  -4.983  1.00  0.00           H  
ATOM    927 HD23 LEU A 257     -24.335  -1.391  -5.404  1.00  0.00           H  
ATOM    928  N   ARG A 258     -22.431  -1.520  -0.339  0.00  0.00           N  
ATOM    929  CA  ARG A 258     -22.390  -2.569   0.692  0.00  0.00           C  
ATOM    930  C   ARG A 258     -20.976  -2.774   1.275  0.00  0.00           C  
ATOM    931  O   ARG A 258     -20.443  -3.884   1.244  0.00  0.00           O  
ATOM    932  CB  ARG A 258     -23.056  -3.880   0.201  0.00  0.00           C  
ATOM    933  CG  ARG A 258     -24.538  -3.703  -0.188  0.00  0.00           C  
ATOM    934  CD  ARG A 258     -25.308  -5.020  -0.365  0.00  0.00           C  
ATOM    935  NE  ARG A 258     -24.694  -5.902  -1.369  0.00  0.00           N  
ATOM    936  CZ  ARG A 258     -25.265  -6.995  -1.906  0.00  0.00           C  
ATOM    937  NH1 ARG A 258     -26.502  -7.379  -1.561  0.00  0.00           N  
ATOM    938  NH2 ARG A 258     -24.582  -7.717  -2.804  0.00  0.00           N1+
ATOM    939  H   ARG A 258     -23.025  -0.733  -0.121  1.00  0.00           H  
ATOM    940  HA  ARG A 258     -22.992  -2.192   1.520  1.00  0.00           H  
ATOM    941  HB2 ARG A 258     -22.498  -4.297  -0.637  1.00  0.00           H  
ATOM    942  HB3 ARG A 258     -23.004  -4.620   1.001  1.00  0.00           H  
ATOM    943  HG2 ARG A 258     -25.005  -3.200   0.660  1.00  0.00           H  
ATOM    944  HG3 ARG A 258     -24.687  -3.039  -1.038  1.00  0.00           H  
ATOM    945  HD2 ARG A 258     -25.515  -5.518   0.583  1.00  0.00           H  
ATOM    946  HD3 ARG A 258     -26.277  -4.757  -0.792  1.00  0.00           H  
ATOM    947  HE  ARG A 258     -23.749  -5.668  -1.638  1.00  0.00           H  
ATOM    948 HH11 ARG A 258     -27.027  -6.839  -0.888  1.00  0.00           H  
ATOM    949 HH12 ARG A 258     -26.920  -8.203  -1.968  1.00  0.00           H  
ATOM    950 HH21 ARG A 258     -23.648  -7.442  -3.075  1.00  0.00           H  
ATOM    951 HH22 ARG A 258     -24.991  -8.543  -3.217  1.00  0.00           H  
ATOM    952  N   HID A 259     -20.403  -1.673   1.787  0.00  0.00           N  
ATOM    953  CA  HID A 259     -19.076  -1.605   2.403  0.00  0.00           C  
ATOM    954  C   HID A 259     -19.017  -2.319   3.769  0.00  0.00           C  
ATOM    955  O   HID A 259     -20.032  -2.422   4.458  0.00  0.00           O  
ATOM    956  CB  HID A 259     -18.703  -0.116   2.522  0.00  0.00           C  
ATOM    957  CG  HID A 259     -17.259   0.171   2.843  0.00  0.00           C  
ATOM    958  CD2 HID A 259     -16.139   0.231   2.043  0.00  0.00           C  
ATOM    959  ND1 HID A 259     -16.825   0.492   4.115  0.00  0.00           N  
ATOM    960  CE1 HID A 259     -15.510   0.700   4.043  0.00  0.00           C  
ATOM    961  NE2 HID A 259     -15.024   0.564   2.815  0.00  0.00           N  
ATOM    962  H   HID A 259     -20.914  -0.802   1.764  1.00  0.00           H  
ATOM    963  HA  HID A 259     -18.374  -2.088   1.720  1.00  0.00           H  
ATOM    964  HB2 HID A 259     -18.913   0.390   1.584  1.00  0.00           H  
ATOM    965  HB3 HID A 259     -19.340   0.360   3.266  1.00  0.00           H  
ATOM    966  HD1 HID A 259     -17.403   0.601   4.936  1.00  0.00           H  
ATOM    967  HD2 HID A 259     -16.052   0.063   0.979  1.00  0.00           H  
ATOM    968  HE1 HID A 259     -14.910   0.972   4.897  1.00  0.00           H  
ATOM    969  N   GLU A 260     -17.810  -2.784   4.134  0.00  0.00           N  
ATOM    970  CA  GLU A 260     -17.521  -3.536   5.358  0.00  0.00           C  
ATOM    971  C   GLU A 260     -17.698  -2.735   6.666  0.00  0.00           C  
ATOM    972  O   GLU A 260     -18.120  -3.318   7.664  0.00  0.00           O  
ATOM    973  CB  GLU A 260     -16.104  -4.141   5.220  0.00  0.00           C  
ATOM    974  CG  GLU A 260     -15.616  -4.979   6.420  0.00  0.00           C  
ATOM    975  CD  GLU A 260     -14.258  -5.622   6.145  0.00  0.00           C  
ATOM    976  OE1 GLU A 260     -13.277  -4.856   6.024  0.00  0.00           O  
ATOM    977  OE2 GLU A 260     -14.225  -6.869   6.062  0.00  0.00           O1-
ATOM    978  H   GLU A 260     -17.025  -2.646   3.514  1.00  0.00           H  
ATOM    979  HA  GLU A 260     -18.229  -4.366   5.399  1.00  0.00           H  
ATOM    980  HB2 GLU A 260     -16.079  -4.767   4.327  1.00  0.00           H  
ATOM    981  HB3 GLU A 260     -15.390  -3.335   5.037  1.00  0.00           H  
ATOM    982  HG2 GLU A 260     -15.517  -4.363   7.313  1.00  0.00           H  
ATOM    983  HG3 GLU A 260     -16.344  -5.758   6.652  1.00  0.00           H  
ATOM    984  N   ASN A 261     -17.359  -1.434   6.637  0.00  0.00           N  
ATOM    985  CA  ASN A 261     -17.320  -0.555   7.816  0.00  0.00           C  
ATOM    986  C   ASN A 261     -18.261   0.661   7.705  0.00  0.00           C  
ATOM    987  O   ASN A 261     -18.234   1.501   8.606  0.00  0.00           O  
ATOM    988  CB  ASN A 261     -15.875  -0.055   8.077  0.00  0.00           C  
ATOM    989  CG  ASN A 261     -14.822  -1.159   8.177  0.00  0.00           C  
ATOM    990  ND2 ASN A 261     -14.860  -1.942   9.256  0.00  0.00           N  
ATOM    991  OD1 ASN A 261     -13.980  -1.296   7.294  0.00  0.00           O  
ATOM    992  H   ASN A 261     -16.996  -1.049   5.777  1.00  0.00           H  
ATOM    993  HA  ASN A 261     -17.663  -1.081   8.707  1.00  0.00           H  
ATOM    994  HB2 ASN A 261     -15.573   0.629   7.283  1.00  0.00           H  
ATOM    995  HB3 ASN A 261     -15.836   0.513   9.007  1.00  0.00           H  
ATOM    996 HD21 ASN A 261     -15.558  -1.791   9.971  1.00  0.00           H  
ATOM    997 HD22 ASN A 261     -14.191  -2.691   9.351  1.00  0.00           H  
ATOM    998  N   ILE A 262     -19.062   0.758   6.631  0.00  0.00           N  
ATOM    999  CA  ILE A 262     -19.991   1.868   6.391  0.00  0.00           C  
ATOM   1000  C   ILE A 262     -21.346   1.285   5.943  0.00  0.00           C  
ATOM   1001  O   ILE A 262     -21.368   0.257   5.264  0.00  0.00           O  
ATOM   1002  CB  ILE A 262     -19.468   2.848   5.287  0.00  0.00           C  
ATOM   1003  CG1 ILE A 262     -18.039   3.391   5.549  0.00  0.00           C  
ATOM   1004  CG2 ILE A 262     -20.425   4.023   4.979  0.00  0.00           C  
ATOM   1005  CD1 ILE A 262     -17.911   4.351   6.736  0.00  0.00           C  
ATOM   1006  H   ILE A 262     -19.103  -0.002   5.965  1.00  0.00           H  
ATOM   1007  HA  ILE A 262     -20.164   2.425   7.313  1.00  0.00           H  
ATOM   1008  HB  ILE A 262     -19.395   2.274   4.366  1.00  0.00           H  
ATOM   1009 HG12 ILE A 262     -17.337   2.574   5.699  1.00  0.00           H  
ATOM   1010 HG13 ILE A 262     -17.682   3.905   4.656  1.00  0.00           H  
ATOM   1011 HG21 ILE A 262     -19.978   4.719   4.270  1.00  0.00           H  
ATOM   1012 HG22 ILE A 262     -21.360   3.688   4.529  1.00  0.00           H  
ATOM   1013 HG23 ILE A 262     -20.670   4.585   5.881  1.00  0.00           H  
ATOM   1014 HD11 ILE A 262     -16.865   4.495   7.000  1.00  0.00           H  
ATOM   1015 HD12 ILE A 262     -18.334   5.329   6.510  1.00  0.00           H  
ATOM   1016 HD13 ILE A 262     -18.414   3.958   7.613  1.00  0.00           H  
ATOM   1017  N   LEU A 263     -22.434   1.969   6.342  0.00  0.00           N  
ATOM   1018  CA  LEU A 263     -23.853   1.674   6.101  0.00  0.00           C  
ATOM   1019  C   LEU A 263     -24.176   1.168   4.682  0.00  0.00           C  
ATOM   1020  O   LEU A 263     -23.727   1.765   3.701  0.00  0.00           O  
ATOM   1021  CB  LEU A 263     -24.649   2.960   6.442  0.00  0.00           C  
ATOM   1022  CG  LEU A 263     -26.182   2.943   6.224  0.00  0.00           C  
ATOM   1023  CD1 LEU A 263     -26.891   1.899   7.117  0.00  0.00           C  
ATOM   1024  CD2 LEU A 263     -26.759   4.365   6.400  0.00  0.00           C  
ATOM   1025  H   LEU A 263     -22.280   2.797   6.904  1.00  0.00           H  
ATOM   1026  HA  LEU A 263     -24.125   0.894   6.814  1.00  0.00           H  
ATOM   1027  HB2 LEU A 263     -24.454   3.224   7.480  1.00  0.00           H  
ATOM   1028  HB3 LEU A 263     -24.234   3.778   5.849  1.00  0.00           H  
ATOM   1029  HG  LEU A 263     -26.389   2.670   5.188  1.00  0.00           H  
ATOM   1030 HD11 LEU A 263     -27.671   2.334   7.742  1.00  0.00           H  
ATOM   1031 HD12 LEU A 263     -27.363   1.127   6.509  1.00  0.00           H  
ATOM   1032 HD13 LEU A 263     -26.198   1.398   7.794  1.00  0.00           H  
ATOM   1033 HD21 LEU A 263     -27.684   4.386   6.976  1.00  0.00           H  
ATOM   1034 HD22 LEU A 263     -26.056   5.032   6.899  1.00  0.00           H  
ATOM   1035 HD23 LEU A 263     -26.973   4.812   5.429  1.00  0.00           H  
ATOM   1036  N   GLY A 264     -24.976   0.091   4.617  0.00  0.00           N  
ATOM   1037  CA  GLY A 264     -25.418  -0.528   3.372  0.00  0.00           C  
ATOM   1038  C   GLY A 264     -26.541   0.317   2.764  0.00  0.00           C  
ATOM   1039  O   GLY A 264     -27.693   0.208   3.176  0.00  0.00           O  
ATOM   1040  H   GLY A 264     -25.311  -0.325   5.474  1.00  0.00           H  
ATOM   1041  HA2 GLY A 264     -24.586  -0.637   2.674  1.00  0.00           H  
ATOM   1042  HA3 GLY A 264     -25.790  -1.529   3.587  1.00  0.00           H  
ATOM   1043  N   PHE A 265     -26.185   1.141   1.769  0.00  0.00           N  
ATOM   1044  CA  PHE A 265     -27.098   1.964   0.979  0.00  0.00           C  
ATOM   1045  C   PHE A 265     -27.820   1.103  -0.073  0.00  0.00           C  
ATOM   1046  O   PHE A 265     -27.207   0.184  -0.619  0.00  0.00           O  
ATOM   1047  CB  PHE A 265     -26.254   3.099   0.356  0.00  0.00           C  
ATOM   1048  CG  PHE A 265     -26.944   4.122  -0.537  0.00  0.00           C  
ATOM   1049  CD1 PHE A 265     -28.195   4.676  -0.187  0.00  0.00           C  
ATOM   1050  CD2 PHE A 265     -26.239   4.677  -1.628  0.00  0.00           C  
ATOM   1051  CE1 PHE A 265     -28.745   5.696  -0.953  0.00  0.00           C  
ATOM   1052  CE2 PHE A 265     -26.801   5.703  -2.376  0.00  0.00           C  
ATOM   1053  CZ  PHE A 265     -28.054   6.204  -2.044  0.00  0.00           C  
ATOM   1054  H   PHE A 265     -25.212   1.191   1.503  1.00  0.00           H  
ATOM   1055  HA  PHE A 265     -27.841   2.399   1.650  1.00  0.00           H  
ATOM   1056  HB2 PHE A 265     -25.774   3.651   1.164  1.00  0.00           H  
ATOM   1057  HB3 PHE A 265     -25.441   2.651  -0.217  1.00  0.00           H  
ATOM   1058  HD1 PHE A 265     -28.736   4.315   0.674  1.00  0.00           H  
ATOM   1059  HD2 PHE A 265     -25.253   4.315  -1.881  1.00  0.00           H  
ATOM   1060  HE1 PHE A 265     -29.710   6.103  -0.692  1.00  0.00           H  
ATOM   1061  HE2 PHE A 265     -26.259   6.121  -3.212  1.00  0.00           H  
ATOM   1062  HZ  PHE A 265     -28.489   7.001  -2.628  1.00  0.00           H  
ATOM   1063  N   ILE A 266     -29.101   1.409  -0.330  0.00  0.00           N  
ATOM   1064  CA  ILE A 266     -29.926   0.701  -1.311  0.00  0.00           C  
ATOM   1065  C   ILE A 266     -30.218   1.615  -2.514  0.00  0.00           C  
ATOM   1066  O   ILE A 266     -29.785   1.289  -3.619  0.00  0.00           O  
ATOM   1067  CB  ILE A 266     -31.237   0.134  -0.675  0.00  0.00           C  
ATOM   1068  CG1 ILE A 266     -30.884  -1.031   0.285  0.00  0.00           C  
ATOM   1069  CG2 ILE A 266     -32.316  -0.314  -1.692  0.00  0.00           C  
ATOM   1070  CD1 ILE A 266     -32.031  -1.498   1.190  0.00  0.00           C  
ATOM   1071  H   ILE A 266     -29.547   2.176   0.155  1.00  0.00           H  
ATOM   1072  HA  ILE A 266     -29.381  -0.156  -1.712  1.00  0.00           H  
ATOM   1073  HB  ILE A 266     -31.682   0.923  -0.070  1.00  0.00           H  
ATOM   1074 HG12 ILE A 266     -30.519  -1.881  -0.293  1.00  0.00           H  
ATOM   1075 HG13 ILE A 266     -30.056  -0.743   0.934  1.00  0.00           H  
ATOM   1076 HG21 ILE A 266     -33.196  -0.717  -1.192  1.00  0.00           H  
ATOM   1077 HG22 ILE A 266     -32.679   0.510  -2.304  1.00  0.00           H  
ATOM   1078 HG23 ILE A 266     -31.933  -1.085  -2.360  1.00  0.00           H  
ATOM   1079 HD11 ILE A 266     -31.664  -2.181   1.954  1.00  0.00           H  
ATOM   1080 HD12 ILE A 266     -32.490  -0.663   1.712  1.00  0.00           H  
ATOM   1081 HD13 ILE A 266     -32.806  -2.024   0.633  1.00  0.00           H  
ATOM   1082  N   ALA A 267     -30.920   2.737  -2.281  0.00  0.00           N  
ATOM   1083  CA  ALA A 267     -31.354   3.672  -3.322  0.00  0.00           C  
ATOM   1084  C   ALA A 267     -31.933   4.949  -2.698  0.00  0.00           C  
ATOM   1085  O   ALA A 267     -32.171   4.998  -1.493  0.00  0.00           O  
ATOM   1086  CB  ALA A 267     -32.406   3.001  -4.235  0.00  0.00           C  
ATOM   1087  H   ALA A 267     -31.219   2.961  -1.341  1.00  0.00           H  
ATOM   1088  HA  ALA A 267     -30.484   3.958  -3.915  1.00  0.00           H  
ATOM   1089  HB1 ALA A 267     -32.768   3.686  -5.003  1.00  0.00           H  
ATOM   1090  HB2 ALA A 267     -31.999   2.136  -4.757  1.00  0.00           H  
ATOM   1091  HB3 ALA A 267     -33.270   2.663  -3.661  1.00  0.00           H  
ATOM   1092  N   SER A 268     -32.187   5.951  -3.552  0.00  0.00           N  
ATOM   1093  CA  SER A 268     -32.931   7.161  -3.214  0.00  0.00           C  
ATOM   1094  C   SER A 268     -33.913   7.469  -4.356  0.00  0.00           C  
ATOM   1095  O   SER A 268     -33.590   7.250  -5.524  0.00  0.00           O  
ATOM   1096  CB  SER A 268     -31.952   8.301  -2.862  0.00  0.00           C  
ATOM   1097  OG  SER A 268     -31.294   8.845  -3.988  0.00  0.00           O  
ATOM   1098  H   SER A 268     -31.959   5.849  -4.531  1.00  0.00           H  
ATOM   1099  HA  SER A 268     -33.534   6.959  -2.327  1.00  0.00           H  
ATOM   1100  HB2 SER A 268     -32.490   9.107  -2.367  1.00  0.00           H  
ATOM   1101  HB3 SER A 268     -31.201   7.956  -2.150  1.00  0.00           H  
ATOM   1102  HG  SER A 268     -30.692   9.528  -3.678  1.00  0.00           H  
ATOM   1103  N   ASP A 269     -35.119   7.923  -3.981  0.00  0.00           N  
ATOM   1104  CA  ASP A 269     -36.286   8.007  -4.859  0.00  0.00           C  
ATOM   1105  C   ASP A 269     -37.224   9.114  -4.327  0.00  0.00           C  
ATOM   1106  O   ASP A 269     -37.134   9.485  -3.157  0.00  0.00           O  
ATOM   1107  CB  ASP A 269     -36.946   6.604  -4.956  0.00  0.00           C  
ATOM   1108  CG  ASP A 269     -38.101   6.443  -5.948  0.00  0.00           C  
ATOM   1109  OD1 ASP A 269     -38.829   5.437  -5.805  0.00  0.00           O  
ATOM   1110  OD2 ASP A 269     -38.223   7.279  -6.869  0.00  0.00           O1-
ATOM   1111  H   ASP A 269     -35.305   8.103  -3.002  1.00  0.00           H  
ATOM   1112  HA  ASP A 269     -35.953   8.320  -5.851  1.00  0.00           H  
ATOM   1113  HB2 ASP A 269     -36.190   5.870  -5.234  1.00  0.00           H  
ATOM   1114  HB3 ASP A 269     -37.303   6.331  -3.966  1.00  0.00           H  
ATOM   1115  N   MET A 270     -38.085   9.657  -5.203  0.00  0.00           N  
ATOM   1116  CA  MET A 270     -38.922  10.818  -4.900  0.00  0.00           C  
ATOM   1117  C   MET A 270     -40.177  10.890  -5.784  0.00  0.00           C  
ATOM   1118  O   MET A 270     -40.299  10.172  -6.776  0.00  0.00           O  
ATOM   1119  CB  MET A 270     -38.070  12.120  -4.946  0.00  0.00           C  
ATOM   1120  CG  MET A 270     -37.166  12.337  -6.181  0.00  0.00           C  
ATOM   1121  SD  MET A 270     -37.956  12.505  -7.810  0.00  0.00           S  
ATOM   1122  CE  MET A 270     -38.826  14.079  -7.598  0.00  0.00           C  
ATOM   1123  H   MET A 270     -38.155   9.279  -6.139  1.00  0.00           H  
ATOM   1124  HA  MET A 270     -39.306  10.695  -3.887  1.00  0.00           H  
ATOM   1125  HB2 MET A 270     -38.707  12.993  -4.804  1.00  0.00           H  
ATOM   1126  HB3 MET A 270     -37.415  12.122  -4.076  1.00  0.00           H  
ATOM   1127  HG2 MET A 270     -36.571  13.236  -6.018  1.00  0.00           H  
ATOM   1128  HG3 MET A 270     -36.443  11.525  -6.250  1.00  0.00           H  
ATOM   1129  HE1 MET A 270     -39.343  14.350  -8.518  1.00  0.00           H  
ATOM   1130  HE2 MET A 270     -39.564  14.002  -6.802  1.00  0.00           H  
ATOM   1131  HE3 MET A 270     -38.123  14.874  -7.349  1.00  0.00           H  
ATOM   1132  N   THR A 271     -41.078  11.799  -5.389  0.00  0.00           N  
ATOM   1133  CA  THR A 271     -42.270  12.218  -6.122  0.00  0.00           C  
ATOM   1134  C   THR A 271     -42.503  13.725  -5.852  0.00  0.00           C  
ATOM   1135  O   THR A 271     -41.706  14.348  -5.150  0.00  0.00           O  
ATOM   1136  CB  THR A 271     -43.506  11.363  -5.705  0.00  0.00           C  
ATOM   1137  CG2 THR A 271     -44.053  11.646  -4.292  0.00  0.00           C  
ATOM   1138  OG1 THR A 271     -44.584  11.554  -6.603  0.00  0.00           O  
ATOM   1139  H   THR A 271     -40.895  12.328  -4.546  1.00  0.00           H  
ATOM   1140  HA  THR A 271     -42.090  12.106  -7.193  1.00  0.00           H  
ATOM   1141  HB  THR A 271     -43.229  10.310  -5.762  1.00  0.00           H  
ATOM   1142  HG1 THR A 271     -45.357  11.101  -6.256  1.00  0.00           H  
ATOM   1143 HG21 THR A 271     -44.772  10.883  -3.994  1.00  0.00           H  
ATOM   1144 HG22 THR A 271     -43.253  11.653  -3.556  1.00  0.00           H  
ATOM   1145 HG23 THR A 271     -44.555  12.612  -4.229  1.00  0.00           H  
ATOM   1146  N   SER A 272     -43.582  14.296  -6.406  0.00  0.00           N  
ATOM   1147  CA  SER A 272     -43.991  15.675  -6.152  0.00  0.00           C  
ATOM   1148  C   SER A 272     -45.522  15.767  -6.135  0.00  0.00           C  
ATOM   1149  O   SER A 272     -46.187  15.087  -6.918  0.00  0.00           O  
ATOM   1150  CB  SER A 272     -43.332  16.609  -7.191  0.00  0.00           C  
ATOM   1151  OG  SER A 272     -43.674  17.966  -6.985  0.00  0.00           O  
ATOM   1152  H   SER A 272     -44.216  13.737  -6.962  1.00  0.00           H  
ATOM   1153  HA  SER A 272     -43.652  15.966  -5.156  1.00  0.00           H  
ATOM   1154  HB2 SER A 272     -42.246  16.522  -7.142  1.00  0.00           H  
ATOM   1155  HB3 SER A 272     -43.628  16.325  -8.202  1.00  0.00           H  
ATOM   1156  HG  SER A 272     -43.175  18.501  -7.607  1.00  0.00           H  
ATOM   1157  N   ARG A 273     -46.036  16.626  -5.244  0.00  0.00           N  
ATOM   1158  CA  ARG A 273     -47.454  16.935  -5.095  0.00  0.00           C  
ATOM   1159  C   ARG A 273     -47.592  18.459  -5.028  0.00  0.00           C  
ATOM   1160  O   ARG A 273     -46.965  19.091  -4.179  0.00  0.00           O  
ATOM   1161  CB  ARG A 273     -48.033  16.202  -3.857  0.00  0.00           C  
ATOM   1162  CG  ARG A 273     -47.453  16.611  -2.486  0.00  0.00           C  
ATOM   1163  CD  ARG A 273     -47.856  15.663  -1.350  0.00  0.00           C  
ATOM   1164  NE  ARG A 273     -47.452  16.206  -0.044  0.00  0.00           N  
ATOM   1165  CZ  ARG A 273     -47.206  15.504   1.076  0.00  0.00           C  
ATOM   1166  NH1 ARG A 273     -47.288  14.166   1.103  0.00  0.00           N  
ATOM   1167  NH2 ARG A 273     -46.870  16.161   2.193  0.00  0.00           N1+
ATOM   1168  H   ARG A 273     -45.409  17.157  -4.653  1.00  0.00           H  
ATOM   1169  HA  ARG A 273     -48.003  16.589  -5.973  1.00  0.00           H  
ATOM   1170  HB2 ARG A 273     -49.114  16.351  -3.832  1.00  0.00           H  
ATOM   1171  HB3 ARG A 273     -47.886  15.131  -3.998  1.00  0.00           H  
ATOM   1172  HG2 ARG A 273     -46.370  16.538  -2.581  1.00  0.00           H  
ATOM   1173  HG3 ARG A 273     -47.664  17.646  -2.218  1.00  0.00           H  
ATOM   1174  HD2 ARG A 273     -48.896  15.336  -1.393  1.00  0.00           H  
ATOM   1175  HD3 ARG A 273     -47.249  14.767  -1.476  1.00  0.00           H  
ATOM   1176  HE  ARG A 273     -47.419  17.214   0.011  1.00  0.00           H  
ATOM   1177 HH11 ARG A 273     -47.538  13.656   0.269  1.00  0.00           H  
ATOM   1178 HH12 ARG A 273     -47.098  13.652   1.951  1.00  0.00           H  
ATOM   1179 HH21 ARG A 273     -46.795  17.168   2.191  1.00  0.00           H  
ATOM   1180 HH22 ARG A 273     -46.671  15.655   3.044  1.00  0.00           H  
ATOM   1181  N   HID A 274     -48.403  19.026  -5.939  0.00  0.00           N  
ATOM   1182  CA  HID A 274     -48.719  20.461  -6.034  0.00  0.00           C  
ATOM   1183  C   HID A 274     -47.477  21.349  -6.285  0.00  0.00           C  
ATOM   1184  O   HID A 274     -47.431  22.480  -5.802  0.00  0.00           O  
ATOM   1185  CB  HID A 274     -49.531  20.922  -4.794  0.00  0.00           C  
ATOM   1186  CG  HID A 274     -50.604  19.964  -4.332  0.00  0.00           C  
ATOM   1187  CD2 HID A 274     -50.752  19.269  -3.151  0.00  0.00           C  
ATOM   1188  ND1 HID A 274     -51.669  19.577  -5.128  0.00  0.00           N  
ATOM   1189  CE1 HID A 274     -52.386  18.697  -4.424  0.00  0.00           C  
ATOM   1190  NE2 HID A 274     -51.887  18.459  -3.216  0.00  0.00           N  
ATOM   1191  H   HID A 274     -48.877  18.433  -6.604  1.00  0.00           H  
ATOM   1192  HA  HID A 274     -49.360  20.564  -6.910  1.00  0.00           H  
ATOM   1193  HB2 HID A 274     -48.862  21.090  -3.948  1.00  0.00           H  
ATOM   1194  HB3 HID A 274     -50.003  21.884  -4.998  1.00  0.00           H  
ATOM   1195  HD1 HID A 274     -51.869  19.897  -6.065  1.00  0.00           H  
ATOM   1196  HD2 HID A 274     -50.124  19.278  -2.272  1.00  0.00           H  
ATOM   1197  HE1 HID A 274     -53.281  18.222  -4.798  1.00  0.00           H  
ATOM   1198  N   SER A 275     -46.486  20.800  -7.012  0.00  0.00           N  
ATOM   1199  CA  SER A 275     -45.161  21.376  -7.279  0.00  0.00           C  
ATOM   1200  C   SER A 275     -44.292  21.547  -6.010  0.00  0.00           C  
ATOM   1201  O   SER A 275     -43.497  22.484  -5.937  0.00  0.00           O  
ATOM   1202  CB  SER A 275     -45.266  22.659  -8.144  0.00  0.00           C  
ATOM   1203  OG  SER A 275     -45.682  22.328  -9.454  0.00  0.00           O  
ATOM   1204  H   SER A 275     -46.623  19.869  -7.379  1.00  0.00           H  
ATOM   1205  HA  SER A 275     -44.628  20.631  -7.871  1.00  0.00           H  
ATOM   1206  HB2 SER A 275     -45.945  23.396  -7.715  1.00  0.00           H  
ATOM   1207  HB3 SER A 275     -44.297  23.148  -8.241  1.00  0.00           H  
ATOM   1208  HG  SER A 275     -45.746  23.137  -9.967  1.00  0.00           H  
ATOM   1209  N   SER A 276     -44.441  20.620  -5.047  0.00  0.00           N  
ATOM   1210  CA  SER A 276     -43.630  20.528  -3.833  0.00  0.00           C  
ATOM   1211  C   SER A 276     -43.163  19.073  -3.667  0.00  0.00           C  
ATOM   1212  O   SER A 276     -43.986  18.168  -3.515  0.00  0.00           O  
ATOM   1213  CB  SER A 276     -44.395  21.118  -2.623  0.00  0.00           C  
ATOM   1214  OG  SER A 276     -45.384  20.265  -2.078  0.00  0.00           O  
ATOM   1215  H   SER A 276     -45.121  19.882  -5.171  1.00  0.00           H  
ATOM   1216  HA  SER A 276     -42.736  21.143  -3.964  1.00  0.00           H  
ATOM   1217  HB2 SER A 276     -43.685  21.334  -1.824  1.00  0.00           H  
ATOM   1218  HB3 SER A 276     -44.855  22.071  -2.887  1.00  0.00           H  
ATOM   1219  HG  SER A 276     -46.021  20.056  -2.770  1.00  0.00           H  
ATOM   1220  N   THR A 277     -41.839  18.883  -3.758  0.00  0.00           N  
ATOM   1221  CA  THR A 277     -41.178  17.581  -3.793  0.00  0.00           C  
ATOM   1222  C   THR A 277     -41.250  16.836  -2.444  0.00  0.00           C  
ATOM   1223  O   THR A 277     -41.039  17.460  -1.406  0.00  0.00           O  
ATOM   1224  CB  THR A 277     -39.677  17.715  -4.164  0.00  0.00           C  
ATOM   1225  CG2 THR A 277     -39.114  16.440  -4.808  0.00  0.00           C  
ATOM   1226  OG1 THR A 277     -39.471  18.753  -5.105  0.00  0.00           O  
ATOM   1227  H   THR A 277     -41.228  19.671  -3.922  1.00  0.00           H  
ATOM   1228  HA  THR A 277     -41.675  16.983  -4.557  1.00  0.00           H  
ATOM   1229  HB  THR A 277     -39.084  17.963  -3.281  1.00  0.00           H  
ATOM   1230  HG1 THR A 277     -38.521  18.913  -5.154  1.00  0.00           H  
ATOM   1231 HG21 THR A 277     -38.043  16.525  -4.988  1.00  0.00           H  
ATOM   1232 HG22 THR A 277     -39.281  15.565  -4.185  1.00  0.00           H  
ATOM   1233 HG23 THR A 277     -39.597  16.246  -5.765  1.00  0.00           H  
ATOM   1234  N   GLN A 278     -41.525  15.524  -2.484  0.00  0.00           N  
ATOM   1235  CA  GLN A 278     -41.552  14.640  -1.316  0.00  0.00           C  
ATOM   1236  C   GLN A 278     -40.621  13.462  -1.633  0.00  0.00           C  
ATOM   1237  O   GLN A 278     -40.853  12.764  -2.620  0.00  0.00           O  
ATOM   1238  CB  GLN A 278     -42.998  14.156  -1.051  0.00  0.00           C  
ATOM   1239  CG  GLN A 278     -44.066  15.263  -0.906  0.00  0.00           C  
ATOM   1240  CD  GLN A 278     -43.782  16.297   0.189  0.00  0.00           C  
ATOM   1241  NE2 GLN A 278     -44.007  17.578  -0.114  0.00  0.00           N  
ATOM   1242  OE1 GLN A 278     -43.402  15.946   1.304  0.00  0.00           O  
ATOM   1243  H   GLN A 278     -41.664  15.072  -3.379  1.00  0.00           H  
ATOM   1244  HA  GLN A 278     -41.175  15.151  -0.428  1.00  0.00           H  
ATOM   1245  HB2 GLN A 278     -43.318  13.492  -1.855  1.00  0.00           H  
ATOM   1246  HB3 GLN A 278     -43.001  13.543  -0.149  1.00  0.00           H  
ATOM   1247  HG2 GLN A 278     -44.196  15.771  -1.862  1.00  0.00           H  
ATOM   1248  HG3 GLN A 278     -45.023  14.795  -0.681  1.00  0.00           H  
ATOM   1249 HE21 GLN A 278     -44.312  17.842  -1.041  1.00  0.00           H  
ATOM   1250 HE22 GLN A 278     -43.841  18.298   0.574  1.00  0.00           H  
ATOM   1251  N   LEU A 279     -39.564  13.294  -0.823  0.00  0.00           N  
ATOM   1252  CA  LEU A 279     -38.434  12.409  -1.121  0.00  0.00           C  
ATOM   1253  C   LEU A 279     -38.237  11.364  -0.016  0.00  0.00           C  
ATOM   1254  O   LEU A 279     -38.742  11.540   1.093  0.00  0.00           O  
ATOM   1255  CB  LEU A 279     -37.134  13.233  -1.317  0.00  0.00           C  
ATOM   1256  CG  LEU A 279     -37.287  14.565  -2.088  0.00  0.00           C  
ATOM   1257  CD1 LEU A 279     -37.676  15.746  -1.172  0.00  0.00           C  
ATOM   1258  CD2 LEU A 279     -36.039  14.903  -2.911  0.00  0.00           C  
ATOM   1259  H   LEU A 279     -39.466  13.874   0.001  1.00  0.00           H  
ATOM   1260  HA  LEU A 279     -38.625  11.859  -2.041  1.00  0.00           H  
ATOM   1261  HB2 LEU A 279     -36.633  13.423  -0.369  1.00  0.00           H  
ATOM   1262  HB3 LEU A 279     -36.447  12.587  -1.862  1.00  0.00           H  
ATOM   1263  HG  LEU A 279     -38.080  14.413  -2.816  1.00  0.00           H  
ATOM   1264 HD11 LEU A 279     -36.953  16.559  -1.218  1.00  0.00           H  
ATOM   1265 HD12 LEU A 279     -38.637  16.161  -1.465  1.00  0.00           H  
ATOM   1266 HD13 LEU A 279     -37.759  15.452  -0.126  1.00  0.00           H  
ATOM   1267 HD21 LEU A 279     -36.253  15.684  -3.640  1.00  0.00           H  
ATOM   1268 HD22 LEU A 279     -35.227  15.253  -2.273  1.00  0.00           H  
ATOM   1269 HD23 LEU A 279     -35.688  14.037  -3.470  1.00  0.00           H  
ATOM   1270  N   TRP A 280     -37.485  10.300  -0.339  0.00  0.00           N  
ATOM   1271  CA  TRP A 280     -37.091   9.260   0.607  0.00  0.00           C  
ATOM   1272  C   TRP A 280     -35.764   8.603   0.191  0.00  0.00           C  
ATOM   1273  O   TRP A 280     -35.506   8.424  -0.999  0.00  0.00           O  
ATOM   1274  CB  TRP A 280     -38.226   8.233   0.831  0.00  0.00           C  
ATOM   1275  CG  TRP A 280     -38.787   7.554  -0.385  0.00  0.00           C  
ATOM   1276  CD1 TRP A 280     -38.352   6.386  -0.911  0.00  0.00           C  
ATOM   1277  CD2 TRP A 280     -39.841   8.024  -1.279  0.00  0.00           C  
ATOM   1278  CE2 TRP A 280     -39.966   7.098  -2.358  0.00  0.00           C  
ATOM   1279  CE3 TRP A 280     -40.701   9.146  -1.294  0.00  0.00           C  
ATOM   1280  NE1 TRP A 280     -39.057   6.106  -2.063  0.00  0.00           N  
ATOM   1281  CZ2 TRP A 280     -40.864   7.299  -3.420  0.00  0.00           C  
ATOM   1282  CZ3 TRP A 280     -41.625   9.342  -2.337  0.00  0.00           C  
ATOM   1283  CH2 TRP A 280     -41.700   8.430  -3.407  0.00  0.00           C  
ATOM   1284  H   TRP A 280     -37.135  10.193  -1.283  1.00  0.00           H  
ATOM   1285  HA  TRP A 280     -36.904   9.759   1.554  1.00  0.00           H  
ATOM   1286  HB2 TRP A 280     -37.892   7.466   1.529  1.00  0.00           H  
ATOM   1287  HB3 TRP A 280     -39.059   8.731   1.328  1.00  0.00           H  
ATOM   1288  HD1 TRP A 280     -37.563   5.784  -0.486  1.00  0.00           H  
ATOM   1289  HE1 TRP A 280     -38.887   5.284  -2.627  1.00  0.00           H  
ATOM   1290  HE3 TRP A 280     -40.657   9.862  -0.488  1.00  0.00           H  
ATOM   1291  HZ2 TRP A 280     -40.913   6.586  -4.229  1.00  0.00           H  
ATOM   1292  HZ3 TRP A 280     -42.272  10.203  -2.307  1.00  0.00           H  
ATOM   1293  HH2 TRP A 280     -42.402   8.595  -4.210  1.00  0.00           H  
ATOM   1294  N   LEU A 281     -34.947   8.261   1.198  0.00  0.00           N  
ATOM   1295  CA  LEU A 281     -33.637   7.629   1.055  0.00  0.00           C  
ATOM   1296  C   LEU A 281     -33.689   6.290   1.800  0.00  0.00           C  
ATOM   1297  O   LEU A 281     -33.959   6.282   2.999  0.00  0.00           O  
ATOM   1298  CB  LEU A 281     -32.568   8.605   1.605  0.00  0.00           C  
ATOM   1299  CG  LEU A 281     -31.095   8.234   1.310  0.00  0.00           C  
ATOM   1300  CD1 LEU A 281     -30.171   9.455   1.489  0.00  0.00           C  
ATOM   1301  CD2 LEU A 281     -30.581   7.040   2.136  0.00  0.00           C  
ATOM   1302  H   LEU A 281     -35.236   8.455   2.149  1.00  0.00           H  
ATOM   1303  HA  LEU A 281     -33.418   7.439   0.003  1.00  0.00           H  
ATOM   1304  HB2 LEU A 281     -32.762   9.570   1.138  1.00  0.00           H  
ATOM   1305  HB3 LEU A 281     -32.707   8.769   2.675  1.00  0.00           H  
ATOM   1306  HG  LEU A 281     -31.037   7.958   0.257  1.00  0.00           H  
ATOM   1307 HD11 LEU A 281     -29.440   9.502   0.684  1.00  0.00           H  
ATOM   1308 HD12 LEU A 281     -30.715  10.401   1.489  1.00  0.00           H  
ATOM   1309 HD13 LEU A 281     -29.620   9.411   2.428  1.00  0.00           H  
ATOM   1310 HD21 LEU A 281     -29.537   7.150   2.425  1.00  0.00           H  
ATOM   1311 HD22 LEU A 281     -31.155   6.910   3.054  1.00  0.00           H  
ATOM   1312 HD23 LEU A 281     -30.650   6.114   1.565  1.00  0.00           H  
ATOM   1313  N   ILE A 282     -33.447   5.192   1.069  0.00  0.00           N  
ATOM   1314  CA  ILE A 282     -33.620   3.813   1.526  0.00  0.00           C  
ATOM   1315  C   ILE A 282     -32.233   3.188   1.802  0.00  0.00           C  
ATOM   1316  O   ILE A 282     -31.323   3.331   0.983  0.00  0.00           O  
ATOM   1317  CB  ILE A 282     -34.337   2.953   0.434  0.00  0.00           C  
ATOM   1318  CG1 ILE A 282     -35.622   3.630  -0.111  0.00  0.00           C  
ATOM   1319  CG2 ILE A 282     -34.681   1.536   0.939  0.00  0.00           C  
ATOM   1320  CD1 ILE A 282     -36.248   2.914  -1.319  0.00  0.00           C  
ATOM   1321  H   ILE A 282     -33.172   5.291   0.099  1.00  0.00           H  
ATOM   1322  HA  ILE A 282     -34.218   3.790   2.439  1.00  0.00           H  
ATOM   1323  HB  ILE A 282     -33.654   2.839  -0.410  1.00  0.00           H  
ATOM   1324 HG12 ILE A 282     -36.362   3.700   0.687  1.00  0.00           H  
ATOM   1325 HG13 ILE A 282     -35.418   4.655  -0.420  1.00  0.00           H  
ATOM   1326 HG21 ILE A 282     -35.115   0.918   0.153  1.00  0.00           H  
ATOM   1327 HG22 ILE A 282     -33.803   1.006   1.294  1.00  0.00           H  
ATOM   1328 HG23 ILE A 282     -35.395   1.576   1.762  1.00  0.00           H  
ATOM   1329 HD11 ILE A 282     -36.834   3.610  -1.920  1.00  0.00           H  
ATOM   1330 HD12 ILE A 282     -35.486   2.481  -1.968  1.00  0.00           H  
ATOM   1331 HD13 ILE A 282     -36.915   2.113  -1.001  1.00  0.00           H  
ATOM   1332  N   THR A 283     -32.106   2.500   2.949  0.00  0.00           N  
ATOM   1333  CA  THR A 283     -30.889   1.825   3.416  0.00  0.00           C  
ATOM   1334  C   THR A 283     -31.255   0.508   4.138  0.00  0.00           C  
ATOM   1335  O   THR A 283     -32.395   0.327   4.558  0.00  0.00           O  
ATOM   1336  CB  THR A 283     -30.076   2.719   4.404  0.00  0.00           C  
ATOM   1337  CG2 THR A 283     -29.730   4.114   3.870  0.00  0.00           C  
ATOM   1338  OG1 THR A 283     -30.698   2.872   5.667  0.00  0.00           O  
ATOM   1339  H   THR A 283     -32.899   2.424   3.576  1.00  0.00           H  
ATOM   1340  HA  THR A 283     -30.261   1.567   2.561  1.00  0.00           H  
ATOM   1341  HB  THR A 283     -29.129   2.215   4.599  1.00  0.00           H  
ATOM   1342  HG1 THR A 283     -30.197   3.510   6.181  1.00  0.00           H  
ATOM   1343 HG21 THR A 283     -29.104   4.666   4.569  1.00  0.00           H  
ATOM   1344 HG22 THR A 283     -29.192   4.050   2.925  1.00  0.00           H  
ATOM   1345 HG23 THR A 283     -30.630   4.705   3.710  1.00  0.00           H  
ATOM   1346  N   HID A 284     -30.277  -0.401   4.279  0.00  0.00           N  
ATOM   1347  CA  HID A 284     -30.424  -1.659   5.016  0.00  0.00           C  
ATOM   1348  C   HID A 284     -30.617  -1.442   6.527  0.00  0.00           C  
ATOM   1349  O   HID A 284     -29.928  -0.612   7.122  0.00  0.00           O  
ATOM   1350  CB  HID A 284     -29.202  -2.563   4.754  0.00  0.00           C  
ATOM   1351  CG  HID A 284     -29.195  -3.231   3.401  0.00  0.00           C  
ATOM   1352  CD2 HID A 284     -28.374  -3.084   2.303  0.00  0.00           C  
ATOM   1353  ND1 HID A 284     -30.113  -4.206   3.047  0.00  0.00           N  
ATOM   1354  CE1 HID A 284     -29.825  -4.587   1.800  0.00  0.00           C  
ATOM   1355  NE2 HID A 284     -28.779  -3.951   1.286  0.00  0.00           N  
ATOM   1356  H   HID A 284     -29.354  -0.206   3.909  1.00  0.00           H  
ATOM   1357  HA  HID A 284     -31.316  -2.166   4.641  1.00  0.00           H  
ATOM   1358  HB2 HID A 284     -28.278  -1.996   4.873  1.00  0.00           H  
ATOM   1359  HB3 HID A 284     -29.159  -3.362   5.498  1.00  0.00           H  
ATOM   1360  HD1 HID A 284     -30.861  -4.567   3.622  1.00  0.00           H  
ATOM   1361  HD2 HID A 284     -27.531  -2.426   2.162  1.00  0.00           H  
ATOM   1362  HE1 HID A 284     -30.384  -5.339   1.263  1.00  0.00           H  
ATOM   1363  N   TYR A 285     -31.536  -2.228   7.112  0.00  0.00           N  
ATOM   1364  CA  TYR A 285     -31.813  -2.262   8.546  0.00  0.00           C  
ATOM   1365  C   TYR A 285     -30.779  -3.128   9.283  0.00  0.00           C  
ATOM   1366  O   TYR A 285     -30.443  -4.211   8.803  0.00  0.00           O  
ATOM   1367  CB  TYR A 285     -33.244  -2.804   8.751  0.00  0.00           C  
ATOM   1368  CG  TYR A 285     -33.746  -2.872  10.184  0.00  0.00           C  
ATOM   1369  CD1 TYR A 285     -34.123  -4.108  10.750  0.00  0.00           C  
ATOM   1370  CD2 TYR A 285     -33.860  -1.692  10.948  0.00  0.00           C  
ATOM   1371  CE1 TYR A 285     -34.616  -4.161  12.069  0.00  0.00           C  
ATOM   1372  CE2 TYR A 285     -34.338  -1.748  12.271  0.00  0.00           C  
ATOM   1373  CZ  TYR A 285     -34.720  -2.982  12.832  0.00  0.00           C  
ATOM   1374  OH  TYR A 285     -35.193  -3.037  14.110  0.00  0.00           O  
ATOM   1375  H   TYR A 285     -32.045  -2.897   6.553  1.00  0.00           H  
ATOM   1376  HA  TYR A 285     -31.768  -1.241   8.932  1.00  0.00           H  
ATOM   1377  HB2 TYR A 285     -33.945  -2.177   8.204  1.00  0.00           H  
ATOM   1378  HB3 TYR A 285     -33.324  -3.796   8.306  1.00  0.00           H  
ATOM   1379  HD1 TYR A 285     -34.044  -5.019  10.175  1.00  0.00           H  
ATOM   1380  HD2 TYR A 285     -33.581  -0.739  10.522  1.00  0.00           H  
ATOM   1381  HE1 TYR A 285     -34.908  -5.110  12.496  1.00  0.00           H  
ATOM   1382  HE2 TYR A 285     -34.413  -0.840  12.851  1.00  0.00           H  
ATOM   1383  HH  TYR A 285     -35.201  -2.184  14.550  1.00  0.00           H  
ATOM   1384  N   HID A 286     -30.338  -2.649  10.456  0.00  0.00           N  
ATOM   1385  CA  HID A 286     -29.531  -3.413  11.404  0.00  0.00           C  
ATOM   1386  C   HID A 286     -30.450  -3.907  12.525  0.00  0.00           C  
ATOM   1387  O   HID A 286     -30.950  -3.096  13.305  0.00  0.00           O  
ATOM   1388  CB  HID A 286     -28.380  -2.544  11.946  0.00  0.00           C  
ATOM   1389  CG  HID A 286     -27.236  -2.381  10.975  0.00  0.00           C  
ATOM   1390  CD2 HID A 286     -27.140  -1.726   9.765  0.00  0.00           C  
ATOM   1391  ND1 HID A 286     -25.977  -2.903  11.216  0.00  0.00           N  
ATOM   1392  CE1 HID A 286     -25.202  -2.544  10.190  0.00  0.00           C  
ATOM   1393  NE2 HID A 286     -25.839  -1.833   9.268  0.00  0.00           N  
ATOM   1394  H   HID A 286     -30.670  -1.753  10.784  1.00  0.00           H  
ATOM   1395  HA  HID A 286     -29.084  -4.286  10.924  1.00  0.00           H  
ATOM   1396  HB2 HID A 286     -28.742  -1.553  12.223  1.00  0.00           H  
ATOM   1397  HB3 HID A 286     -27.980  -2.982  12.863  1.00  0.00           H  
ATOM   1398  HD1 HID A 286     -25.692  -3.434  12.029  1.00  0.00           H  
ATOM   1399  HD2 HID A 286     -27.899  -1.180   9.222  1.00  0.00           H  
ATOM   1400  HE1 HID A 286     -24.156  -2.802  10.120  1.00  0.00           H  
ATOM   1401  N   GLU A 287     -30.656  -5.233  12.565  0.00  0.00           N  
ATOM   1402  CA  GLU A 287     -31.528  -5.927  13.518  0.00  0.00           C  
ATOM   1403  C   GLU A 287     -31.009  -5.906  14.967  0.00  0.00           C  
ATOM   1404  O   GLU A 287     -31.823  -5.914  15.889  0.00  0.00           O  
ATOM   1405  CB  GLU A 287     -31.748  -7.375  13.042  0.00  0.00           C  
ATOM   1406  CG  GLU A 287     -32.426  -7.473  11.662  0.00  0.00           C  
ATOM   1407  CD  GLU A 287     -32.641  -8.925  11.241  0.00  0.00           C  
ATOM   1408  OE1 GLU A 287     -31.621  -9.637  11.109  0.00  0.00           O  
ATOM   1409  OE2 GLU A 287     -33.821  -9.300  11.071  0.00  0.00           O1-
ATOM   1410  H   GLU A 287     -30.222  -5.821  11.868  1.00  0.00           H  
ATOM   1411  HA  GLU A 287     -32.494  -5.418  13.518  1.00  0.00           H  
ATOM   1412  HB2 GLU A 287     -30.789  -7.896  13.016  1.00  0.00           H  
ATOM   1413  HB3 GLU A 287     -32.358  -7.908  13.774  1.00  0.00           H  
ATOM   1414  HG2 GLU A 287     -33.388  -6.960  11.683  1.00  0.00           H  
ATOM   1415  HG3 GLU A 287     -31.827  -6.984  10.894  1.00  0.00           H  
ATOM   1416  N   MET A 288     -29.677  -5.836  15.140  0.00  0.00           N  
ATOM   1417  CA  MET A 288     -29.009  -5.650  16.433  0.00  0.00           C  
ATOM   1418  C   MET A 288     -29.034  -4.187  16.922  0.00  0.00           C  
ATOM   1419  O   MET A 288     -28.621  -3.933  18.054  0.00  0.00           O  
ATOM   1420  CB  MET A 288     -27.561  -6.178  16.350  0.00  0.00           C  
ATOM   1421  CG  MET A 288     -27.466  -7.665  15.968  0.00  0.00           C  
ATOM   1422  SD  MET A 288     -25.791  -8.357  15.978  0.00  0.00           S  
ATOM   1423  CE  MET A 288     -25.480  -8.471  17.761  0.00  0.00           C  
ATOM   1424  H   MET A 288     -29.076  -5.833  14.328  1.00  0.00           H  
ATOM   1425  HA  MET A 288     -29.537  -6.242  17.183  1.00  0.00           H  
ATOM   1426  HB2 MET A 288     -26.999  -5.588  15.625  1.00  0.00           H  
ATOM   1427  HB3 MET A 288     -27.061  -6.022  17.306  1.00  0.00           H  
ATOM   1428  HG2 MET A 288     -28.087  -8.263  16.636  1.00  0.00           H  
ATOM   1429  HG3 MET A 288     -27.865  -7.814  14.964  1.00  0.00           H  
ATOM   1430  HE1 MET A 288     -24.495  -8.902  17.940  1.00  0.00           H  
ATOM   1431  HE2 MET A 288     -25.510  -7.487  18.229  1.00  0.00           H  
ATOM   1432  HE3 MET A 288     -26.226  -9.106  18.239  1.00  0.00           H  
ATOM   1433  N   GLY A 289     -29.523  -3.262  16.077  0.00  0.00           N  
ATOM   1434  CA  GLY A 289     -29.636  -1.837  16.364  0.00  0.00           C  
ATOM   1435  C   GLY A 289     -28.255  -1.174  16.374  0.00  0.00           C  
ATOM   1436  O   GLY A 289     -27.331  -1.601  15.677  0.00  0.00           O  
ATOM   1437  H   GLY A 289     -29.859  -3.560  15.172  1.00  0.00           H  
ATOM   1438  HA2 GLY A 289     -30.250  -1.368  15.595  1.00  0.00           H  
ATOM   1439  HA3 GLY A 289     -30.143  -1.689  17.320  1.00  0.00           H  
ATOM   1440  N   SER A 290     -28.152  -0.099  17.165  0.00  0.00           N  
ATOM   1441  CA  SER A 290     -26.926   0.658  17.387  0.00  0.00           C  
ATOM   1442  C   SER A 290     -26.055   0.054  18.504  0.00  0.00           C  
ATOM   1443  O   SER A 290     -26.512  -0.813  19.251  0.00  0.00           O  
ATOM   1444  CB  SER A 290     -27.295   2.132  17.630  0.00  0.00           C  
ATOM   1445  OG  SER A 290     -27.864   2.355  18.902  0.00  0.00           O  
ATOM   1446  H   SER A 290     -28.952   0.185  17.720  1.00  0.00           H  
ATOM   1447  HA  SER A 290     -26.350   0.631  16.471  1.00  0.00           H  
ATOM   1448  HB2 SER A 290     -26.396   2.739  17.549  1.00  0.00           H  
ATOM   1449  HB3 SER A 290     -27.978   2.494  16.860  1.00  0.00           H  
ATOM   1450  HG  SER A 290     -28.751   1.974  18.912  1.00  0.00           H  
ATOM   1451  N   LEU A 291     -24.814   0.559  18.614  0.00  0.00           N  
ATOM   1452  CA  LEU A 291     -23.895   0.280  19.719  0.00  0.00           C  
ATOM   1453  C   LEU A 291     -24.433   0.814  21.059  0.00  0.00           C  
ATOM   1454  O   LEU A 291     -24.199   0.169  22.073  0.00  0.00           O  
ATOM   1455  CB  LEU A 291     -22.483   0.815  19.375  0.00  0.00           C  
ATOM   1456  CG  LEU A 291     -21.370   0.537  20.414  0.00  0.00           C  
ATOM   1457  CD1 LEU A 291     -21.112  -0.972  20.601  0.00  0.00           C  
ATOM   1458  CD2 LEU A 291     -20.076   1.304  20.064  0.00  0.00           C  
ATOM   1459  H   LEU A 291     -24.505   1.254  17.945  1.00  0.00           H  
ATOM   1460  HA  LEU A 291     -23.825  -0.804  19.808  1.00  0.00           H  
ATOM   1461  HB2 LEU A 291     -22.175   0.409  18.412  1.00  0.00           H  
ATOM   1462  HB3 LEU A 291     -22.546   1.892  19.239  1.00  0.00           H  
ATOM   1463  HG  LEU A 291     -21.694   0.936  21.374  1.00  0.00           H  
ATOM   1464 HD11 LEU A 291     -20.089  -1.177  20.918  1.00  0.00           H  
ATOM   1465 HD12 LEU A 291     -21.771  -1.389  21.362  1.00  0.00           H  
ATOM   1466 HD13 LEU A 291     -21.287  -1.526  19.679  1.00  0.00           H  
ATOM   1467 HD21 LEU A 291     -19.241   0.637  19.850  1.00  0.00           H  
ATOM   1468 HD22 LEU A 291     -20.200   1.945  19.192  1.00  0.00           H  
ATOM   1469 HD23 LEU A 291     -19.774   1.949  20.890  1.00  0.00           H  
ATOM   1470  N   TYR A 292     -25.195   1.923  21.045  0.00  0.00           N  
ATOM   1471  CA  TYR A 292     -25.907   2.467  22.207  0.00  0.00           C  
ATOM   1472  C   TYR A 292     -26.949   1.480  22.770  0.00  0.00           C  
ATOM   1473  O   TYR A 292     -26.979   1.259  23.981  0.00  0.00           O  
ATOM   1474  CB  TYR A 292     -26.523   3.832  21.824  0.00  0.00           C  
ATOM   1475  CG  TYR A 292     -27.298   4.556  22.912  0.00  0.00           C  
ATOM   1476  CD1 TYR A 292     -28.665   4.277  23.124  0.00  0.00           C  
ATOM   1477  CD2 TYR A 292     -26.654   5.524  23.709  0.00  0.00           C  
ATOM   1478  CE1 TYR A 292     -29.373   4.940  24.145  0.00  0.00           C  
ATOM   1479  CE2 TYR A 292     -27.358   6.184  24.733  0.00  0.00           C  
ATOM   1480  CZ  TYR A 292     -28.719   5.892  24.951  0.00  0.00           C  
ATOM   1481  OH  TYR A 292     -29.406   6.535  25.938  0.00  0.00           O  
ATOM   1482  H   TYR A 292     -25.351   2.397  20.166  1.00  0.00           H  
ATOM   1483  HA  TYR A 292     -25.163   2.642  22.987  1.00  0.00           H  
ATOM   1484  HB2 TYR A 292     -25.732   4.498  21.484  1.00  0.00           H  
ATOM   1485  HB3 TYR A 292     -27.189   3.714  20.971  1.00  0.00           H  
ATOM   1486  HD1 TYR A 292     -29.174   3.545  22.512  1.00  0.00           H  
ATOM   1487  HD2 TYR A 292     -25.613   5.758  23.542  1.00  0.00           H  
ATOM   1488  HE1 TYR A 292     -30.416   4.714  24.309  1.00  0.00           H  
ATOM   1489  HE2 TYR A 292     -26.850   6.915  25.344  1.00  0.00           H  
ATOM   1490  HH  TYR A 292     -28.855   7.120  26.463  1.00  0.00           H  
ATOM   1491  N   ASP A 293     -27.748   0.877  21.872  0.00  0.00           N  
ATOM   1492  CA  ASP A 293     -28.729  -0.173  22.178  0.00  0.00           C  
ATOM   1493  C   ASP A 293     -28.069  -1.453  22.720  0.00  0.00           C  
ATOM   1494  O   ASP A 293     -28.586  -2.043  23.669  0.00  0.00           O  
ATOM   1495  CB  ASP A 293     -29.643  -0.524  20.974  0.00  0.00           C  
ATOM   1496  CG  ASP A 293     -30.261   0.686  20.264  0.00  0.00           C  
ATOM   1497  OD1 ASP A 293     -30.703   1.615  20.974  0.00  0.00           O  
ATOM   1498  OD2 ASP A 293     -30.326   0.643  19.015  0.00  0.00           O1-
ATOM   1499  H   ASP A 293     -27.659   1.123  20.895  1.00  0.00           H  
ATOM   1500  HA  ASP A 293     -29.368   0.217  22.973  1.00  0.00           H  
ATOM   1501  HB2 ASP A 293     -29.057  -1.075  20.237  1.00  0.00           H  
ATOM   1502  HB3 ASP A 293     -30.450  -1.189  21.284  1.00  0.00           H  
ATOM   1503  N   TYR A 294     -26.932  -1.840  22.117  0.00  0.00           N  
ATOM   1504  CA  TYR A 294     -26.178  -3.046  22.449  0.00  0.00           C  
ATOM   1505  C   TYR A 294     -25.396  -2.933  23.773  0.00  0.00           C  
ATOM   1506  O   TYR A 294     -25.366  -3.911  24.517  0.00  0.00           O  
ATOM   1507  CB  TYR A 294     -25.274  -3.399  21.249  0.00  0.00           C  
ATOM   1508  CG  TYR A 294     -24.566  -4.743  21.303  0.00  0.00           C  
ATOM   1509  CD1 TYR A 294     -23.165  -4.815  21.154  0.00  0.00           C  
ATOM   1510  CD2 TYR A 294     -25.312  -5.931  21.457  0.00  0.00           C  
ATOM   1511  CE1 TYR A 294     -22.517  -6.066  21.154  0.00  0.00           C  
ATOM   1512  CE2 TYR A 294     -24.662  -7.180  21.470  0.00  0.00           C  
ATOM   1513  CZ  TYR A 294     -23.264  -7.248  21.318  0.00  0.00           C  
ATOM   1514  OH  TYR A 294     -22.631  -8.457  21.325  0.00  0.00           O  
ATOM   1515  H   TYR A 294     -26.586  -1.301  21.335  1.00  0.00           H  
ATOM   1516  HA  TYR A 294     -26.904  -3.852  22.570  1.00  0.00           H  
ATOM   1517  HB2 TYR A 294     -25.878  -3.409  20.340  1.00  0.00           H  
ATOM   1518  HB3 TYR A 294     -24.537  -2.608  21.107  1.00  0.00           H  
ATOM   1519  HD1 TYR A 294     -22.583  -3.915  21.023  1.00  0.00           H  
ATOM   1520  HD2 TYR A 294     -26.386  -5.892  21.559  1.00  0.00           H  
ATOM   1521  HE1 TYR A 294     -21.446  -6.116  21.026  1.00  0.00           H  
ATOM   1522  HE2 TYR A 294     -25.243  -8.083  21.592  1.00  0.00           H  
ATOM   1523  HH  TYR A 294     -23.226  -9.196  21.469  1.00  0.00           H  
ATOM   1524  N   LEU A 295     -24.825  -1.748  24.066  0.00  0.00           N  
ATOM   1525  CA  LEU A 295     -24.136  -1.427  25.324  0.00  0.00           C  
ATOM   1526  C   LEU A 295     -25.081  -1.395  26.535  0.00  0.00           C  
ATOM   1527  O   LEU A 295     -24.635  -1.729  27.632  0.00  0.00           O  
ATOM   1528  CB  LEU A 295     -23.400  -0.067  25.223  0.00  0.00           C  
ATOM   1529  CG  LEU A 295     -22.076  -0.086  24.431  0.00  0.00           C  
ATOM   1530  CD1 LEU A 295     -21.535   1.341  24.240  0.00  0.00           C  
ATOM   1531  CD2 LEU A 295     -21.012  -1.008  25.048  0.00  0.00           C  
ATOM   1532  H   LEU A 295     -24.871  -0.996  23.389  1.00  0.00           H  
ATOM   1533  HA  LEU A 295     -23.412  -2.221  25.511  1.00  0.00           H  
ATOM   1534  HB2 LEU A 295     -24.080   0.671  24.793  1.00  0.00           H  
ATOM   1535  HB3 LEU A 295     -23.170   0.305  26.223  1.00  0.00           H  
ATOM   1536  HG  LEU A 295     -22.283  -0.484  23.442  1.00  0.00           H  
ATOM   1537 HD11 LEU A 295     -20.703   1.354  23.536  1.00  0.00           H  
ATOM   1538 HD12 LEU A 295     -22.303   2.009  23.846  1.00  0.00           H  
ATOM   1539 HD13 LEU A 295     -21.179   1.762  25.181  1.00  0.00           H  
ATOM   1540 HD21 LEU A 295     -20.070  -0.491  25.222  1.00  0.00           H  
ATOM   1541 HD22 LEU A 295     -21.331  -1.431  25.999  1.00  0.00           H  
ATOM   1542 HD23 LEU A 295     -20.809  -1.841  24.377  1.00  0.00           H  
ATOM   1543  N   GLN A 296     -26.351  -1.006  26.326  0.00  0.00           N  
ATOM   1544  CA  GLN A 296     -27.377  -1.007  27.367  0.00  0.00           C  
ATOM   1545  C   GLN A 296     -27.883  -2.433  27.659  0.00  0.00           C  
ATOM   1546  O   GLN A 296     -28.114  -2.763  28.821  0.00  0.00           O  
ATOM   1547  CB  GLN A 296     -28.534  -0.070  26.940  0.00  0.00           C  
ATOM   1548  CG  GLN A 296     -29.579   0.262  28.031  0.00  0.00           C  
ATOM   1549  CD  GLN A 296     -28.968   0.861  29.303  0.00  0.00           C  
ATOM   1550  NE2 GLN A 296     -28.876   2.191  29.374  0.00  0.00           N  
ATOM   1551  OE1 GLN A 296     -28.575   0.132  30.210  0.00  0.00           O  
ATOM   1552  H   GLN A 296     -26.643  -0.719  25.401  1.00  0.00           H  
ATOM   1553  HA  GLN A 296     -26.913  -0.619  28.275  1.00  0.00           H  
ATOM   1554  HB2 GLN A 296     -28.122   0.869  26.571  1.00  0.00           H  
ATOM   1555  HB3 GLN A 296     -29.050  -0.500  26.080  1.00  0.00           H  
ATOM   1556  HG2 GLN A 296     -30.324   0.949  27.628  1.00  0.00           H  
ATOM   1557  HG3 GLN A 296     -30.125  -0.641  28.307  1.00  0.00           H  
ATOM   1558 HE21 GLN A 296     -29.202   2.772  28.616  1.00  0.00           H  
ATOM   1559 HE22 GLN A 296     -28.470   2.621  30.193  1.00  0.00           H  
ATOM   1560  N   LEU A 297     -28.020  -3.249  26.599  0.00  0.00           N  
ATOM   1561  CA  LEU A 297     -28.499  -4.631  26.650  0.00  0.00           C  
ATOM   1562  C   LEU A 297     -27.497  -5.606  27.299  0.00  0.00           C  
ATOM   1563  O   LEU A 297     -27.932  -6.527  27.991  0.00  0.00           O  
ATOM   1564  CB  LEU A 297     -28.882  -5.057  25.212  0.00  0.00           C  
ATOM   1565  CG  LEU A 297     -29.460  -6.482  25.039  0.00  0.00           C  
ATOM   1566  CD1 LEU A 297     -30.741  -6.702  25.872  0.00  0.00           C  
ATOM   1567  CD2 LEU A 297     -29.671  -6.806  23.544  0.00  0.00           C  
ATOM   1568  H   LEU A 297     -27.811  -2.893  25.676  1.00  0.00           H  
ATOM   1569  HA  LEU A 297     -29.400  -4.635  27.265  1.00  0.00           H  
ATOM   1570  HB2 LEU A 297     -29.605  -4.343  24.816  1.00  0.00           H  
ATOM   1571  HB3 LEU A 297     -27.997  -4.962  24.579  1.00  0.00           H  
ATOM   1572  HG  LEU A 297     -28.715  -7.195  25.393  1.00  0.00           H  
ATOM   1573 HD11 LEU A 297     -31.516  -7.236  25.321  1.00  0.00           H  
ATOM   1574 HD12 LEU A 297     -30.522  -7.293  26.762  1.00  0.00           H  
ATOM   1575 HD13 LEU A 297     -31.179  -5.761  26.206  1.00  0.00           H  
ATOM   1576 HD21 LEU A 297     -29.171  -7.736  23.275  1.00  0.00           H  
ATOM   1577 HD22 LEU A 297     -30.723  -6.914  23.281  1.00  0.00           H  
ATOM   1578 HD23 LEU A 297     -29.265  -6.028  22.896  1.00  0.00           H  
ATOM   1579  N   THR A 298     -26.191  -5.403  27.060  0.00  0.00           N  
ATOM   1580  CA  THR A 298     -25.136  -6.325  27.478  0.00  0.00           C  
ATOM   1581  C   THR A 298     -23.762  -5.622  27.499  0.00  0.00           C  
ATOM   1582  O   THR A 298     -23.587  -4.584  26.861  0.00  0.00           O  
ATOM   1583  CB  THR A 298     -25.091  -7.578  26.546  0.00  0.00           C  
ATOM   1584  CG2 THR A 298     -24.732  -7.287  25.075  0.00  0.00           C  
ATOM   1585  OG1 THR A 298     -24.169  -8.545  27.013  0.00  0.00           O  
ATOM   1586  H   THR A 298     -25.896  -4.628  26.480  1.00  0.00           H  
ATOM   1587  HA  THR A 298     -25.346  -6.647  28.500  1.00  0.00           H  
ATOM   1588  HB  THR A 298     -26.068  -8.061  26.564  1.00  0.00           H  
ATOM   1589  HG1 THR A 298     -24.033  -9.199  26.324  1.00  0.00           H  
ATOM   1590 HG21 THR A 298     -24.751  -8.200  24.479  1.00  0.00           H  
ATOM   1591 HG22 THR A 298     -25.451  -6.601  24.625  1.00  0.00           H  
ATOM   1592 HG23 THR A 298     -23.740  -6.847  24.967  1.00  0.00           H  
ATOM   1593  N   THR A 299     -22.811  -6.216  28.235  0.00  0.00           N  
ATOM   1594  CA  THR A 299     -21.407  -5.812  28.265  0.00  0.00           C  
ATOM   1595  C   THR A 299     -20.605  -6.616  27.219  0.00  0.00           C  
ATOM   1596  O   THR A 299     -20.901  -7.787  26.971  0.00  0.00           O  
ATOM   1597  CB  THR A 299     -20.802  -6.059  29.671  0.00  0.00           C  
ATOM   1598  CG2 THR A 299     -21.498  -5.235  30.763  0.00  0.00           C  
ATOM   1599  OG1 THR A 299     -20.835  -7.424  30.047  0.00  0.00           O  
ATOM   1600  H   THR A 299     -23.020  -7.083  28.709  1.00  0.00           H  
ATOM   1601  HA  THR A 299     -21.337  -4.749  28.034  1.00  0.00           H  
ATOM   1602  HB  THR A 299     -19.750  -5.769  29.657  1.00  0.00           H  
ATOM   1603  HG1 THR A 299     -20.546  -7.499  30.959  1.00  0.00           H  
ATOM   1604 HG21 THR A 299     -21.057  -5.434  31.737  1.00  0.00           H  
ATOM   1605 HG22 THR A 299     -21.403  -4.167  30.565  1.00  0.00           H  
ATOM   1606 HG23 THR A 299     -22.561  -5.468  30.835  1.00  0.00           H  
ATOM   1607  N   LEU A 300     -19.612  -5.950  26.607  0.00  0.00           N  
ATOM   1608  CA  LEU A 300     -18.805  -6.483  25.507  0.00  0.00           C  
ATOM   1609  C   LEU A 300     -17.687  -7.395  26.033  0.00  0.00           C  
ATOM   1610  O   LEU A 300     -16.946  -6.972  26.918  0.00  0.00           O  
ATOM   1611  CB  LEU A 300     -18.163  -5.316  24.713  0.00  0.00           C  
ATOM   1612  CG  LEU A 300     -19.113  -4.186  24.258  0.00  0.00           C  
ATOM   1613  CD1 LEU A 300     -18.324  -3.082  23.518  0.00  0.00           C  
ATOM   1614  CD2 LEU A 300     -20.315  -4.701  23.441  0.00  0.00           C  
ATOM   1615  H   LEU A 300     -19.413  -4.998  26.884  1.00  0.00           H  
ATOM   1616  HA  LEU A 300     -19.450  -7.061  24.841  1.00  0.00           H  
ATOM   1617  HB2 LEU A 300     -17.380  -4.857  25.320  1.00  0.00           H  
ATOM   1618  HB3 LEU A 300     -17.656  -5.728  23.838  1.00  0.00           H  
ATOM   1619  HG  LEU A 300     -19.517  -3.719  25.158  1.00  0.00           H  
ATOM   1620 HD11 LEU A 300     -18.684  -2.905  22.505  1.00  0.00           H  
ATOM   1621 HD12 LEU A 300     -18.393  -2.135  24.053  1.00  0.00           H  
ATOM   1622 HD13 LEU A 300     -17.263  -3.322  23.436  1.00  0.00           H  
ATOM   1623 HD21 LEU A 300     -20.535  -4.075  22.576  1.00  0.00           H  
ATOM   1624 HD22 LEU A 300     -20.152  -5.713  23.071  1.00  0.00           H  
ATOM   1625 HD23 LEU A 300     -21.218  -4.719  24.054  1.00  0.00           H  
ATOM   1626  N   ASP A 301     -17.517  -8.588  25.436  0.00  0.00           N  
ATOM   1627  CA  ASP A 301     -16.344  -9.445  25.667  0.00  0.00           C  
ATOM   1628  C   ASP A 301     -15.069  -8.750  25.149  0.00  0.00           C  
ATOM   1629  O   ASP A 301     -15.136  -8.033  24.150  0.00  0.00           O  
ATOM   1630  CB  ASP A 301     -16.458 -10.873  25.071  0.00  0.00           C  
ATOM   1631  CG  ASP A 301     -16.974 -10.966  23.631  0.00  0.00           C  
ATOM   1632  OD1 ASP A 301     -16.231 -11.534  22.801  0.00  0.00           O  
ATOM   1633  OD2 ASP A 301     -18.113 -10.510  23.386  0.00  0.00           O1-
ATOM   1634  H   ASP A 301     -18.147  -8.895  24.705  1.00  0.00           H  
ATOM   1635  HA  ASP A 301     -16.243  -9.560  26.748  1.00  0.00           H  
ATOM   1636  HB2 ASP A 301     -15.488 -11.371  25.121  1.00  0.00           H  
ATOM   1637  HB3 ASP A 301     -17.108 -11.488  25.695  1.00  0.00           H  
ATOM   1638  N   THR A 302     -13.945  -8.955  25.852  0.00  0.00           N  
ATOM   1639  CA  THR A 302     -12.681  -8.235  25.658  0.00  0.00           C  
ATOM   1640  C   THR A 302     -12.076  -8.327  24.237  0.00  0.00           C  
ATOM   1641  O   THR A 302     -11.497  -7.338  23.788  0.00  0.00           O  
ATOM   1642  CB  THR A 302     -11.611  -8.702  26.682  0.00  0.00           C  
ATOM   1643  CG2 THR A 302     -12.068  -8.585  28.145  0.00  0.00           C  
ATOM   1644  OG1 THR A 302     -11.167 -10.024  26.438  0.00  0.00           O  
ATOM   1645  H   THR A 302     -13.966  -9.583  26.643  1.00  0.00           H  
ATOM   1646  HA  THR A 302     -12.891  -7.181  25.850  1.00  0.00           H  
ATOM   1647  HB  THR A 302     -10.733  -8.066  26.569  1.00  0.00           H  
ATOM   1648  HG1 THR A 302     -10.603 -10.299  27.165  1.00  0.00           H  
ATOM   1649 HG21 THR A 302     -11.256  -8.825  28.832  1.00  0.00           H  
ATOM   1650 HG22 THR A 302     -12.398  -7.572  28.370  1.00  0.00           H  
ATOM   1651 HG23 THR A 302     -12.896  -9.258  28.369  1.00  0.00           H  
ATOM   1652  N   VAL A 303     -12.252  -9.467  23.544  0.00  0.00           N  
ATOM   1653  CA  VAL A 303     -11.790  -9.655  22.167  0.00  0.00           C  
ATOM   1654  C   VAL A 303     -12.711  -8.974  21.133  0.00  0.00           C  
ATOM   1655  O   VAL A 303     -12.191  -8.355  20.206  0.00  0.00           O  
ATOM   1656  CB  VAL A 303     -11.588 -11.158  21.817  0.00  0.00           C  
ATOM   1657  CG1 VAL A 303     -12.881 -11.997  21.811  0.00  0.00           C  
ATOM   1658  CG2 VAL A 303     -10.824 -11.356  20.493  0.00  0.00           C  
ATOM   1659  H   VAL A 303     -12.734 -10.244  23.972  1.00  0.00           H  
ATOM   1660  HA  VAL A 303     -10.810  -9.177  22.085  1.00  0.00           H  
ATOM   1661  HB  VAL A 303     -10.955 -11.572  22.603  1.00  0.00           H  
ATOM   1662 HG11 VAL A 303     -12.654 -13.057  21.695  1.00  0.00           H  
ATOM   1663 HG12 VAL A 303     -13.432 -11.887  22.746  1.00  0.00           H  
ATOM   1664 HG13 VAL A 303     -13.549 -11.723  20.994  1.00  0.00           H  
ATOM   1665 HG21 VAL A 303     -10.604 -12.410  20.322  1.00  0.00           H  
ATOM   1666 HG22 VAL A 303     -11.394 -10.999  19.637  1.00  0.00           H  
ATOM   1667 HG23 VAL A 303      -9.873 -10.822  20.506  1.00  0.00           H  
ATOM   1668  N   SER A 304     -14.043  -9.043  21.327  0.00  0.00           N  
ATOM   1669  CA  SER A 304     -15.022  -8.361  20.473  0.00  0.00           C  
ATOM   1670  C   SER A 304     -14.999  -6.835  20.653  0.00  0.00           C  
ATOM   1671  O   SER A 304     -15.253  -6.131  19.684  0.00  0.00           O  
ATOM   1672  CB  SER A 304     -16.441  -8.895  20.728  0.00  0.00           C  
ATOM   1673  OG  SER A 304     -16.561 -10.224  20.265  0.00  0.00           O  
ATOM   1674  H   SER A 304     -14.415  -9.561  22.111  1.00  0.00           H  
ATOM   1675  HA  SER A 304     -14.769  -8.565  19.431  1.00  0.00           H  
ATOM   1676  HB2 SER A 304     -16.696  -8.834  21.785  1.00  0.00           H  
ATOM   1677  HB3 SER A 304     -17.180  -8.296  20.193  1.00  0.00           H  
ATOM   1678  HG  SER A 304     -16.437 -10.812  21.021  1.00  0.00           H  
ATOM   1679  N   CYS A 305     -14.656  -6.364  21.864  0.00  0.00           N  
ATOM   1680  CA  CYS A 305     -14.444  -4.963  22.230  0.00  0.00           C  
ATOM   1681  C   CYS A 305     -13.295  -4.322  21.425  0.00  0.00           C  
ATOM   1682  O   CYS A 305     -13.474  -3.227  20.896  0.00  0.00           O  
ATOM   1683  CB  CYS A 305     -14.243  -4.834  23.757  0.00  0.00           C  
ATOM   1684  SG  CYS A 305     -13.876  -3.143  24.306  0.00  0.00           S  
ATOM   1685  H   CYS A 305     -14.505  -7.030  22.611  1.00  0.00           H  
ATOM   1686  HA  CYS A 305     -15.358  -4.425  21.975  1.00  0.00           H  
ATOM   1687  HB2 CYS A 305     -15.134  -5.176  24.283  1.00  0.00           H  
ATOM   1688  HB3 CYS A 305     -13.424  -5.473  24.086  1.00  0.00           H  
ATOM   1689  HG  CYS A 305     -13.778  -3.434  25.606  1.00  0.00           H  
ATOM   1690  N   LEU A 306     -12.161  -5.036  21.315  0.00  0.00           N  
ATOM   1691  CA  LEU A 306     -10.999  -4.625  20.521  0.00  0.00           C  
ATOM   1692  C   LEU A 306     -11.290  -4.602  19.009  0.00  0.00           C  
ATOM   1693  O   LEU A 306     -10.808  -3.695  18.333  0.00  0.00           O  
ATOM   1694  CB  LEU A 306      -9.799  -5.543  20.847  0.00  0.00           C  
ATOM   1695  CG  LEU A 306      -9.202  -5.324  22.257  0.00  0.00           C  
ATOM   1696  CD1 LEU A 306      -8.270  -6.487  22.662  0.00  0.00           C  
ATOM   1697  CD2 LEU A 306      -8.525  -3.943  22.403  0.00  0.00           C  
ATOM   1698  H   LEU A 306     -12.088  -5.930  21.780  1.00  0.00           H  
ATOM   1699  HA  LEU A 306     -10.749  -3.602  20.808  1.00  0.00           H  
ATOM   1700  HB2 LEU A 306     -10.121  -6.580  20.740  1.00  0.00           H  
ATOM   1701  HB3 LEU A 306      -9.006  -5.404  20.110  1.00  0.00           H  
ATOM   1702  HG  LEU A 306     -10.031  -5.341  22.965  1.00  0.00           H  
ATOM   1703 HD11 LEU A 306      -8.594  -6.928  23.605  1.00  0.00           H  
ATOM   1704 HD12 LEU A 306      -8.266  -7.288  21.922  1.00  0.00           H  
ATOM   1705 HD13 LEU A 306      -7.234  -6.176  22.793  1.00  0.00           H  
ATOM   1706 HD21 LEU A 306      -7.521  -4.003  22.824  1.00  0.00           H  
ATOM   1707 HD22 LEU A 306      -8.438  -3.426  21.447  1.00  0.00           H  
ATOM   1708 HD23 LEU A 306      -9.107  -3.301  23.064  1.00  0.00           H  
ATOM   1709  N   ARG A 307     -12.103  -5.556  18.520  0.00  0.00           N  
ATOM   1710  CA  ARG A 307     -12.574  -5.617  17.132  0.00  0.00           C  
ATOM   1711  C   ARG A 307     -13.603  -4.520  16.806  0.00  0.00           C  
ATOM   1712  O   ARG A 307     -13.554  -3.989  15.701  0.00  0.00           O  
ATOM   1713  CB  ARG A 307     -13.149  -7.015  16.829  0.00  0.00           C  
ATOM   1714  CG  ARG A 307     -12.098  -8.138  16.860  0.00  0.00           C  
ATOM   1715  CD  ARG A 307     -12.731  -9.535  16.881  0.00  0.00           C  
ATOM   1716  NE  ARG A 307     -11.712 -10.589  16.772  0.00  0.00           N  
ATOM   1717  CZ  ARG A 307     -11.878 -11.881  17.104  0.00  0.00           C  
ATOM   1718  NH1 ARG A 307     -13.047 -12.339  17.575  0.00  0.00           N  
ATOM   1719  NH2 ARG A 307     -10.851 -12.729  16.962  0.00  0.00           N1+
ATOM   1720  H   ARG A 307     -12.458  -6.268  19.143  1.00  0.00           H  
ATOM   1721  HA  ARG A 307     -11.712  -5.464  16.481  1.00  0.00           H  
ATOM   1722  HB2 ARG A 307     -13.948  -7.236  17.537  1.00  0.00           H  
ATOM   1723  HB3 ARG A 307     -13.612  -7.019  15.841  1.00  0.00           H  
ATOM   1724  HG2 ARG A 307     -11.352  -8.036  16.071  1.00  0.00           H  
ATOM   1725  HG3 ARG A 307     -11.547  -8.033  17.792  1.00  0.00           H  
ATOM   1726  HD2 ARG A 307     -13.147  -9.670  17.880  1.00  0.00           H  
ATOM   1727  HD3 ARG A 307     -13.560  -9.649  16.183  1.00  0.00           H  
ATOM   1728  HE  ARG A 307     -10.830 -10.304  16.372  1.00  0.00           H  
ATOM   1729 HH11 ARG A 307     -13.827 -11.707  17.687  1.00  0.00           H  
ATOM   1730 HH12 ARG A 307     -13.158 -13.311  17.825  1.00  0.00           H  
ATOM   1731 HH21 ARG A 307      -9.963 -12.401  16.610  1.00  0.00           H  
ATOM   1732 HH22 ARG A 307     -10.953 -13.703  17.205  1.00  0.00           H  
ATOM   1733  N   ILE A 308     -14.484  -4.180  17.764  0.00  0.00           N  
ATOM   1734  CA  ILE A 308     -15.477  -3.104  17.682  0.00  0.00           C  
ATOM   1735  C   ILE A 308     -14.828  -1.714  17.538  0.00  0.00           C  
ATOM   1736  O   ILE A 308     -15.214  -0.969  16.640  0.00  0.00           O  
ATOM   1737  CB  ILE A 308     -16.463  -3.153  18.899  0.00  0.00           C  
ATOM   1738  CG1 ILE A 308     -17.559  -4.219  18.652  0.00  0.00           C  
ATOM   1739  CG2 ILE A 308     -17.105  -1.819  19.352  0.00  0.00           C  
ATOM   1740  CD1 ILE A 308     -18.285  -4.689  19.923  0.00  0.00           C  
ATOM   1741  H   ILE A 308     -14.480  -4.698  18.633  1.00  0.00           H  
ATOM   1742  HA  ILE A 308     -16.053  -3.277  16.770  1.00  0.00           H  
ATOM   1743  HB  ILE A 308     -15.882  -3.496  19.755  1.00  0.00           H  
ATOM   1744 HG12 ILE A 308     -18.295  -3.830  17.949  1.00  0.00           H  
ATOM   1745 HG13 ILE A 308     -17.129  -5.091  18.160  1.00  0.00           H  
ATOM   1746 HG21 ILE A 308     -17.789  -1.973  20.186  1.00  0.00           H  
ATOM   1747 HG22 ILE A 308     -16.363  -1.102  19.704  1.00  0.00           H  
ATOM   1748 HG23 ILE A 308     -17.672  -1.349  18.551  1.00  0.00           H  
ATOM   1749 HD11 ILE A 308     -18.655  -5.707  19.803  1.00  0.00           H  
ATOM   1750 HD12 ILE A 308     -17.628  -4.682  20.793  1.00  0.00           H  
ATOM   1751 HD13 ILE A 308     -19.142  -4.052  20.145  1.00  0.00           H  
ATOM   1752  N   VAL A 309     -13.834  -1.415  18.392  0.00  0.00           N  
ATOM   1753  CA  VAL A 309     -13.067  -0.165  18.380  0.00  0.00           C  
ATOM   1754  C   VAL A 309     -12.178  -0.028  17.125  0.00  0.00           C  
ATOM   1755  O   VAL A 309     -12.096   1.068  16.570  0.00  0.00           O  
ATOM   1756  CB  VAL A 309     -12.209  -0.033  19.673  0.00  0.00           C  
ATOM   1757  CG1 VAL A 309     -11.145   1.087  19.664  0.00  0.00           C  
ATOM   1758  CG2 VAL A 309     -13.126   0.153  20.896  0.00  0.00           C  
ATOM   1759  H   VAL A 309     -13.580  -2.084  19.108  1.00  0.00           H  
ATOM   1760  HA  VAL A 309     -13.781   0.660  18.360  1.00  0.00           H  
ATOM   1761  HB  VAL A 309     -11.675  -0.974  19.816  1.00  0.00           H  
ATOM   1762 HG11 VAL A 309     -10.625   1.134  20.620  1.00  0.00           H  
ATOM   1763 HG12 VAL A 309     -10.376   0.926  18.908  1.00  0.00           H  
ATOM   1764 HG13 VAL A 309     -11.599   2.062  19.485  1.00  0.00           H  
ATOM   1765 HG21 VAL A 309     -12.556   0.179  21.824  1.00  0.00           H  
ATOM   1766 HG22 VAL A 309     -13.693   1.082  20.828  1.00  0.00           H  
ATOM   1767 HG23 VAL A 309     -13.845  -0.659  20.987  1.00  0.00           H  
ATOM   1768  N   LEU A 310     -11.579  -1.148  16.679  0.00  0.00           N  
ATOM   1769  CA  LEU A 310     -10.814  -1.253  15.435  0.00  0.00           C  
ATOM   1770  C   LEU A 310     -11.685  -1.040  14.184  0.00  0.00           C  
ATOM   1771  O   LEU A 310     -11.232  -0.365  13.265  0.00  0.00           O  
ATOM   1772  CB  LEU A 310     -10.074  -2.614  15.411  0.00  0.00           C  
ATOM   1773  CG  LEU A 310      -9.291  -2.974  14.122  0.00  0.00           C  
ATOM   1774  CD1 LEU A 310      -8.200  -1.938  13.774  0.00  0.00           C  
ATOM   1775  CD2 LEU A 310      -8.732  -4.411  14.209  0.00  0.00           C  
ATOM   1776  H   LEU A 310     -11.684  -2.005  17.204  1.00  0.00           H  
ATOM   1777  HA  LEU A 310     -10.067  -0.457  15.451  1.00  0.00           H  
ATOM   1778  HB2 LEU A 310      -9.389  -2.654  16.258  1.00  0.00           H  
ATOM   1779  HB3 LEU A 310     -10.810  -3.400  15.585  1.00  0.00           H  
ATOM   1780  HG  LEU A 310      -9.998  -2.987  13.292  1.00  0.00           H  
ATOM   1781 HD11 LEU A 310      -7.234  -2.394  13.562  1.00  0.00           H  
ATOM   1782 HD12 LEU A 310      -8.479  -1.367  12.888  1.00  0.00           H  
ATOM   1783 HD13 LEU A 310      -8.044  -1.225  14.581  1.00  0.00           H  
ATOM   1784 HD21 LEU A 310      -7.643  -4.440  14.249  1.00  0.00           H  
ATOM   1785 HD22 LEU A 310      -9.092  -4.938  15.093  1.00  0.00           H  
ATOM   1786 HD23 LEU A 310      -9.039  -4.997  13.342  1.00  0.00           H  
ATOM   1787  N   SER A 311     -12.905  -1.604  14.174  0.00  0.00           N  
ATOM   1788  CA  SER A 311     -13.867  -1.518  13.072  0.00  0.00           C  
ATOM   1789  C   SER A 311     -14.464  -0.104  12.903  0.00  0.00           C  
ATOM   1790  O   SER A 311     -14.703   0.306  11.767  0.00  0.00           O  
ATOM   1791  CB  SER A 311     -14.940  -2.612  13.265  0.00  0.00           C  
ATOM   1792  OG  SER A 311     -15.846  -2.683  12.184  0.00  0.00           O  
ATOM   1793  H   SER A 311     -13.192  -2.171  14.962  1.00  0.00           H  
ATOM   1794  HA  SER A 311     -13.325  -1.754  12.154  1.00  0.00           H  
ATOM   1795  HB2 SER A 311     -14.465  -3.589  13.338  1.00  0.00           H  
ATOM   1796  HB3 SER A 311     -15.494  -2.460  14.192  1.00  0.00           H  
ATOM   1797  HG  SER A 311     -15.441  -3.204  11.486  1.00  0.00           H  
ATOM   1798  N   ILE A 312     -14.636   0.631  14.018  0.00  0.00           N  
ATOM   1799  CA  ILE A 312     -15.025   2.044  14.032  0.00  0.00           C  
ATOM   1800  C   ILE A 312     -13.894   2.949  13.496  0.00  0.00           C  
ATOM   1801  O   ILE A 312     -14.165   3.803  12.652  0.00  0.00           O  
ATOM   1802  CB  ILE A 312     -15.444   2.518  15.459  0.00  0.00           C  
ATOM   1803  CG1 ILE A 312     -16.733   1.804  15.930  0.00  0.00           C  
ATOM   1804  CG2 ILE A 312     -15.621   4.048  15.605  0.00  0.00           C  
ATOM   1805  CD1 ILE A 312     -16.917   1.797  17.456  0.00  0.00           C  
ATOM   1806  H   ILE A 312     -14.436   0.217  14.919  1.00  0.00           H  
ATOM   1807  HA  ILE A 312     -15.886   2.161  13.370  1.00  0.00           H  
ATOM   1808  HB  ILE A 312     -14.645   2.223  16.141  1.00  0.00           H  
ATOM   1809 HG12 ILE A 312     -17.599   2.268  15.461  1.00  0.00           H  
ATOM   1810 HG13 ILE A 312     -16.751   0.773  15.583  1.00  0.00           H  
ATOM   1811 HG21 ILE A 312     -15.995   4.316  16.593  1.00  0.00           H  
ATOM   1812 HG22 ILE A 312     -14.681   4.584  15.477  1.00  0.00           H  
ATOM   1813 HG23 ILE A 312     -16.325   4.436  14.869  1.00  0.00           H  
ATOM   1814 HD11 ILE A 312     -17.616   1.018  17.757  1.00  0.00           H  
ATOM   1815 HD12 ILE A 312     -15.978   1.606  17.974  1.00  0.00           H  
ATOM   1816 HD13 ILE A 312     -17.309   2.748  17.817  1.00  0.00           H  
ATOM   1817  N   ALA A 313     -12.653   2.720  13.963  0.00  0.00           N  
ATOM   1818  CA  ALA A 313     -11.451   3.431  13.516  0.00  0.00           C  
ATOM   1819  C   ALA A 313     -11.081   3.154  12.046  0.00  0.00           C  
ATOM   1820  O   ALA A 313     -10.568   4.055  11.384  0.00  0.00           O  
ATOM   1821  CB  ALA A 313     -10.280   3.086  14.448  0.00  0.00           C  
ATOM   1822  H   ALA A 313     -12.510   2.009  14.668  1.00  0.00           H  
ATOM   1823  HA  ALA A 313     -11.648   4.501  13.608  1.00  0.00           H  
ATOM   1824  HB1 ALA A 313      -9.375   3.623  14.160  1.00  0.00           H  
ATOM   1825  HB2 ALA A 313     -10.507   3.360  15.478  1.00  0.00           H  
ATOM   1826  HB3 ALA A 313     -10.055   2.019  14.431  1.00  0.00           H  
ATOM   1827  N   SER A 314     -11.383   1.937  11.556  0.00  0.00           N  
ATOM   1828  CA  SER A 314     -11.241   1.525  10.158  0.00  0.00           C  
ATOM   1829  C   SER A 314     -12.242   2.237   9.237  0.00  0.00           C  
ATOM   1830  O   SER A 314     -11.860   2.622   8.134  0.00  0.00           O  
ATOM   1831  CB  SER A 314     -11.423  -0.001  10.029  0.00  0.00           C  
ATOM   1832  OG  SER A 314     -10.297  -0.688  10.532  0.00  0.00           O  
ATOM   1833  H   SER A 314     -11.768   1.243  12.182  1.00  0.00           H  
ATOM   1834  HA  SER A 314     -10.237   1.788   9.820  1.00  0.00           H  
ATOM   1835  HB2 SER A 314     -12.320  -0.339  10.547  1.00  0.00           H  
ATOM   1836  HB3 SER A 314     -11.540  -0.291   8.983  1.00  0.00           H  
ATOM   1837  HG  SER A 314     -10.339  -0.659  11.494  1.00  0.00           H  
ATOM   1838  N   GLY A 315     -13.488   2.420   9.713  0.00  0.00           N  
ATOM   1839  CA  GLY A 315     -14.552   3.114   8.991  0.00  0.00           C  
ATOM   1840  C   GLY A 315     -14.252   4.613   8.872  0.00  0.00           C  
ATOM   1841  O   GLY A 315     -14.423   5.171   7.791  0.00  0.00           O  
ATOM   1842  H   GLY A 315     -13.720   2.068  10.632  1.00  0.00           H  
ATOM   1843  HA2 GLY A 315     -14.673   2.684   7.996  1.00  0.00           H  
ATOM   1844  HA3 GLY A 315     -15.495   2.974   9.519  1.00  0.00           H  
ATOM   1845  N   LEU A 316     -13.753   5.247   9.948  0.00  0.00           N  
ATOM   1846  CA  LEU A 316     -13.288   6.638   9.949  0.00  0.00           C  
ATOM   1847  C   LEU A 316     -12.046   6.855   9.061  0.00  0.00           C  
ATOM   1848  O   LEU A 316     -11.950   7.906   8.427  0.00  0.00           O  
ATOM   1849  CB  LEU A 316     -12.987   7.083  11.394  0.00  0.00           C  
ATOM   1850  CG  LEU A 316     -14.211   7.282  12.312  0.00  0.00           C  
ATOM   1851  CD1 LEU A 316     -13.748   7.480  13.775  0.00  0.00           C  
ATOM   1852  CD2 LEU A 316     -15.130   8.425  11.825  0.00  0.00           C  
ATOM   1853  H   LEU A 316     -13.648   4.740  10.817  1.00  0.00           H  
ATOM   1854  HA  LEU A 316     -14.088   7.260   9.545  1.00  0.00           H  
ATOM   1855  HB2 LEU A 316     -12.328   6.339  11.842  1.00  0.00           H  
ATOM   1856  HB3 LEU A 316     -12.433   8.022  11.380  1.00  0.00           H  
ATOM   1857  HG  LEU A 316     -14.798   6.364  12.291  1.00  0.00           H  
ATOM   1858 HD11 LEU A 316     -14.216   6.746  14.431  1.00  0.00           H  
ATOM   1859 HD12 LEU A 316     -12.671   7.359  13.888  1.00  0.00           H  
ATOM   1860 HD13 LEU A 316     -13.988   8.469  14.165  1.00  0.00           H  
ATOM   1861 HD21 LEU A 316     -15.449   9.086  12.631  1.00  0.00           H  
ATOM   1862 HD22 LEU A 316     -14.644   9.051  11.076  1.00  0.00           H  
ATOM   1863 HD23 LEU A 316     -16.037   8.026  11.370  1.00  0.00           H  
ATOM   1864  N   ALA A 317     -11.145   5.857   8.998  0.00  0.00           N  
ATOM   1865  CA  ALA A 317      -9.976   5.842   8.114  0.00  0.00           C  
ATOM   1866  C   ALA A 317     -10.341   5.729   6.621  0.00  0.00           C  
ATOM   1867  O   ALA A 317      -9.627   6.296   5.796  0.00  0.00           O  
ATOM   1868  CB  ALA A 317      -9.032   4.704   8.531  0.00  0.00           C  
ATOM   1869  H   ALA A 317     -11.276   5.035   9.573  1.00  0.00           H  
ATOM   1870  HA  ALA A 317      -9.442   6.784   8.254  1.00  0.00           H  
ATOM   1871  HB1 ALA A 317      -8.138   4.678   7.908  1.00  0.00           H  
ATOM   1872  HB2 ALA A 317      -8.705   4.828   9.561  1.00  0.00           H  
ATOM   1873  HB3 ALA A 317      -9.510   3.729   8.453  1.00  0.00           H  
ATOM   1874  N   HID A 318     -11.455   5.043   6.305  0.00  0.00           N  
ATOM   1875  CA  HID A 318     -12.049   4.987   4.966  0.00  0.00           C  
ATOM   1876  C   HID A 318     -12.766   6.289   4.562  0.00  0.00           C  
ATOM   1877  O   HID A 318     -12.832   6.572   3.366  0.00  0.00           O  
ATOM   1878  CB  HID A 318     -13.012   3.782   4.858  0.00  0.00           C  
ATOM   1879  CG  HID A 318     -12.348   2.461   4.563  0.00  0.00           C  
ATOM   1880  CD2 HID A 318     -12.257   1.293   5.289  0.00  0.00           C  
ATOM   1881  ND1 HID A 318     -11.702   2.202   3.366  0.00  0.00           N  
ATOM   1882  CE1 HID A 318     -11.266   0.941   3.416  0.00  0.00           C  
ATOM   1883  NE2 HID A 318     -11.562   0.329   4.556  0.00  0.00           N  
ATOM   1884  H   HID A 318     -11.973   4.579   7.039  1.00  0.00           H  
ATOM   1885  HA  HID A 318     -11.246   4.851   4.238  1.00  0.00           H  
ATOM   1886  HB2 HID A 318     -13.597   3.674   5.772  1.00  0.00           H  
ATOM   1887  HB3 HID A 318     -13.741   3.943   4.061  1.00  0.00           H  
ATOM   1888  HD1 HID A 318     -11.595   2.839   2.590  1.00  0.00           H  
ATOM   1889  HD2 HID A 318     -12.653   1.061   6.266  1.00  0.00           H  
ATOM   1890  HE1 HID A 318     -10.729   0.463   2.609  1.00  0.00           H  
ATOM   1891  N   LEU A 319     -13.282   7.051   5.542  0.00  0.00           N  
ATOM   1892  CA  LEU A 319     -13.986   8.313   5.320  0.00  0.00           C  
ATOM   1893  C   LEU A 319     -13.009   9.472   5.054  0.00  0.00           C  
ATOM   1894  O   LEU A 319     -13.058  10.035   3.961  0.00  0.00           O  
ATOM   1895  CB  LEU A 319     -14.930   8.614   6.510  0.00  0.00           C  
ATOM   1896  CG  LEU A 319     -16.192   7.723   6.574  0.00  0.00           C  
ATOM   1897  CD1 LEU A 319     -16.862   7.805   7.965  0.00  0.00           C  
ATOM   1898  CD2 LEU A 319     -17.179   8.010   5.420  0.00  0.00           C  
ATOM   1899  H   LEU A 319     -13.200   6.749   6.503  1.00  0.00           H  
ATOM   1900  HA  LEU A 319     -14.601   8.210   4.425  1.00  0.00           H  
ATOM   1901  HB2 LEU A 319     -14.364   8.515   7.436  1.00  0.00           H  
ATOM   1902  HB3 LEU A 319     -15.258   9.653   6.480  1.00  0.00           H  
ATOM   1903  HG  LEU A 319     -15.871   6.692   6.445  1.00  0.00           H  
ATOM   1904 HD11 LEU A 319     -16.833   6.835   8.461  1.00  0.00           H  
ATOM   1905 HD12 LEU A 319     -16.359   8.514   8.624  1.00  0.00           H  
ATOM   1906 HD13 LEU A 319     -17.908   8.107   7.922  1.00  0.00           H  
ATOM   1907 HD21 LEU A 319     -18.192   8.211   5.766  1.00  0.00           H  
ATOM   1908 HD22 LEU A 319     -16.873   8.867   4.823  1.00  0.00           H  
ATOM   1909 HD23 LEU A 319     -17.238   7.155   4.746  1.00  0.00           H  
ATOM   1910  N   HID A 320     -12.170   9.828   6.046  0.00  0.00           N  
ATOM   1911  CA  HID A 320     -11.396  11.079   6.047  0.00  0.00           C  
ATOM   1912  C   HID A 320     -10.071  11.050   5.262  0.00  0.00           C  
ATOM   1913  O   HID A 320      -9.399  12.082   5.235  0.00  0.00           O  
ATOM   1914  CB  HID A 320     -11.240  11.612   7.498  0.00  0.00           C  
ATOM   1915  CG  HID A 320     -10.062  11.131   8.314  0.00  0.00           C  
ATOM   1916  CD2 HID A 320      -9.984  10.321   9.423  0.00  0.00           C  
ATOM   1917  ND1 HID A 320      -8.760  11.526   8.056  0.00  0.00           N  
ATOM   1918  CE1 HID A 320      -7.976  10.933   8.953  0.00  0.00           C  
ATOM   1919  NE2 HID A 320      -8.652  10.192   9.821  0.00  0.00           N  
ATOM   1920  H   HID A 320     -12.163   9.299   6.909  1.00  0.00           H  
ATOM   1921  HA  HID A 320     -12.005  11.820   5.530  1.00  0.00           H  
ATOM   1922  HB2 HID A 320     -11.166  12.699   7.464  1.00  0.00           H  
ATOM   1923  HB3 HID A 320     -12.147  11.410   8.068  1.00  0.00           H  
ATOM   1924  HD1 HID A 320      -8.463  12.115   7.289  1.00  0.00           H  
ATOM   1925  HD2 HID A 320     -10.781   9.829   9.960  1.00  0.00           H  
ATOM   1926  HE1 HID A 320      -6.903  11.046   8.969  1.00  0.00           H  
ATOM   1927  N   ILE A 321      -9.699   9.909   4.655  0.00  0.00           N  
ATOM   1928  CA  ILE A 321      -8.484   9.772   3.846  0.00  0.00           C  
ATOM   1929  C   ILE A 321      -8.459  10.733   2.637  0.00  0.00           C  
ATOM   1930  O   ILE A 321      -9.413  10.770   1.860  0.00  0.00           O  
ATOM   1931  CB  ILE A 321      -8.251   8.304   3.378  0.00  0.00           C  
ATOM   1932  CG1 ILE A 321      -6.954   8.124   2.550  0.00  0.00           C  
ATOM   1933  CG2 ILE A 321      -9.457   7.676   2.646  0.00  0.00           C  
ATOM   1934  CD1 ILE A 321      -6.467   6.670   2.473  0.00  0.00           C  
ATOM   1935  H   ILE A 321     -10.289   9.093   4.724  1.00  0.00           H  
ATOM   1936  HA  ILE A 321      -7.653  10.033   4.506  1.00  0.00           H  
ATOM   1937  HB  ILE A 321      -8.104   7.736   4.296  1.00  0.00           H  
ATOM   1938 HG12 ILE A 321      -7.100   8.498   1.536  1.00  0.00           H  
ATOM   1939 HG13 ILE A 321      -6.156   8.734   2.973  1.00  0.00           H  
ATOM   1940 HG21 ILE A 321      -9.299   6.611   2.472  1.00  0.00           H  
ATOM   1941 HG22 ILE A 321     -10.372   7.767   3.231  1.00  0.00           H  
ATOM   1942 HG23 ILE A 321      -9.635   8.142   1.678  1.00  0.00           H  
ATOM   1943 HD11 ILE A 321      -5.383   6.629   2.371  1.00  0.00           H  
ATOM   1944 HD12 ILE A 321      -6.735   6.102   3.364  1.00  0.00           H  
ATOM   1945 HD13 ILE A 321      -6.899   6.159   1.611  1.00  0.00           H  
ATOM   1946  N   GLU A 322      -7.361  11.499   2.538  0.00  0.00           N  
ATOM   1947  CA  GLU A 322      -7.102  12.477   1.486  0.00  0.00           C  
ATOM   1948  C   GLU A 322      -6.067  11.893   0.523  0.00  0.00           C  
ATOM   1949  O   GLU A 322      -4.870  11.926   0.812  0.00  0.00           O  
ATOM   1950  CB  GLU A 322      -6.598  13.785   2.125  0.00  0.00           C  
ATOM   1951  CG  GLU A 322      -7.702  14.537   2.882  0.00  0.00           C  
ATOM   1952  CD  GLU A 322      -7.155  15.770   3.578  0.00  0.00           C  
ATOM   1953  OE1 GLU A 322      -6.852  15.654   4.784  0.00  0.00           O  
ATOM   1954  OE2 GLU A 322      -7.038  16.813   2.898  0.00  0.00           O1-
ATOM   1955  H   GLU A 322      -6.631  11.409   3.230  1.00  0.00           H  
ATOM   1956  HA  GLU A 322      -8.012  12.699   0.924  1.00  0.00           H  
ATOM   1957  HB2 GLU A 322      -5.770  13.573   2.805  1.00  0.00           H  
ATOM   1958  HB3 GLU A 322      -6.191  14.439   1.351  1.00  0.00           H  
ATOM   1959  HG2 GLU A 322      -8.479  14.853   2.187  1.00  0.00           H  
ATOM   1960  HG3 GLU A 322      -8.173  13.894   3.625  1.00  0.00           H  
ATOM   1961  N   ILE A 323      -6.559  11.349  -0.599  0.00  0.00           N  
ATOM   1962  CA  ILE A 323      -5.733  10.764  -1.651  0.00  0.00           C  
ATOM   1963  C   ILE A 323      -5.098  11.884  -2.504  0.00  0.00           C  
ATOM   1964  O   ILE A 323      -5.788  12.834  -2.877  0.00  0.00           O  
ATOM   1965  CB  ILE A 323      -6.563   9.833  -2.588  0.00  0.00           C  
ATOM   1966  CG1 ILE A 323      -7.280   8.696  -1.813  0.00  0.00           C  
ATOM   1967  CG2 ILE A 323      -5.700   9.196  -3.701  0.00  0.00           C  
ATOM   1968  CD1 ILE A 323      -8.626   9.089  -1.184  0.00  0.00           C  
ATOM   1969  H   ILE A 323      -7.555  11.354  -0.763  1.00  0.00           H  
ATOM   1970  HA  ILE A 323      -4.941  10.173  -1.185  1.00  0.00           H  
ATOM   1971  HB  ILE A 323      -7.321  10.441  -3.084  1.00  0.00           H  
ATOM   1972 HG12 ILE A 323      -7.478   7.860  -2.484  1.00  0.00           H  
ATOM   1973 HG13 ILE A 323      -6.614   8.296  -1.047  1.00  0.00           H  
ATOM   1974 HG21 ILE A 323      -6.291   8.539  -4.339  1.00  0.00           H  
ATOM   1975 HG22 ILE A 323      -5.256   9.938  -4.361  1.00  0.00           H  
ATOM   1976 HG23 ILE A 323      -4.889   8.601  -3.280  1.00  0.00           H  
ATOM   1977 HD11 ILE A 323      -9.317   8.247  -1.184  1.00  0.00           H  
ATOM   1978 HD12 ILE A 323      -8.493   9.400  -0.150  1.00  0.00           H  
ATOM   1979 HD13 ILE A 323      -9.105   9.909  -1.718  1.00  0.00           H  
ATOM   1980  N   PHE A 324      -3.804  11.718  -2.816  0.00  0.00           N  
ATOM   1981  CA  PHE A 324      -3.044  12.587  -3.711  0.00  0.00           C  
ATOM   1982  C   PHE A 324      -2.125  11.739  -4.604  0.00  0.00           C  
ATOM   1983  O   PHE A 324      -1.646  10.689  -4.174  0.00  0.00           O  
ATOM   1984  CB  PHE A 324      -2.283  13.655  -2.887  0.00  0.00           C  
ATOM   1985  CG  PHE A 324      -1.366  14.577  -3.679  0.00  0.00           C  
ATOM   1986  CD1 PHE A 324       0.006  14.276  -3.826  0.00  0.00           C  
ATOM   1987  CD2 PHE A 324      -1.912  15.646  -4.421  0.00  0.00           C  
ATOM   1988  CE1 PHE A 324       0.809  15.063  -4.641  0.00  0.00           C  
ATOM   1989  CE2 PHE A 324      -1.094  16.414  -5.241  0.00  0.00           C  
ATOM   1990  CZ  PHE A 324       0.260  16.123  -5.350  0.00  0.00           C  
ATOM   1991  H   PHE A 324      -3.308  10.907  -2.476  1.00  0.00           H  
ATOM   1992  HA  PHE A 324      -3.737  13.104  -4.378  1.00  0.00           H  
ATOM   1993  HB2 PHE A 324      -3.010  14.282  -2.368  1.00  0.00           H  
ATOM   1994  HB3 PHE A 324      -1.698  13.169  -2.104  1.00  0.00           H  
ATOM   1995  HD1 PHE A 324       0.436  13.427  -3.314  1.00  0.00           H  
ATOM   1996  HD2 PHE A 324      -2.968  15.866  -4.361  1.00  0.00           H  
ATOM   1997  HE1 PHE A 324       1.862  14.846  -4.737  1.00  0.00           H  
ATOM   1998  HE2 PHE A 324      -1.514  17.235  -5.803  1.00  0.00           H  
ATOM   1999  HZ  PHE A 324       0.891  16.722  -5.991  1.00  0.00           H  
ATOM   2000  N   GLY A 325      -1.892  12.236  -5.829  0.00  0.00           N  
ATOM   2001  CA  GLY A 325      -0.970  11.664  -6.811  0.00  0.00           C  
ATOM   2002  C   GLY A 325      -1.526  10.443  -7.561  0.00  0.00           C  
ATOM   2003  O   GLY A 325      -0.816   9.867  -8.384  0.00  0.00           O  
ATOM   2004  H   GLY A 325      -2.333  13.107  -6.089  1.00  0.00           H  
ATOM   2005  HA2 GLY A 325      -0.780  12.442  -7.545  1.00  0.00           H  
ATOM   2006  HA3 GLY A 325      -0.019  11.419  -6.341  1.00  0.00           H  
ATOM   2007  N   THR A 326      -2.786  10.071  -7.302  0.00  0.00           N  
ATOM   2008  CA  THR A 326      -3.517   8.986  -7.947  0.00  0.00           C  
ATOM   2009  C   THR A 326      -5.029   9.247  -7.768  0.00  0.00           C  
ATOM   2010  O   THR A 326      -5.410  10.069  -6.931  0.00  0.00           O  
ATOM   2011  CB  THR A 326      -3.100   7.599  -7.369  0.00  0.00           C  
ATOM   2012  CG2 THR A 326      -3.400   7.402  -5.871  0.00  0.00           C  
ATOM   2013  OG1 THR A 326      -3.736   6.540  -8.059  0.00  0.00           O  
ATOM   2014  H   THR A 326      -3.319  10.592  -6.620  1.00  0.00           H  
ATOM   2015  HA  THR A 326      -3.302   9.012  -9.017  1.00  0.00           H  
ATOM   2016  HB  THR A 326      -2.028   7.469  -7.522  1.00  0.00           H  
ATOM   2017  HG1 THR A 326      -3.573   5.723  -7.581  1.00  0.00           H  
ATOM   2018 HG21 THR A 326      -3.006   6.449  -5.518  1.00  0.00           H  
ATOM   2019 HG22 THR A 326      -2.940   8.185  -5.268  1.00  0.00           H  
ATOM   2020 HG23 THR A 326      -4.471   7.408  -5.668  1.00  0.00           H  
ATOM   2021  N   GLN A 327      -5.867   8.573  -8.573  0.00  0.00           N  
ATOM   2022  CA  GLN A 327      -7.323   8.726  -8.549  0.00  0.00           C  
ATOM   2023  C   GLN A 327      -7.925   8.180  -7.241  0.00  0.00           C  
ATOM   2024  O   GLN A 327      -7.716   7.011  -6.916  0.00  0.00           O  
ATOM   2025  CB  GLN A 327      -7.941   8.034  -9.786  0.00  0.00           C  
ATOM   2026  CG  GLN A 327      -7.469   8.555 -11.164  0.00  0.00           C  
ATOM   2027  CD  GLN A 327      -7.522  10.078 -11.310  0.00  0.00           C  
ATOM   2028  NE2 GLN A 327      -8.710  10.624 -11.574  0.00  0.00           N  
ATOM   2029  OE1 GLN A 327      -6.504  10.755 -11.177  0.00  0.00           O  
ATOM   2030  H   GLN A 327      -5.496   7.895  -9.223  1.00  0.00           H  
ATOM   2031  HA  GLN A 327      -7.547   9.793  -8.595  1.00  0.00           H  
ATOM   2032  HB2 GLN A 327      -7.745   6.961  -9.741  1.00  0.00           H  
ATOM   2033  HB3 GLN A 327      -9.027   8.134  -9.735  1.00  0.00           H  
ATOM   2034  HG2 GLN A 327      -6.440   8.237 -11.338  1.00  0.00           H  
ATOM   2035  HG3 GLN A 327      -8.061   8.096 -11.956  1.00  0.00           H  
ATOM   2036 HE21 GLN A 327      -9.531  10.044 -11.675  1.00  0.00           H  
ATOM   2037 HE22 GLN A 327      -8.793  11.625 -11.673  1.00  0.00           H  
ATOM   2038  N   GLY A 328      -8.643   9.056  -6.522  0.00  0.00           N  
ATOM   2039  CA  GLY A 328      -9.245   8.762  -5.226  0.00  0.00           C  
ATOM   2040  C   GLY A 328     -10.651   9.361  -5.187  0.00  0.00           C  
ATOM   2041  O   GLY A 328     -11.382   9.318  -6.177  0.00  0.00           O  
ATOM   2042  H   GLY A 328      -8.769   9.994  -6.874  1.00  0.00           H  
ATOM   2043  HA2 GLY A 328      -9.316   7.691  -5.034  1.00  0.00           H  
ATOM   2044  HA3 GLY A 328      -8.630   9.197  -4.442  1.00  0.00           H  
ATOM   2045  N   LYS A 329     -11.031   9.883  -4.010  0.00  0.00           N  
ATOM   2046  CA  LYS A 329     -12.353  10.445  -3.726  0.00  0.00           C  
ATOM   2047  C   LYS A 329     -12.233  11.582  -2.680  0.00  0.00           C  
ATOM   2048  O   LYS A 329     -11.193  11.678  -2.024  0.00  0.00           O  
ATOM   2049  CB  LYS A 329     -13.290   9.293  -3.277  0.00  0.00           C  
ATOM   2050  CG  LYS A 329     -13.057   8.803  -1.834  0.00  0.00           C  
ATOM   2051  CD  LYS A 329     -13.825   7.518  -1.495  0.00  0.00           C  
ATOM   2052  CE  LYS A 329     -13.839   7.204   0.009  0.00  0.00           C  
ATOM   2053  NZ  LYS A 329     -12.477   7.087   0.559  0.00  0.00           N1+
ATOM   2054  H   LYS A 329     -10.378   9.910  -3.239  1.00  0.00           H  
ATOM   2055  HA  LYS A 329     -12.731  10.875  -4.654  1.00  0.00           H  
ATOM   2056  HB2 LYS A 329     -14.326   9.616  -3.360  1.00  0.00           H  
ATOM   2057  HB3 LYS A 329     -13.201   8.458  -3.973  1.00  0.00           H  
ATOM   2058  HG2 LYS A 329     -11.990   8.646  -1.669  1.00  0.00           H  
ATOM   2059  HG3 LYS A 329     -13.365   9.581  -1.135  1.00  0.00           H  
ATOM   2060  HD2 LYS A 329     -14.849   7.604  -1.852  1.00  0.00           H  
ATOM   2061  HD3 LYS A 329     -13.388   6.680  -2.038  1.00  0.00           H  
ATOM   2062  HE2 LYS A 329     -14.367   7.990   0.552  1.00  0.00           H  
ATOM   2063  HE3 LYS A 329     -14.378   6.274   0.194  1.00  0.00           H  
ATOM   2064  HZ1 LYS A 329     -12.536   6.890   1.552  1.00  0.00           H  
ATOM   2065  HZ2 LYS A 329     -11.983   6.339   0.095  1.00  0.00           H  
ATOM   2066  HZ3 LYS A 329     -11.983   7.957   0.423  1.00  0.00           H  
ATOM   2067  N   PRO A 330     -13.311  12.383  -2.487  0.00  0.00           N  
ATOM   2068  CA  PRO A 330     -13.389  13.380  -1.398  0.00  0.00           C  
ATOM   2069  C   PRO A 330     -13.289  12.791   0.022  0.00  0.00           C  
ATOM   2070  O   PRO A 330     -13.921  11.774   0.310  0.00  0.00           O  
ATOM   2071  CB  PRO A 330     -14.755  14.049  -1.612  0.00  0.00           C  
ATOM   2072  CG  PRO A 330     -15.071  13.841  -3.079  0.00  0.00           C  
ATOM   2073  CD  PRO A 330     -14.502  12.455  -3.337  0.00  0.00           C  
ATOM   2074  HA  PRO A 330     -12.596  14.113  -1.564  1.00  0.00           H  
ATOM   2075  HB2 PRO A 330     -15.522  13.555  -1.015  1.00  0.00           H  
ATOM   2076  HB3 PRO A 330     -14.747  15.102  -1.337  1.00  0.00           H  
ATOM   2077  HG2 PRO A 330     -16.133  13.928  -3.310  1.00  0.00           H  
ATOM   2078  HG3 PRO A 330     -14.531  14.578  -3.675  1.00  0.00           H  
ATOM   2079  HD2 PRO A 330     -15.215  11.694  -3.019  1.00  0.00           H  
ATOM   2080  HD3 PRO A 330     -14.307  12.324  -4.401  1.00  0.00           H  
ATOM   2081  N   ALA A 331     -12.506  13.467   0.875  0.00  0.00           N  
ATOM   2082  CA  ALA A 331     -12.349  13.148   2.292  0.00  0.00           C  
ATOM   2083  C   ALA A 331     -13.533  13.675   3.115  0.00  0.00           C  
ATOM   2084  O   ALA A 331     -13.900  14.837   2.956  0.00  0.00           O  
ATOM   2085  CB  ALA A 331     -11.042  13.775   2.779  0.00  0.00           C  
ATOM   2086  H   ALA A 331     -12.045  14.309   0.561  1.00  0.00           H  
ATOM   2087  HA  ALA A 331     -12.273  12.065   2.409  1.00  0.00           H  
ATOM   2088  HB1 ALA A 331     -10.901  13.609   3.843  1.00  0.00           H  
ATOM   2089  HB2 ALA A 331     -10.196  13.328   2.260  1.00  0.00           H  
ATOM   2090  HB3 ALA A 331     -11.015  14.852   2.605  1.00  0.00           H  
ATOM   2091  N   ILE A 332     -14.097  12.814   3.974  0.00  0.00           N  
ATOM   2092  CA  ILE A 332     -15.318  13.070   4.742  0.00  0.00           C  
ATOM   2093  C   ILE A 332     -15.010  13.000   6.252  0.00  0.00           C  
ATOM   2094  O   ILE A 332     -14.352  12.058   6.688  0.00  0.00           O  
ATOM   2095  CB  ILE A 332     -16.403  11.994   4.410  0.00  0.00           C  
ATOM   2096  CG1 ILE A 332     -16.794  12.012   2.910  0.00  0.00           C  
ATOM   2097  CG2 ILE A 332     -17.679  12.085   5.283  0.00  0.00           C  
ATOM   2098  CD1 ILE A 332     -17.366  10.682   2.396  0.00  0.00           C  
ATOM   2099  H   ILE A 332     -13.722  11.877   4.051  1.00  0.00           H  
ATOM   2100  HA  ILE A 332     -15.722  14.055   4.509  1.00  0.00           H  
ATOM   2101  HB  ILE A 332     -15.953  11.019   4.602  1.00  0.00           H  
ATOM   2102 HG12 ILE A 332     -17.493  12.826   2.717  1.00  0.00           H  
ATOM   2103 HG13 ILE A 332     -15.929  12.233   2.286  1.00  0.00           H  
ATOM   2104 HG21 ILE A 332     -18.422  11.343   4.995  1.00  0.00           H  
ATOM   2105 HG22 ILE A 332     -17.479  11.913   6.341  1.00  0.00           H  
ATOM   2106 HG23 ILE A 332     -18.144  13.066   5.186  1.00  0.00           H  
ATOM   2107 HD11 ILE A 332     -17.780  10.804   1.395  1.00  0.00           H  
ATOM   2108 HD12 ILE A 332     -16.589   9.919   2.340  1.00  0.00           H  
ATOM   2109 HD13 ILE A 332     -18.164  10.298   3.030  1.00  0.00           H  
ATOM   2110  N   ALA A 333     -15.535  13.964   7.024  0.00  0.00           N  
ATOM   2111  CA  ALA A 333     -15.519  13.954   8.488  0.00  0.00           C  
ATOM   2112  C   ALA A 333     -16.956  14.117   8.999  0.00  0.00           C  
ATOM   2113  O   ALA A 333     -17.661  15.010   8.539  0.00  0.00           O  
ATOM   2114  CB  ALA A 333     -14.596  15.061   9.018  0.00  0.00           C  
ATOM   2115  H   ALA A 333     -16.070  14.711   6.598  1.00  0.00           H  
ATOM   2116  HA  ALA A 333     -15.138  12.997   8.849  1.00  0.00           H  
ATOM   2117  HB1 ALA A 333     -14.631  15.108  10.107  1.00  0.00           H  
ATOM   2118  HB2 ALA A 333     -13.561  14.873   8.734  1.00  0.00           H  
ATOM   2119  HB3 ALA A 333     -14.875  16.040   8.633  1.00  0.00           H  
ATOM   2120  N   HID A 334     -17.357  13.224   9.917  0.00  0.00           N  
ATOM   2121  CA  HID A 334     -18.725  12.983  10.380  0.00  0.00           C  
ATOM   2122  C   HID A 334     -19.389  14.162  11.121  0.00  0.00           C  
ATOM   2123  O   HID A 334     -20.554  14.449  10.848  0.00  0.00           O  
ATOM   2124  CB  HID A 334     -18.707  11.706  11.249  0.00  0.00           C  
ATOM   2125  CG  HID A 334     -20.030  11.022  11.501  0.00  0.00           C  
ATOM   2126  CD2 HID A 334     -20.367   9.688  11.479  0.00  0.00           C  
ATOM   2127  ND1 HID A 334     -21.203  11.685  11.816  0.00  0.00           N  
ATOM   2128  CE1 HID A 334     -22.146  10.762  12.000  0.00  0.00           C  
ATOM   2129  NE2 HID A 334     -21.711   9.523  11.813  0.00  0.00           N  
ATOM   2130  H   HID A 334     -16.656  12.599  10.299  1.00  0.00           H  
ATOM   2131  HA  HID A 334     -19.315  12.770   9.488  1.00  0.00           H  
ATOM   2132  HB2 HID A 334     -18.063  10.962  10.777  1.00  0.00           H  
ATOM   2133  HB3 HID A 334     -18.245  11.915  12.216  1.00  0.00           H  
ATOM   2134  HD1 HID A 334     -21.333  12.686  11.870  1.00  0.00           H  
ATOM   2135  HD2 HID A 334     -19.735   8.842  11.267  1.00  0.00           H  
ATOM   2136  HE1 HID A 334     -23.159  11.009  12.272  1.00  0.00           H  
ATOM   2137  N   ARG A 335     -18.668  14.777  12.076  0.00  0.00           N  
ATOM   2138  CA  ARG A 335     -19.125  15.866  12.958  0.00  0.00           C  
ATOM   2139  C   ARG A 335     -20.250  15.503  13.961  0.00  0.00           C  
ATOM   2140  O   ARG A 335     -20.726  16.404  14.653  0.00  0.00           O  
ATOM   2141  CB  ARG A 335     -19.497  17.147  12.161  0.00  0.00           C  
ATOM   2142  CG  ARG A 335     -18.393  17.670  11.226  0.00  0.00           C  
ATOM   2143  CD  ARG A 335     -18.771  18.954  10.466  0.00  0.00           C  
ATOM   2144  NE  ARG A 335     -19.209  20.052  11.345  0.00  0.00           N  
ATOM   2145  CZ  ARG A 335     -20.445  20.579  11.429  0.00  0.00           C  
ATOM   2146  NH1 ARG A 335     -21.452  20.147  10.660  0.00  0.00           N  
ATOM   2147  NH2 ARG A 335     -20.679  21.567  12.302  0.00  0.00           N1+
ATOM   2148  H   ARG A 335     -17.718  14.459  12.241  1.00  0.00           H  
ATOM   2149  HA  ARG A 335     -18.259  16.109  13.570  1.00  0.00           H  
ATOM   2150  HB2 ARG A 335     -20.413  16.990  11.590  1.00  0.00           H  
ATOM   2151  HB3 ARG A 335     -19.726  17.938  12.876  1.00  0.00           H  
ATOM   2152  HG2 ARG A 335     -17.428  17.776  11.724  1.00  0.00           H  
ATOM   2153  HG3 ARG A 335     -18.254  16.897  10.471  1.00  0.00           H  
ATOM   2154  HD2 ARG A 335     -17.830  19.351  10.085  1.00  0.00           H  
ATOM   2155  HD3 ARG A 335     -19.379  18.788   9.578  1.00  0.00           H  
ATOM   2156  HE  ARG A 335     -18.495  20.420  11.957  1.00  0.00           H  
ATOM   2157 HH11 ARG A 335     -21.314  19.366  10.027  1.00  0.00           H  
ATOM   2158 HH12 ARG A 335     -22.370  20.562  10.729  1.00  0.00           H  
ATOM   2159 HH21 ARG A 335     -19.942  21.906  12.903  1.00  0.00           H  
ATOM   2160 HH22 ARG A 335     -21.599  21.975  12.378  1.00  0.00           H  
ATOM   2161  N   ASP A 336     -20.664  14.226  14.045  0.00  0.00           N  
ATOM   2162  CA  ASP A 336     -21.801  13.788  14.865  0.00  0.00           C  
ATOM   2163  C   ASP A 336     -21.665  12.291  15.228  0.00  0.00           C  
ATOM   2164  O   ASP A 336     -22.679  11.615  15.402  0.00  0.00           O  
ATOM   2165  CB  ASP A 336     -23.158  14.139  14.179  0.00  0.00           C  
ATOM   2166  CG  ASP A 336     -24.397  14.160  15.089  0.00  0.00           C  
ATOM   2167  OD1 ASP A 336     -24.246  14.242  16.329  0.00  0.00           O  
ATOM   2168  OD2 ASP A 336     -25.513  14.138  14.526  0.00  0.00           O1-
ATOM   2169  H   ASP A 336     -20.221  13.521  13.474  1.00  0.00           H  
ATOM   2170  HA  ASP A 336     -21.737  14.316  15.818  1.00  0.00           H  
ATOM   2171  HB2 ASP A 336     -23.089  15.119  13.711  1.00  0.00           H  
ATOM   2172  HB3 ASP A 336     -23.340  13.417  13.382  1.00  0.00           H  
ATOM   2173  N   LEU A 337     -20.420  11.787  15.331  0.00  0.00           N  
ATOM   2174  CA  LEU A 337     -20.119  10.394  15.670  0.00  0.00           C  
ATOM   2175  C   LEU A 337     -20.457  10.101  17.144  0.00  0.00           C  
ATOM   2176  O   LEU A 337     -19.838  10.675  18.037  0.00  0.00           O  
ATOM   2177  CB  LEU A 337     -18.635  10.092  15.353  0.00  0.00           C  
ATOM   2178  CG  LEU A 337     -18.254   8.596  15.478  0.00  0.00           C  
ATOM   2179  CD1 LEU A 337     -18.937   7.741  14.391  0.00  0.00           C  
ATOM   2180  CD2 LEU A 337     -16.726   8.402  15.490  0.00  0.00           C  
ATOM   2181  H   LEU A 337     -19.624  12.393  15.198  1.00  0.00           H  
ATOM   2182  HA  LEU A 337     -20.740   9.764  15.028  1.00  0.00           H  
ATOM   2183  HB2 LEU A 337     -18.393  10.436  14.347  1.00  0.00           H  
ATOM   2184  HB3 LEU A 337     -18.008  10.684  16.023  1.00  0.00           H  
ATOM   2185  HG  LEU A 337     -18.602   8.224  16.443  1.00  0.00           H  
ATOM   2186 HD11 LEU A 337     -18.312   6.917  14.045  1.00  0.00           H  
ATOM   2187 HD12 LEU A 337     -19.863   7.308  14.768  1.00  0.00           H  
ATOM   2188 HD13 LEU A 337     -19.192   8.335  13.516  1.00  0.00           H  
ATOM   2189 HD21 LEU A 337     -16.383   7.799  14.651  1.00  0.00           H  
ATOM   2190 HD22 LEU A 337     -16.187   9.348  15.444  1.00  0.00           H  
ATOM   2191 HD23 LEU A 337     -16.411   7.894  16.402  1.00  0.00           H  
ATOM   2192  N   LYS A 338     -21.435   9.212  17.357  0.00  0.00           N  
ATOM   2193  CA  LYS A 338     -21.884   8.747  18.671  0.00  0.00           C  
ATOM   2194  C   LYS A 338     -22.077   7.226  18.608  0.00  0.00           C  
ATOM   2195  O   LYS A 338     -22.062   6.651  17.519  0.00  0.00           O  
ATOM   2196  CB  LYS A 338     -23.215   9.443  19.046  0.00  0.00           C  
ATOM   2197  CG  LYS A 338     -23.132  10.980  19.105  0.00  0.00           C  
ATOM   2198  CD  LYS A 338     -24.452  11.677  19.474  0.00  0.00           C  
ATOM   2199  CE  LYS A 338     -25.639  11.392  18.536  0.00  0.00           C  
ATOM   2200  NZ  LYS A 338     -25.319  11.677  17.127  0.00  0.00           N1+
ATOM   2201  H   LYS A 338     -21.893   8.781  16.567  1.00  0.00           H  
ATOM   2202  HA  LYS A 338     -21.134   8.959  19.434  1.00  0.00           H  
ATOM   2203  HB2 LYS A 338     -23.984   9.142  18.335  1.00  0.00           H  
ATOM   2204  HB3 LYS A 338     -23.552   9.083  20.019  1.00  0.00           H  
ATOM   2205  HG2 LYS A 338     -22.368  11.264  19.830  1.00  0.00           H  
ATOM   2206  HG3 LYS A 338     -22.791  11.379  18.151  1.00  0.00           H  
ATOM   2207  HD2 LYS A 338     -24.730  11.405  20.493  1.00  0.00           H  
ATOM   2208  HD3 LYS A 338     -24.273  12.751  19.492  1.00  0.00           H  
ATOM   2209  HE2 LYS A 338     -25.958  10.353  18.619  1.00  0.00           H  
ATOM   2210  HE3 LYS A 338     -26.491  12.005  18.828  1.00  0.00           H  
ATOM   2211  HZ1 LYS A 338     -26.140  11.549  16.553  1.00  0.00           H  
ATOM   2212  HZ2 LYS A 338     -24.979  12.627  17.020  1.00  0.00           H  
ATOM   2213  HZ3 LYS A 338     -24.600  11.041  16.805  1.00  0.00           H  
ATOM   2214  N   SER A 339     -22.315   6.598  19.773  0.00  0.00           N  
ATOM   2215  CA  SER A 339     -22.685   5.181  19.888  0.00  0.00           C  
ATOM   2216  C   SER A 339     -24.003   4.828  19.161  0.00  0.00           C  
ATOM   2217  O   SER A 339     -24.172   3.683  18.751  0.00  0.00           O  
ATOM   2218  CB  SER A 339     -22.749   4.798  21.380  0.00  0.00           C  
ATOM   2219  OG  SER A 339     -21.446   4.707  21.919  0.00  0.00           O  
ATOM   2220  H   SER A 339     -22.286   7.118  20.639  1.00  0.00           H  
ATOM   2221  HA  SER A 339     -21.901   4.588  19.411  1.00  0.00           H  
ATOM   2222  HB2 SER A 339     -23.340   5.513  21.954  1.00  0.00           H  
ATOM   2223  HB3 SER A 339     -23.214   3.820  21.510  1.00  0.00           H  
ATOM   2224  HG  SER A 339     -21.454   5.089  22.806  1.00  0.00           H  
ATOM   2225  N   LYS A 340     -24.892   5.819  18.972  0.00  0.00           N  
ATOM   2226  CA  LYS A 340     -26.120   5.708  18.182  0.00  0.00           C  
ATOM   2227  C   LYS A 340     -25.876   5.628  16.660  0.00  0.00           C  
ATOM   2228  O   LYS A 340     -26.694   5.033  15.960  0.00  0.00           O  
ATOM   2229  CB  LYS A 340     -27.055   6.883  18.530  0.00  0.00           C  
ATOM   2230  CG  LYS A 340     -27.595   6.804  19.968  0.00  0.00           C  
ATOM   2231  CD  LYS A 340     -28.584   7.927  20.306  0.00  0.00           C  
ATOM   2232  CE  LYS A 340     -29.143   7.786  21.729  0.00  0.00           C  
ATOM   2233  NZ  LYS A 340     -30.122   8.840  22.036  0.00  0.00           N1+
ATOM   2234  H   LYS A 340     -24.685   6.737  19.338  1.00  0.00           H  
ATOM   2235  HA  LYS A 340     -26.623   4.790  18.483  1.00  0.00           H  
ATOM   2236  HB2 LYS A 340     -26.544   7.833  18.368  1.00  0.00           H  
ATOM   2237  HB3 LYS A 340     -27.908   6.877  17.848  1.00  0.00           H  
ATOM   2238  HG2 LYS A 340     -28.089   5.841  20.109  1.00  0.00           H  
ATOM   2239  HG3 LYS A 340     -26.767   6.829  20.677  1.00  0.00           H  
ATOM   2240  HD2 LYS A 340     -28.086   8.892  20.199  1.00  0.00           H  
ATOM   2241  HD3 LYS A 340     -29.403   7.919  19.585  1.00  0.00           H  
ATOM   2242  HE2 LYS A 340     -29.630   6.818  21.846  1.00  0.00           H  
ATOM   2243  HE3 LYS A 340     -28.334   7.833  22.459  1.00  0.00           H  
ATOM   2244  HZ1 LYS A 340     -30.469   8.711  22.976  1.00  0.00           H  
ATOM   2245  HZ2 LYS A 340     -29.681   9.746  21.963  1.00  0.00           H  
ATOM   2246  HZ3 LYS A 340     -30.892   8.786  21.385  1.00  0.00           H  
ATOM   2247  N   ASN A 341     -24.764   6.213  16.180  0.00  0.00           N  
ATOM   2248  CA  ASN A 341     -24.365   6.240  14.766  0.00  0.00           C  
ATOM   2249  C   ASN A 341     -23.585   4.983  14.355  0.00  0.00           C  
ATOM   2250  O   ASN A 341     -23.587   4.650  13.171  0.00  0.00           O  
ATOM   2251  CB  ASN A 341     -23.525   7.504  14.477  0.00  0.00           C  
ATOM   2252  CG  ASN A 341     -24.323   8.791  14.686  0.00  0.00           C  
ATOM   2253  ND2 ASN A 341     -24.783   9.407  13.598  0.00  0.00           N  
ATOM   2254  OD1 ASN A 341     -24.524   9.221  15.818  0.00  0.00           O  
ATOM   2255  H   ASN A 341     -24.129   6.667  16.822  1.00  0.00           H  
ATOM   2256  HA  ASN A 341     -25.271   6.287  14.157  1.00  0.00           H  
ATOM   2257  HB2 ASN A 341     -22.635   7.532  15.106  1.00  0.00           H  
ATOM   2258  HB3 ASN A 341     -23.158   7.484  13.450  1.00  0.00           H  
ATOM   2259 HD21 ASN A 341     -24.597   9.021  12.680  1.00  0.00           H  
ATOM   2260 HD22 ASN A 341     -25.320  10.258  13.676  1.00  0.00           H  
ATOM   2261  N   ILE A 342     -22.955   4.301  15.325  0.00  0.00           N  
ATOM   2262  CA  ILE A 342     -22.325   2.998  15.129  0.00  0.00           C  
ATOM   2263  C   ILE A 342     -23.420   1.920  15.199  0.00  0.00           C  
ATOM   2264  O   ILE A 342     -24.170   1.901  16.170  0.00  0.00           O  
ATOM   2265  CB  ILE A 342     -21.277   2.698  16.241  0.00  0.00           C  
ATOM   2266  CG1 ILE A 342     -20.221   3.815  16.394  0.00  0.00           C  
ATOM   2267  CG2 ILE A 342     -20.581   1.336  16.051  0.00  0.00           C  
ATOM   2268  CD1 ILE A 342     -19.561   4.271  15.086  0.00  0.00           C  
ATOM   2269  H   ILE A 342     -22.999   4.636  16.277  1.00  0.00           H  
ATOM   2270  HA  ILE A 342     -21.840   2.963  14.151  1.00  0.00           H  
ATOM   2271  HB  ILE A 342     -21.800   2.655  17.196  1.00  0.00           H  
ATOM   2272 HG12 ILE A 342     -20.691   4.682  16.850  1.00  0.00           H  
ATOM   2273 HG13 ILE A 342     -19.455   3.511  17.107  1.00  0.00           H  
ATOM   2274 HG21 ILE A 342     -19.835   1.163  16.825  1.00  0.00           H  
ATOM   2275 HG22 ILE A 342     -21.276   0.498  16.097  1.00  0.00           H  
ATOM   2276 HG23 ILE A 342     -20.079   1.296  15.087  1.00  0.00           H  
ATOM   2277 HD11 ILE A 342     -18.629   4.796  15.290  1.00  0.00           H  
ATOM   2278 HD12 ILE A 342     -19.335   3.432  14.428  1.00  0.00           H  
ATOM   2279 HD13 ILE A 342     -20.211   4.953  14.538  1.00  0.00           H  
ATOM   2280  N   LEU A 343     -23.490   1.063  14.171  0.00  0.00           N  
ATOM   2281  CA  LEU A 343     -24.478  -0.005  14.036  0.00  0.00           C  
ATOM   2282  C   LEU A 343     -23.774  -1.362  14.103  0.00  0.00           C  
ATOM   2283  O   LEU A 343     -22.818  -1.590  13.365  0.00  0.00           O  
ATOM   2284  CB  LEU A 343     -25.254   0.150  12.713  0.00  0.00           C  
ATOM   2285  CG  LEU A 343     -25.991   1.493  12.520  0.00  0.00           C  
ATOM   2286  CD1 LEU A 343     -26.718   1.505  11.166  0.00  0.00           C  
ATOM   2287  CD2 LEU A 343     -26.964   1.825  13.667  0.00  0.00           C  
ATOM   2288  H   LEU A 343     -22.857   1.170  13.388  1.00  0.00           H  
ATOM   2289  HA  LEU A 343     -25.191   0.030  14.851  1.00  0.00           H  
ATOM   2290  HB2 LEU A 343     -24.581  -0.014  11.869  1.00  0.00           H  
ATOM   2291  HB3 LEU A 343     -25.996  -0.645  12.671  1.00  0.00           H  
ATOM   2292  HG  LEU A 343     -25.241   2.285  12.478  1.00  0.00           H  
ATOM   2293 HD11 LEU A 343     -27.004   2.517  10.883  1.00  0.00           H  
ATOM   2294 HD12 LEU A 343     -26.091   1.105  10.369  1.00  0.00           H  
ATOM   2295 HD13 LEU A 343     -27.629   0.907  11.202  1.00  0.00           H  
ATOM   2296 HD21 LEU A 343     -27.888   2.271  13.299  1.00  0.00           H  
ATOM   2297 HD22 LEU A 343     -27.244   0.937  14.233  1.00  0.00           H  
ATOM   2298 HD23 LEU A 343     -26.517   2.537  14.362  1.00  0.00           H  
ATOM   2299  N   VAL A 344     -24.263  -2.233  14.997  0.00  0.00           N  
ATOM   2300  CA  VAL A 344     -23.644  -3.518  15.317  0.00  0.00           C  
ATOM   2301  C   VAL A 344     -24.072  -4.615  14.323  0.00  0.00           C  
ATOM   2302  O   VAL A 344     -25.227  -4.645  13.893  0.00  0.00           O  
ATOM   2303  CB  VAL A 344     -24.023  -3.949  16.767  0.00  0.00           C  
ATOM   2304  CG1 VAL A 344     -23.530  -5.351  17.185  0.00  0.00           C  
ATOM   2305  CG2 VAL A 344     -23.504  -2.920  17.785  0.00  0.00           C  
ATOM   2306  H   VAL A 344     -25.086  -1.992  15.532  1.00  0.00           H  
ATOM   2307  HA  VAL A 344     -22.558  -3.405  15.267  1.00  0.00           H  
ATOM   2308  HB  VAL A 344     -25.112  -3.956  16.845  1.00  0.00           H  
ATOM   2309 HG11 VAL A 344     -23.766  -5.554  18.230  1.00  0.00           H  
ATOM   2310 HG12 VAL A 344     -23.998  -6.142  16.603  1.00  0.00           H  
ATOM   2311 HG13 VAL A 344     -22.450  -5.443  17.067  1.00  0.00           H  
ATOM   2312 HG21 VAL A 344     -23.785  -3.192  18.801  1.00  0.00           H  
ATOM   2313 HG22 VAL A 344     -22.417  -2.843  17.752  1.00  0.00           H  
ATOM   2314 HG23 VAL A 344     -23.911  -1.928  17.597  1.00  0.00           H  
ATOM   2315  N   LYS A 345     -23.122  -5.511  14.019  0.00  0.00           N  
ATOM   2316  CA  LYS A 345     -23.339  -6.790  13.345  0.00  0.00           C  
ATOM   2317  C   LYS A 345     -22.526  -7.874  14.073  0.00  0.00           C  
ATOM   2318  O   LYS A 345     -21.585  -7.555  14.804  0.00  0.00           O  
ATOM   2319  CB  LYS A 345     -22.957  -6.696  11.851  0.00  0.00           C  
ATOM   2320  CG  LYS A 345     -23.857  -5.752  11.036  0.00  0.00           C  
ATOM   2321  CD  LYS A 345     -23.623  -5.818   9.517  0.00  0.00           C  
ATOM   2322  CE  LYS A 345     -24.168  -7.098   8.865  0.00  0.00           C  
ATOM   2323  NZ  LYS A 345     -23.986  -7.072   7.404  0.00  0.00           N1+
ATOM   2324  H   LYS A 345     -22.194  -5.391  14.405  1.00  0.00           H  
ATOM   2325  HA  LYS A 345     -24.392  -7.069  13.426  1.00  0.00           H  
ATOM   2326  HB2 LYS A 345     -21.924  -6.373  11.741  1.00  0.00           H  
ATOM   2327  HB3 LYS A 345     -23.012  -7.695  11.419  1.00  0.00           H  
ATOM   2328  HG2 LYS A 345     -24.907  -5.950  11.254  1.00  0.00           H  
ATOM   2329  HG3 LYS A 345     -23.668  -4.732  11.368  1.00  0.00           H  
ATOM   2330  HD2 LYS A 345     -24.087  -4.950   9.047  1.00  0.00           H  
ATOM   2331  HD3 LYS A 345     -22.555  -5.730   9.314  1.00  0.00           H  
ATOM   2332  HE2 LYS A 345     -23.668  -7.982   9.259  1.00  0.00           H  
ATOM   2333  HE3 LYS A 345     -25.232  -7.206   9.079  1.00  0.00           H  
ATOM   2334  HZ1 LYS A 345     -24.360  -7.920   7.002  1.00  0.00           H  
ATOM   2335  HZ2 LYS A 345     -24.471  -6.275   7.017  1.00  0.00           H  
ATOM   2336  HZ3 LYS A 345     -23.002  -7.003   7.188  1.00  0.00           H  
ATOM   2337  N   LYS A 346     -22.919  -9.143  13.866  0.00  0.00           N  
ATOM   2338  CA  LYS A 346     -22.336 -10.322  14.515  0.00  0.00           C  
ATOM   2339  C   LYS A 346     -20.827 -10.495  14.260  0.00  0.00           C  
ATOM   2340  O   LYS A 346     -20.348 -10.206  13.163  0.00  0.00           O  
ATOM   2341  CB  LYS A 346     -23.094 -11.590  14.066  0.00  0.00           C  
ATOM   2342  CG  LYS A 346     -24.529 -11.683  14.616  0.00  0.00           C  
ATOM   2343  CD  LYS A 346     -25.301 -12.933  14.153  0.00  0.00           C  
ATOM   2344  CE  LYS A 346     -24.688 -14.265  14.619  0.00  0.00           C  
ATOM   2345  NZ  LYS A 346     -25.527 -15.408  14.220  0.00  0.00           N1+
ATOM   2346  H   LYS A 346     -23.696  -9.323  13.248  1.00  0.00           H  
ATOM   2347  HA  LYS A 346     -22.484 -10.193  15.589  1.00  0.00           H  
ATOM   2348  HB2 LYS A 346     -23.102 -11.653  12.976  1.00  0.00           H  
ATOM   2349  HB3 LYS A 346     -22.543 -12.464  14.414  1.00  0.00           H  
ATOM   2350  HG2 LYS A 346     -24.505 -11.655  15.706  1.00  0.00           H  
ATOM   2351  HG3 LYS A 346     -25.091 -10.802  14.307  1.00  0.00           H  
ATOM   2352  HD2 LYS A 346     -26.327 -12.860  14.517  1.00  0.00           H  
ATOM   2353  HD3 LYS A 346     -25.370 -12.925  13.065  1.00  0.00           H  
ATOM   2354  HE2 LYS A 346     -23.696 -14.407  14.191  1.00  0.00           H  
ATOM   2355  HE3 LYS A 346     -24.579 -14.273  15.704  1.00  0.00           H  
ATOM   2356  HZ1 LYS A 346     -25.098 -16.267  14.533  1.00  0.00           H  
ATOM   2357  HZ2 LYS A 346     -26.442 -15.318  14.638  1.00  0.00           H  
ATOM   2358  HZ3 LYS A 346     -25.617 -15.426  13.214  1.00  0.00           H  
ATOM   2359  N   ASN A 347     -20.137 -11.010  15.293  0.00  0.00           N  
ATOM   2360  CA  ASN A 347     -18.721 -11.399  15.310  0.00  0.00           C  
ATOM   2361  C   ASN A 347     -17.759 -10.196  15.188  0.00  0.00           C  
ATOM   2362  O   ASN A 347     -16.827 -10.234  14.386  0.00  0.00           O  
ATOM   2363  CB  ASN A 347     -18.424 -12.540  14.294  0.00  0.00           C  
ATOM   2364  CG  ASN A 347     -19.296 -13.786  14.500  0.00  0.00           C  
ATOM   2365  ND2 ASN A 347     -19.017 -14.561  15.551  0.00  0.00           N  
ATOM   2366  OD1 ASN A 347     -20.213 -14.045  13.725  0.00  0.00           O  
ATOM   2367  H   ASN A 347     -20.638 -11.205  16.147  1.00  0.00           H  
ATOM   2368  HA  ASN A 347     -18.546 -11.801  16.308  1.00  0.00           H  
ATOM   2369  HB2 ASN A 347     -18.554 -12.187  13.269  1.00  0.00           H  
ATOM   2370  HB3 ASN A 347     -17.379 -12.846  14.372  1.00  0.00           H  
ATOM   2371 HD21 ASN A 347     -18.256 -14.332  16.174  1.00  0.00           H  
ATOM   2372 HD22 ASN A 347     -19.564 -15.392  15.722  1.00  0.00           H  
ATOM   2373  N   GLY A 348     -17.978  -9.174  16.037  0.00  0.00           N  
ATOM   2374  CA  GLY A 348     -17.037  -8.070  16.264  0.00  0.00           C  
ATOM   2375  C   GLY A 348     -17.069  -6.982  15.177  0.00  0.00           C  
ATOM   2376  O   GLY A 348     -16.067  -6.287  15.011  0.00  0.00           O  
ATOM   2377  H   GLY A 348     -18.782  -9.212  16.647  1.00  0.00           H  
ATOM   2378  HA2 GLY A 348     -17.278  -7.604  17.221  1.00  0.00           H  
ATOM   2379  HA3 GLY A 348     -16.022  -8.460  16.359  1.00  0.00           H  
ATOM   2380  N   GLN A 349     -18.182  -6.841  14.438  0.00  0.00           N  
ATOM   2381  CA  GLN A 349     -18.321  -5.907  13.317  0.00  0.00           C  
ATOM   2382  C   GLN A 349     -19.122  -4.652  13.706  0.00  0.00           C  
ATOM   2383  O   GLN A 349     -20.062  -4.742  14.498  0.00  0.00           O  
ATOM   2384  CB  GLN A 349     -19.015  -6.649  12.154  0.00  0.00           C  
ATOM   2385  CG  GLN A 349     -18.243  -7.850  11.564  0.00  0.00           C  
ATOM   2386  CD  GLN A 349     -16.812  -7.531  11.127  0.00  0.00           C  
ATOM   2387  NE2 GLN A 349     -16.650  -6.612  10.172  0.00  0.00           N  
ATOM   2388  OE1 GLN A 349     -15.861  -8.108  11.647  0.00  0.00           O  
ATOM   2389  H   GLN A 349     -18.982  -7.428  14.625  1.00  0.00           H  
ATOM   2390  HA  GLN A 349     -17.337  -5.570  12.984  1.00  0.00           H  
ATOM   2391  HB2 GLN A 349     -19.978  -7.019  12.502  1.00  0.00           H  
ATOM   2392  HB3 GLN A 349     -19.235  -5.943  11.351  1.00  0.00           H  
ATOM   2393  HG2 GLN A 349     -18.203  -8.653  12.300  1.00  0.00           H  
ATOM   2394  HG3 GLN A 349     -18.789  -8.254  10.711  1.00  0.00           H  
ATOM   2395 HE21 GLN A 349     -17.447  -6.152   9.757  1.00  0.00           H  
ATOM   2396 HE22 GLN A 349     -15.722  -6.387   9.845  1.00  0.00           H  
ATOM   2397  N   CYS A 350     -18.745  -3.513  13.098  0.00  0.00           N  
ATOM   2398  CA  CYS A 350     -19.371  -2.198  13.260  0.00  0.00           C  
ATOM   2399  C   CYS A 350     -19.484  -1.511  11.889  0.00  0.00           C  
ATOM   2400  O   CYS A 350     -18.559  -1.613  11.083  0.00  0.00           O  
ATOM   2401  CB  CYS A 350     -18.560  -1.292  14.208  0.00  0.00           C  
ATOM   2402  SG  CYS A 350     -18.820  -1.769  15.935  0.00  0.00           S  
ATOM   2403  H   CYS A 350     -17.960  -3.530  12.460  1.00  0.00           H  
ATOM   2404  HA  CYS A 350     -20.379  -2.321  13.657  1.00  0.00           H  
ATOM   2405  HB2 CYS A 350     -17.497  -1.321  13.976  1.00  0.00           H  
ATOM   2406  HB3 CYS A 350     -18.863  -0.252  14.103  1.00  0.00           H  
ATOM   2407  HG  CYS A 350     -17.926  -0.919  16.449  1.00  0.00           H  
ATOM   2408  N   CYS A 351     -20.596  -0.786  11.675  0.00  0.00           N  
ATOM   2409  CA  CYS A 351     -20.881  -0.002  10.469  0.00  0.00           C  
ATOM   2410  C   CYS A 351     -21.351   1.400  10.884  0.00  0.00           C  
ATOM   2411  O   CYS A 351     -22.274   1.510  11.685  0.00  0.00           O  
ATOM   2412  CB  CYS A 351     -21.965  -0.654   9.588  0.00  0.00           C  
ATOM   2413  SG  CYS A 351     -21.349  -2.166   8.798  0.00  0.00           S  
ATOM   2414  H   CYS A 351     -21.319  -0.771  12.384  1.00  0.00           H  
ATOM   2415  HA  CYS A 351     -19.974   0.108   9.880  1.00  0.00           H  
ATOM   2416  HB2 CYS A 351     -22.852  -0.886  10.178  1.00  0.00           H  
ATOM   2417  HB3 CYS A 351     -22.279   0.028   8.796  1.00  0.00           H  
ATOM   2418  HG  CYS A 351     -22.427  -2.376   8.039  1.00  0.00           H  
ATOM   2419  N   ILE A 352     -20.734   2.446  10.314  0.00  0.00           N  
ATOM   2420  CA  ILE A 352     -21.053   3.850  10.601  0.00  0.00           C  
ATOM   2421  C   ILE A 352     -22.186   4.352   9.678  0.00  0.00           C  
ATOM   2422  O   ILE A 352     -22.174   4.039   8.487  0.00  0.00           O  
ATOM   2423  CB  ILE A 352     -19.793   4.744  10.403  0.00  0.00           C  
ATOM   2424  CG1 ILE A 352     -18.663   4.340  11.381  0.00  0.00           C  
ATOM   2425  CG2 ILE A 352     -20.053   6.263  10.503  0.00  0.00           C  
ATOM   2426  CD1 ILE A 352     -17.284   4.899  11.009  0.00  0.00           C  
ATOM   2427  H   ILE A 352     -19.982   2.286   9.656  1.00  0.00           H  
ATOM   2428  HA  ILE A 352     -21.377   3.943  11.640  1.00  0.00           H  
ATOM   2429  HB  ILE A 352     -19.430   4.558   9.396  1.00  0.00           H  
ATOM   2430 HG12 ILE A 352     -18.921   4.677  12.384  1.00  0.00           H  
ATOM   2431 HG13 ILE A 352     -18.571   3.256  11.449  1.00  0.00           H  
ATOM   2432 HG21 ILE A 352     -19.128   6.825  10.378  1.00  0.00           H  
ATOM   2433 HG22 ILE A 352     -20.732   6.628   9.733  1.00  0.00           H  
ATOM   2434 HG23 ILE A 352     -20.475   6.526  11.474  1.00  0.00           H  
ATOM   2435 HD11 ILE A 352     -16.492   4.273  11.419  1.00  0.00           H  
ATOM   2436 HD12 ILE A 352     -17.145   4.940   9.929  1.00  0.00           H  
ATOM   2437 HD13 ILE A 352     -17.146   5.903  11.406  1.00  0.00           H  
ATOM   2438  N   ALA A 353     -23.124   5.131  10.248  0.00  0.00           N  
ATOM   2439  CA  ALA A 353     -24.327   5.635   9.580  0.00  0.00           C  
ATOM   2440  C   ALA A 353     -24.664   7.079   9.995  0.00  0.00           C  
ATOM   2441  O   ALA A 353     -24.167   7.562  11.013  0.00  0.00           O  
ATOM   2442  CB  ALA A 353     -25.491   4.695   9.930  0.00  0.00           C  
ATOM   2443  H   ALA A 353     -23.060   5.342  11.235  1.00  0.00           H  
ATOM   2444  HA  ALA A 353     -24.179   5.634   8.498  1.00  0.00           H  
ATOM   2445  HB1 ALA A 353     -26.418   4.997   9.440  1.00  0.00           H  
ATOM   2446  HB2 ALA A 353     -25.276   3.673   9.618  1.00  0.00           H  
ATOM   2447  HB3 ALA A 353     -25.677   4.677  11.006  1.00  0.00           H  
ATOM   2448  N   ASP A 354     -25.541   7.721   9.199  0.00  0.00           N  
ATOM   2449  CA  ASP A 354     -26.084   9.075   9.391  0.00  0.00           C  
ATOM   2450  C   ASP A 354     -25.016  10.175   9.276  0.00  0.00           C  
ATOM   2451  O   ASP A 354     -24.719  10.860  10.254  0.00  0.00           O  
ATOM   2452  CB  ASP A 354     -26.988   9.245  10.641  0.00  0.00           C  
ATOM   2453  CG  ASP A 354     -28.184   8.289  10.708  0.00  0.00           C  
ATOM   2454  OD1 ASP A 354     -28.659   7.864   9.632  0.00  0.00           O  
ATOM   2455  OD2 ASP A 354     -28.666   8.078  11.841  0.00  0.00           O1-
ATOM   2456  H   ASP A 354     -25.907   7.234   8.393  1.00  0.00           H  
ATOM   2457  HA  ASP A 354     -26.739   9.243   8.537  1.00  0.00           H  
ATOM   2458  HB2 ASP A 354     -26.385   9.075  11.531  1.00  0.00           H  
ATOM   2459  HB3 ASP A 354     -27.370  10.265  10.694  1.00  0.00           H  
ATOM   2460  N   LEU A 355     -24.497  10.346   8.050  0.00  0.00           N  
ATOM   2461  CA  LEU A 355     -23.550  11.394   7.650  0.00  0.00           C  
ATOM   2462  C   LEU A 355     -24.257  12.739   7.335  0.00  0.00           C  
ATOM   2463  O   LEU A 355     -23.780  13.488   6.483  0.00  0.00           O  
ATOM   2464  CB  LEU A 355     -22.725  10.871   6.442  0.00  0.00           C  
ATOM   2465  CG  LEU A 355     -21.835   9.637   6.730  0.00  0.00           C  
ATOM   2466  CD1 LEU A 355     -21.291   9.023   5.423  0.00  0.00           C  
ATOM   2467  CD2 LEU A 355     -20.704   9.934   7.737  0.00  0.00           C  
ATOM   2468  H   LEU A 355     -24.817   9.743   7.304  1.00  0.00           H  
ATOM   2469  HA  LEU A 355     -22.870  11.591   8.481  1.00  0.00           H  
ATOM   2470  HB2 LEU A 355     -23.421  10.637   5.634  1.00  0.00           H  
ATOM   2471  HB3 LEU A 355     -22.078  11.658   6.052  1.00  0.00           H  
ATOM   2472  HG  LEU A 355     -22.473   8.872   7.174  1.00  0.00           H  
ATOM   2473 HD11 LEU A 355     -21.223   7.938   5.504  1.00  0.00           H  
ATOM   2474 HD12 LEU A 355     -21.938   9.236   4.573  1.00  0.00           H  
ATOM   2475 HD13 LEU A 355     -20.300   9.400   5.173  1.00  0.00           H  
ATOM   2476 HD21 LEU A 355     -19.721   9.669   7.349  1.00  0.00           H  
ATOM   2477 HD22 LEU A 355     -20.660  10.987   8.013  1.00  0.00           H  
ATOM   2478 HD23 LEU A 355     -20.850   9.364   8.654  1.00  0.00           H  
ATOM   2479  N   GLY A 356     -25.381  13.033   8.016  0.00  0.00           N  
ATOM   2480  CA  GLY A 356     -26.262  14.172   7.739  0.00  0.00           C  
ATOM   2481  C   GLY A 356     -25.677  15.538   8.142  0.00  0.00           C  
ATOM   2482  O   GLY A 356     -26.128  16.550   7.605  0.00  0.00           O  
ATOM   2483  H   GLY A 356     -25.697  12.380   8.719  1.00  0.00           H  
ATOM   2484  HA2 GLY A 356     -26.514  14.188   6.677  1.00  0.00           H  
ATOM   2485  HA3 GLY A 356     -27.198  14.024   8.278  1.00  0.00           H  
ATOM   2486  N   LEU A 357     -24.684  15.576   9.050  0.00  0.00           N  
ATOM   2487  CA  LEU A 357     -23.944  16.788   9.430  0.00  0.00           C  
ATOM   2488  C   LEU A 357     -22.494  16.768   8.910  0.00  0.00           C  
ATOM   2489  O   LEU A 357     -21.746  17.691   9.231  0.00  0.00           O  
ATOM   2490  CB  LEU A 357     -23.949  16.965  10.972  0.00  0.00           C  
ATOM   2491  CG  LEU A 357     -25.333  17.146  11.635  0.00  0.00           C  
ATOM   2492  CD1 LEU A 357     -25.183  17.381  13.155  0.00  0.00           C  
ATOM   2493  CD2 LEU A 357     -26.191  18.247  10.978  0.00  0.00           C  
ATOM   2494  H   LEU A 357     -24.364  14.713   9.465  1.00  0.00           H  
ATOM   2495  HA  LEU A 357     -24.396  17.669   8.975  1.00  0.00           H  
ATOM   2496  HB2 LEU A 357     -23.443  16.113  11.431  1.00  0.00           H  
ATOM   2497  HB3 LEU A 357     -23.349  17.838  11.232  1.00  0.00           H  
ATOM   2498  HG  LEU A 357     -25.866  16.203  11.509  1.00  0.00           H  
ATOM   2499 HD11 LEU A 357     -25.464  18.391  13.454  1.00  0.00           H  
ATOM   2500 HD12 LEU A 357     -25.807  16.694  13.723  1.00  0.00           H  
ATOM   2501 HD13 LEU A 357     -24.157  17.236  13.494  1.00  0.00           H  
ATOM   2502 HD21 LEU A 357     -26.764  18.823  11.705  1.00  0.00           H  
ATOM   2503 HD22 LEU A 357     -25.590  18.959  10.412  1.00  0.00           H  
ATOM   2504 HD23 LEU A 357     -26.913  17.802  10.294  1.00  0.00           H  
ATOM   2505  N   ALA A 358     -22.100  15.737   8.142  0.00  0.00           N  
ATOM   2506  CA  ALA A 358     -20.720  15.533   7.711  0.00  0.00           C  
ATOM   2507  C   ALA A 358     -20.234  16.583   6.701  0.00  0.00           C  
ATOM   2508  O   ALA A 358     -20.920  16.857   5.716  0.00  0.00           O  
ATOM   2509  CB  ALA A 358     -20.568  14.113   7.154  0.00  0.00           C  
ATOM   2510  H   ALA A 358     -22.766  15.030   7.865  1.00  0.00           H  
ATOM   2511  HA  ALA A 358     -20.103  15.613   8.604  1.00  0.00           H  
ATOM   2512  HB1 ALA A 358     -19.524  13.873   6.957  1.00  0.00           H  
ATOM   2513  HB2 ALA A 358     -20.948  13.374   7.858  1.00  0.00           H  
ATOM   2514  HB3 ALA A 358     -21.114  13.993   6.222  1.00  0.00           H  
ATOM   2515  N   VAL A 359     -19.037  17.121   6.975  0.00  0.00           N  
ATOM   2516  CA  VAL A 359     -18.295  18.016   6.094  0.00  0.00           C  
ATOM   2517  C   VAL A 359     -17.410  17.187   5.146  0.00  0.00           C  
ATOM   2518  O   VAL A 359     -16.794  16.213   5.582  0.00  0.00           O  
ATOM   2519  CB  VAL A 359     -17.422  19.005   6.919  0.00  0.00           C  
ATOM   2520  CG1 VAL A 359     -16.353  18.340   7.809  0.00  0.00           C  
ATOM   2521  CG2 VAL A 359     -16.758  20.078   6.044  0.00  0.00           C  
ATOM   2522  H   VAL A 359     -18.530  16.787   7.784  1.00  0.00           H  
ATOM   2523  HA  VAL A 359     -19.004  18.599   5.502  1.00  0.00           H  
ATOM   2524  HB  VAL A 359     -18.105  19.535   7.583  1.00  0.00           H  
ATOM   2525 HG11 VAL A 359     -15.878  19.085   8.442  1.00  0.00           H  
ATOM   2526 HG12 VAL A 359     -16.784  17.588   8.467  1.00  0.00           H  
ATOM   2527 HG13 VAL A 359     -15.563  17.870   7.224  1.00  0.00           H  
ATOM   2528 HG21 VAL A 359     -16.302  20.857   6.656  1.00  0.00           H  
ATOM   2529 HG22 VAL A 359     -15.976  19.658   5.409  1.00  0.00           H  
ATOM   2530 HG23 VAL A 359     -17.490  20.554   5.394  1.00  0.00           H  
ATOM   2531  N   MET A 360     -17.379  17.589   3.867  0.00  0.00           N  
ATOM   2532  CA  MET A 360     -16.640  16.907   2.812  0.00  0.00           C  
ATOM   2533  C   MET A 360     -15.662  17.894   2.163  0.00  0.00           C  
ATOM   2534  O   MET A 360     -16.103  18.839   1.510  0.00  0.00           O  
ATOM   2535  CB  MET A 360     -17.642  16.305   1.805  0.00  0.00           C  
ATOM   2536  CG  MET A 360     -16.984  15.469   0.697  0.00  0.00           C  
ATOM   2537  SD  MET A 360     -18.137  14.804  -0.534  0.00  0.00           S  
ATOM   2538  CE  MET A 360     -18.409  16.285  -1.544  0.00  0.00           C  
ATOM   2539  H   MET A 360     -17.900  18.406   3.581  1.00  0.00           H  
ATOM   2540  HA  MET A 360     -16.067  16.080   3.229  1.00  0.00           H  
ATOM   2541  HB2 MET A 360     -18.347  15.669   2.341  1.00  0.00           H  
ATOM   2542  HB3 MET A 360     -18.241  17.100   1.360  1.00  0.00           H  
ATOM   2543  HG2 MET A 360     -16.233  16.056   0.169  1.00  0.00           H  
ATOM   2544  HG3 MET A 360     -16.454  14.629   1.147  1.00  0.00           H  
ATOM   2545  HE1 MET A 360     -19.058  16.048  -2.386  1.00  0.00           H  
ATOM   2546  HE2 MET A 360     -18.882  17.073  -0.958  1.00  0.00           H  
ATOM   2547  HE3 MET A 360     -17.463  16.660  -1.934  1.00  0.00           H  
ATOM   2548  N   HID A 361     -14.357  17.639   2.345  0.00  0.00           N  
ATOM   2549  CA  HID A 361     -13.270  18.394   1.728  0.00  0.00           C  
ATOM   2550  C   HID A 361     -12.998  17.858   0.316  0.00  0.00           C  
ATOM   2551  O   HID A 361     -12.821  16.650   0.145  0.00  0.00           O  
ATOM   2552  CB  HID A 361     -12.023  18.300   2.626  0.00  0.00           C  
ATOM   2553  CG  HID A 361     -10.960  19.338   2.360  0.00  0.00           C  
ATOM   2554  CD2 HID A 361      -9.676  19.245   1.867  0.00  0.00           C  
ATOM   2555  ND1 HID A 361     -11.148  20.678   2.650  0.00  0.00           N  
ATOM   2556  CE1 HID A 361     -10.017  21.314   2.342  0.00  0.00           C  
ATOM   2557  NE2 HID A 361      -9.082  20.510   1.853  0.00  0.00           N  
ATOM   2558  H   HID A 361     -14.083  16.813   2.861  1.00  0.00           H  
ATOM   2559  HA  HID A 361     -13.568  19.442   1.674  1.00  0.00           H  
ATOM   2560  HB2 HID A 361     -12.335  18.441   3.658  1.00  0.00           H  
ATOM   2561  HB3 HID A 361     -11.576  17.306   2.578  1.00  0.00           H  
ATOM   2562  HD1 HID A 361     -11.979  21.085   3.061  1.00  0.00           H  
ATOM   2563  HD2 HID A 361      -9.134  18.371   1.536  1.00  0.00           H  
ATOM   2564  HE1 HID A 361      -9.877  22.377   2.471  1.00  0.00           H  
ATOM   2565  N   SER A 362     -12.971  18.776  -0.659  0.00  0.00           N  
ATOM   2566  CA  SER A 362     -12.772  18.476  -2.070  0.00  0.00           C  
ATOM   2567  C   SER A 362     -12.114  19.690  -2.739  0.00  0.00           C  
ATOM   2568  O   SER A 362     -12.731  20.752  -2.811  0.00  0.00           O  
ATOM   2569  CB  SER A 362     -14.125  18.097  -2.714  0.00  0.00           C  
ATOM   2570  OG  SER A 362     -13.974  17.750  -4.077  0.00  0.00           O  
ATOM   2571  H   SER A 362     -13.131  19.751  -0.436  1.00  0.00           H  
ATOM   2572  HA  SER A 362     -12.094  17.624  -2.162  1.00  0.00           H  
ATOM   2573  HB2 SER A 362     -14.572  17.249  -2.196  1.00  0.00           H  
ATOM   2574  HB3 SER A 362     -14.836  18.920  -2.636  1.00  0.00           H  
ATOM   2575  HG  SER A 362     -14.841  17.557  -4.441  1.00  0.00           H  
ATOM   2576  N   GLN A 363     -10.877  19.492  -3.224  0.00  0.00           N  
ATOM   2577  CA  GLN A 363     -10.069  20.452  -3.986  0.00  0.00           C  
ATOM   2578  C   GLN A 363      -9.768  21.745  -3.200  0.00  0.00           C  
ATOM   2579  O   GLN A 363     -10.037  22.840  -3.695  0.00  0.00           O  
ATOM   2580  CB  GLN A 363     -10.710  20.728  -5.375  0.00  0.00           C  
ATOM   2581  CG  GLN A 363     -11.012  19.491  -6.252  0.00  0.00           C  
ATOM   2582  CD  GLN A 363      -9.861  18.486  -6.334  0.00  0.00           C  
ATOM   2583  NE2 GLN A 363      -8.877  18.755  -7.193  0.00  0.00           N  
ATOM   2584  OE1 GLN A 363      -9.856  17.483  -5.623  0.00  0.00           O  
ATOM   2585  H   GLN A 363     -10.465  18.575  -3.124  1.00  0.00           H  
ATOM   2586  HA  GLN A 363      -9.098  19.981  -4.139  1.00  0.00           H  
ATOM   2587  HB2 GLN A 363     -11.638  21.289  -5.253  1.00  0.00           H  
ATOM   2588  HB3 GLN A 363     -10.048  21.387  -5.939  1.00  0.00           H  
ATOM   2589  HG2 GLN A 363     -11.882  18.970  -5.850  1.00  0.00           H  
ATOM   2590  HG3 GLN A 363     -11.293  19.807  -7.257  1.00  0.00           H  
ATOM   2591 HE21 GLN A 363      -8.905  19.590  -7.760  1.00  0.00           H  
ATOM   2592 HE22 GLN A 363      -8.097  18.121  -7.278  1.00  0.00           H  
ATOM   2593  N   SER A 364      -9.207  21.579  -1.988  0.00  0.00           N  
ATOM   2594  CA  SER A 364      -8.735  22.640  -1.084  0.00  0.00           C  
ATOM   2595  C   SER A 364      -9.858  23.471  -0.414  0.00  0.00           C  
ATOM   2596  O   SER A 364      -9.560  24.528   0.144  0.00  0.00           O  
ATOM   2597  CB  SER A 364      -7.672  23.529  -1.783  0.00  0.00           C  
ATOM   2598  OG  SER A 364      -6.530  22.770  -2.126  0.00  0.00           O  
ATOM   2599  H   SER A 364      -9.036  20.638  -1.664  1.00  0.00           H  
ATOM   2600  HA  SER A 364      -8.236  22.127  -0.262  1.00  0.00           H  
ATOM   2601  HB2 SER A 364      -8.058  24.025  -2.673  1.00  0.00           H  
ATOM   2602  HB3 SER A 364      -7.333  24.326  -1.123  1.00  0.00           H  
ATOM   2603  HG  SER A 364      -6.068  22.536  -1.313  1.00  0.00           H  
ATOM   2604  N   THR A 365     -11.111  22.982  -0.442  0.00  0.00           N  
ATOM   2605  CA  THR A 365     -12.285  23.667   0.106  0.00  0.00           C  
ATOM   2606  C   THR A 365     -13.363  22.665   0.567  0.00  0.00           C  
ATOM   2607  O   THR A 365     -13.495  21.597  -0.029  0.00  0.00           O  
ATOM   2608  CB  THR A 365     -12.877  24.684  -0.920  0.00  0.00           C  
ATOM   2609  CG2 THR A 365     -13.246  24.071  -2.284  0.00  0.00           C  
ATOM   2610  OG1 THR A 365     -14.055  25.309  -0.441  0.00  0.00           O  
ATOM   2611  H   THR A 365     -11.294  22.101  -0.903  1.00  0.00           H  
ATOM   2612  HA  THR A 365     -11.971  24.212   0.996  1.00  0.00           H  
ATOM   2613  HB  THR A 365     -12.146  25.477  -1.082  1.00  0.00           H  
ATOM   2614  HG1 THR A 365     -13.843  25.786   0.373  1.00  0.00           H  
ATOM   2615 HG21 THR A 365     -13.667  24.821  -2.953  1.00  0.00           H  
ATOM   2616 HG22 THR A 365     -12.371  23.657  -2.782  1.00  0.00           H  
ATOM   2617 HG23 THR A 365     -13.977  23.268  -2.189  1.00  0.00           H  
ATOM   2618  N   ASN A 366     -14.114  23.033   1.620  0.00  0.00           N  
ATOM   2619  CA  ASN A 366     -15.231  22.241   2.153  0.00  0.00           C  
ATOM   2620  C   ASN A 366     -16.570  22.557   1.461  0.00  0.00           C  
ATOM   2621  O   ASN A 366     -17.426  21.674   1.424  0.00  0.00           O  
ATOM   2622  CB  ASN A 366     -15.391  22.504   3.665  0.00  0.00           C  
ATOM   2623  CG  ASN A 366     -14.247  22.002   4.553  0.00  0.00           C  
ATOM   2624  ND2 ASN A 366     -14.060  22.646   5.706  0.00  0.00           N  
ATOM   2625  OD1 ASN A 366     -13.571  21.027   4.234  0.00  0.00           O  
ATOM   2626  H   ASN A 366     -13.960  23.937   2.049  1.00  0.00           H  
ATOM   2627  HA  ASN A 366     -15.009  21.185   2.006  1.00  0.00           H  
ATOM   2628  HB2 ASN A 366     -15.550  23.567   3.824  1.00  0.00           H  
ATOM   2629  HB3 ASN A 366     -16.292  22.009   4.023  1.00  0.00           H  
ATOM   2630 HD21 ASN A 366     -14.625  23.454   5.930  1.00  0.00           H  
ATOM   2631 HD22 ASN A 366     -13.337  22.355   6.351  1.00  0.00           H  
ATOM   2632  N   GLN A 367     -16.742  23.799   0.966  0.00  0.00           N  
ATOM   2633  CA  GLN A 367     -17.975  24.335   0.367  0.00  0.00           C  
ATOM   2634  C   GLN A 367     -19.191  24.285   1.319  0.00  0.00           C  
ATOM   2635  O   GLN A 367     -20.244  23.758   0.957  0.00  0.00           O  
ATOM   2636  CB  GLN A 367     -18.248  23.692  -1.021  0.00  0.00           C  
ATOM   2637  CG  GLN A 367     -17.211  24.055  -2.102  0.00  0.00           C  
ATOM   2638  CD  GLN A 367     -17.278  25.526  -2.523  0.00  0.00           C  
ATOM   2639  NE2 GLN A 367     -16.197  26.277  -2.306  0.00  0.00           N  
ATOM   2640  OE1 GLN A 367     -18.293  25.979  -3.047  0.00  0.00           O  
ATOM   2641  H   GLN A 367     -15.972  24.451   1.027  1.00  0.00           H  
ATOM   2642  HA  GLN A 367     -17.786  25.399   0.216  1.00  0.00           H  
ATOM   2643  HB2 GLN A 367     -18.288  22.607  -0.924  1.00  0.00           H  
ATOM   2644  HB3 GLN A 367     -19.235  23.983  -1.384  1.00  0.00           H  
ATOM   2645  HG2 GLN A 367     -16.209  23.798  -1.761  1.00  0.00           H  
ATOM   2646  HG3 GLN A 367     -17.394  23.450  -2.991  1.00  0.00           H  
ATOM   2647 HE21 GLN A 367     -15.383  25.886  -1.845  1.00  0.00           H  
ATOM   2648 HE22 GLN A 367     -16.196  27.250  -2.571  1.00  0.00           H  
ATOM   2649  N   LEU A 368     -19.009  24.834   2.534  0.00  0.00           N  
ATOM   2650  CA  LEU A 368     -20.039  24.939   3.573  0.00  0.00           C  
ATOM   2651  C   LEU A 368     -21.117  25.984   3.232  0.00  0.00           C  
ATOM   2652  O   LEU A 368     -20.838  26.945   2.513  0.00  0.00           O  
ATOM   2653  CB  LEU A 368     -19.366  25.313   4.917  0.00  0.00           C  
ATOM   2654  CG  LEU A 368     -18.461  24.218   5.523  0.00  0.00           C  
ATOM   2655  CD1 LEU A 368     -17.776  24.719   6.810  0.00  0.00           C  
ATOM   2656  CD2 LEU A 368     -19.215  22.896   5.764  0.00  0.00           C  
ATOM   2657  H   LEU A 368     -18.113  25.242   2.758  1.00  0.00           H  
ATOM   2658  HA  LEU A 368     -20.535  23.971   3.663  1.00  0.00           H  
ATOM   2659  HB2 LEU A 368     -18.787  26.228   4.780  1.00  0.00           H  
ATOM   2660  HB3 LEU A 368     -20.134  25.558   5.653  1.00  0.00           H  
ATOM   2661  HG  LEU A 368     -17.666  24.018   4.805  1.00  0.00           H  
ATOM   2662 HD11 LEU A 368     -16.731  24.411   6.842  1.00  0.00           H  
ATOM   2663 HD12 LEU A 368     -17.795  25.807   6.887  1.00  0.00           H  
ATOM   2664 HD13 LEU A 368     -18.255  24.329   7.709  1.00  0.00           H  
ATOM   2665 HD21 LEU A 368     -18.868  22.379   6.658  1.00  0.00           H  
ATOM   2666 HD22 LEU A 368     -20.288  23.056   5.878  1.00  0.00           H  
ATOM   2667 HD23 LEU A 368     -19.074  22.218   4.923  1.00  0.00           H  
ATOM   2668  N   ASP A 369     -22.317  25.793   3.808  0.00  0.00           N  
ATOM   2669  CA  ASP A 369     -23.418  26.764   3.779  0.00  0.00           C  
ATOM   2670  C   ASP A 369     -23.104  28.041   4.567  0.00  0.00           C  
ATOM   2671  O   ASP A 369     -22.484  27.982   5.631  0.00  0.00           O  
ATOM   2672  CB  ASP A 369     -24.761  26.190   4.296  0.00  0.00           C  
ATOM   2673  CG  ASP A 369     -25.296  24.997   3.508  0.00  0.00           C  
ATOM   2674  OD1 ASP A 369     -25.021  24.933   2.291  0.00  0.00           O  
ATOM   2675  OD2 ASP A 369     -26.053  24.205   4.110  0.00  0.00           O1-
ATOM   2676  H   ASP A 369     -22.470  24.974   4.378  1.00  0.00           H  
ATOM   2677  HA  ASP A 369     -23.555  27.051   2.734  1.00  0.00           H  
ATOM   2678  HB2 ASP A 369     -24.622  25.865   5.328  1.00  0.00           H  
ATOM   2679  HB3 ASP A 369     -25.533  26.961   4.302  1.00  0.00           H  
ATOM   2680  N   VAL A 370     -23.619  29.161   4.041  0.00  0.00           N  
ATOM   2681  CA  VAL A 370     -23.678  30.451   4.718  0.00  0.00           C  
ATOM   2682  C   VAL A 370     -24.914  30.466   5.642  0.00  0.00           C  
ATOM   2683  O   VAL A 370     -25.992  30.044   5.220  0.00  0.00           O  
ATOM   2684  CB  VAL A 370     -23.794  31.605   3.680  0.00  0.00           C  
ATOM   2685  CG1 VAL A 370     -24.005  33.002   4.301  0.00  0.00           C  
ATOM   2686  CG2 VAL A 370     -22.565  31.640   2.751  0.00  0.00           C  
ATOM   2687  H   VAL A 370     -24.120  29.107   3.166  1.00  0.00           H  
ATOM   2688  HA  VAL A 370     -22.773  30.594   5.313  1.00  0.00           H  
ATOM   2689  HB  VAL A 370     -24.661  31.409   3.047  1.00  0.00           H  
ATOM   2690 HG11 VAL A 370     -23.991  33.776   3.534  1.00  0.00           H  
ATOM   2691 HG12 VAL A 370     -24.964  33.088   4.812  1.00  0.00           H  
ATOM   2692 HG13 VAL A 370     -23.219  33.237   5.020  1.00  0.00           H  
ATOM   2693 HG21 VAL A 370     -22.644  32.446   2.021  1.00  0.00           H  
ATOM   2694 HG22 VAL A 370     -21.646  31.795   3.318  1.00  0.00           H  
ATOM   2695 HG23 VAL A 370     -22.455  30.712   2.190  1.00  0.00           H  
ATOM   2696  N   GLY A 371     -24.725  30.938   6.885  0.00  0.00           N  
ATOM   2697  CA  GLY A 371     -25.763  30.941   7.918  0.00  0.00           C  
ATOM   2698  C   GLY A 371     -25.829  29.607   8.685  0.00  0.00           C  
ATOM   2699  O   GLY A 371     -26.787  29.396   9.429  0.00  0.00           O  
ATOM   2700  H   GLY A 371     -23.814  31.282   7.152  1.00  0.00           H  
ATOM   2701  HA2 GLY A 371     -25.541  31.738   8.629  1.00  0.00           H  
ATOM   2702  HA3 GLY A 371     -26.741  31.167   7.490  1.00  0.00           H  
ATOM   2703  N   ASN A 372     -24.833  28.716   8.514  0.00  0.00           N  
ATOM   2704  CA  ASN A 372     -24.703  27.440   9.219  0.00  0.00           C  
ATOM   2705  C   ASN A 372     -24.339  27.674  10.699  0.00  0.00           C  
ATOM   2706  O   ASN A 372     -23.272  28.220  10.982  0.00  0.00           O  
ATOM   2707  CB  ASN A 372     -23.640  26.589   8.483  0.00  0.00           C  
ATOM   2708  CG  ASN A 372     -23.520  25.134   8.956  0.00  0.00           C  
ATOM   2709  ND2 ASN A 372     -22.362  24.521   8.704  0.00  0.00           N  
ATOM   2710  OD1 ASN A 372     -24.451  24.562   9.517  0.00  0.00           O  
ATOM   2711  H   ASN A 372     -24.081  28.944   7.880  1.00  0.00           H  
ATOM   2712  HA  ASN A 372     -25.663  26.921   9.171  1.00  0.00           H  
ATOM   2713  HB2 ASN A 372     -23.902  26.540   7.427  1.00  0.00           H  
ATOM   2714  HB3 ASN A 372     -22.663  27.075   8.532  1.00  0.00           H  
ATOM   2715 HD21 ASN A 372     -21.615  25.012   8.234  1.00  0.00           H  
ATOM   2716 HD22 ASN A 372     -22.229  23.559   8.978  1.00  0.00           H  
ATOM   2717  N   ASN A 373     -25.237  27.248  11.603  0.00  0.00           N  
ATOM   2718  CA  ASN A 373     -25.087  27.325  13.059  0.00  0.00           C  
ATOM   2719  C   ASN A 373     -23.967  26.359  13.525  0.00  0.00           C  
ATOM   2720  O   ASN A 373     -24.095  25.158  13.284  0.00  0.00           O  
ATOM   2721  CB  ASN A 373     -26.472  26.976  13.667  0.00  0.00           C  
ATOM   2722  CG  ASN A 373     -26.531  26.899  15.201  0.00  0.00           C  
ATOM   2723  ND2 ASN A 373     -27.529  26.187  15.728  0.00  0.00           N  
ATOM   2724  OD1 ASN A 373     -25.708  27.479  15.907  0.00  0.00           O  
ATOM   2725  H   ASN A 373     -26.087  26.813  11.274  1.00  0.00           H  
ATOM   2726  HA  ASN A 373     -24.881  28.375  13.265  1.00  0.00           H  
ATOM   2727  HB2 ASN A 373     -27.200  27.726  13.354  1.00  0.00           H  
ATOM   2728  HB3 ASN A 373     -26.823  26.026  13.260  1.00  0.00           H  
ATOM   2729 HD21 ASN A 373     -28.201  25.726  15.131  1.00  0.00           H  
ATOM   2730 HD22 ASN A 373     -27.626  26.116  16.730  1.00  0.00           H  
ATOM   2731  N   PRO A 374     -22.901  26.877  14.183  0.00  0.00           N  
ATOM   2732  CA  PRO A 374     -21.793  26.034  14.676  0.00  0.00           C  
ATOM   2733  C   PRO A 374     -22.124  25.163  15.909  0.00  0.00           C  
ATOM   2734  O   PRO A 374     -21.303  24.319  16.265  0.00  0.00           O  
ATOM   2735  CB  PRO A 374     -20.687  27.058  14.984  0.00  0.00           C  
ATOM   2736  CG  PRO A 374     -21.447  28.303  15.405  0.00  0.00           C  
ATOM   2737  CD  PRO A 374     -22.666  28.291  14.491  0.00  0.00           C  
ATOM   2738  HA  PRO A 374     -21.449  25.365  13.886  1.00  0.00           H  
ATOM   2739  HB2 PRO A 374     -19.976  26.731  15.745  1.00  0.00           H  
ATOM   2740  HB3 PRO A 374     -20.119  27.264  14.076  1.00  0.00           H  
ATOM   2741  HG2 PRO A 374     -21.774  28.185  16.438  1.00  0.00           H  
ATOM   2742  HG3 PRO A 374     -20.859  29.220  15.341  1.00  0.00           H  
ATOM   2743  HD2 PRO A 374     -23.513  28.772  14.981  1.00  0.00           H  
ATOM   2744  HD3 PRO A 374     -22.452  28.825  13.564  1.00  0.00           H  
ATOM   2745  N   ARG A 375     -23.299  25.375  16.531  0.00  0.00           N  
ATOM   2746  CA  ARG A 375     -23.736  24.706  17.760  0.00  0.00           C  
ATOM   2747  C   ARG A 375     -24.626  23.469  17.519  0.00  0.00           C  
ATOM   2748  O   ARG A 375     -25.168  22.935  18.488  0.00  0.00           O  
ATOM   2749  CB  ARG A 375     -24.423  25.727  18.695  0.00  0.00           C  
ATOM   2750  CG  ARG A 375     -23.583  26.992  18.946  0.00  0.00           C  
ATOM   2751  CD  ARG A 375     -24.129  27.864  20.084  0.00  0.00           C  
ATOM   2752  NE  ARG A 375     -23.124  28.851  20.495  0.00  0.00           N  
ATOM   2753  CZ  ARG A 375     -23.025  29.439  21.697  0.00  0.00           C  
ATOM   2754  NH1 ARG A 375     -23.926  29.218  22.664  0.00  0.00           N  
ATOM   2755  NH2 ARG A 375     -21.987  30.244  21.943  0.00  0.00           N1+
ATOM   2756  H   ARG A 375     -23.921  26.089  16.178  1.00  0.00           H  
ATOM   2757  HA  ARG A 375     -22.857  24.333  18.289  1.00  0.00           H  
ATOM   2758  HB2 ARG A 375     -25.403  26.011  18.310  1.00  0.00           H  
ATOM   2759  HB3 ARG A 375     -24.600  25.239  19.654  1.00  0.00           H  
ATOM   2760  HG2 ARG A 375     -22.536  26.751  19.129  1.00  0.00           H  
ATOM   2761  HG3 ARG A 375     -23.596  27.581  18.028  1.00  0.00           H  
ATOM   2762  HD2 ARG A 375     -24.980  28.447  19.733  1.00  0.00           H  
ATOM   2763  HD3 ARG A 375     -24.479  27.246  20.912  1.00  0.00           H  
ATOM   2764  HE  ARG A 375     -22.419  29.082  19.795  1.00  0.00           H  
ATOM   2765 HH11 ARG A 375     -24.721  28.622  22.492  1.00  0.00           H  
ATOM   2766 HH12 ARG A 375     -23.776  29.591  23.599  1.00  0.00           H  
ATOM   2767 HH21 ARG A 375     -21.262  30.385  21.242  1.00  0.00           H  
ATOM   2768 HH22 ARG A 375     -21.848  30.611  22.883  1.00  0.00           H  
ATOM   2769  N   VAL A 376     -24.759  23.018  16.259  0.00  0.00           N  
ATOM   2770  CA  VAL A 376     -25.486  21.797  15.888  0.00  0.00           C  
ATOM   2771  C   VAL A 376     -24.739  20.515  16.318  0.00  0.00           C  
ATOM   2772  O   VAL A 376     -23.513  20.522  16.438  0.00  0.00           O  
ATOM   2773  CB  VAL A 376     -25.751  21.730  14.357  0.00  0.00           C  
ATOM   2774  CG1 VAL A 376     -26.685  22.865  13.907  0.00  0.00           C  
ATOM   2775  CG2 VAL A 376     -24.485  21.657  13.477  0.00  0.00           C  
ATOM   2776  H   VAL A 376     -24.288  23.501  15.507  1.00  0.00           H  
ATOM   2777  HA  VAL A 376     -26.449  21.814  16.402  1.00  0.00           H  
ATOM   2778  HB  VAL A 376     -26.304  20.809  14.161  1.00  0.00           H  
ATOM   2779 HG11 VAL A 376     -26.906  22.799  12.841  1.00  0.00           H  
ATOM   2780 HG12 VAL A 376     -27.635  22.826  14.441  1.00  0.00           H  
ATOM   2781 HG13 VAL A 376     -26.244  23.843  14.093  1.00  0.00           H  
ATOM   2782 HG21 VAL A 376     -24.744  21.682  12.419  1.00  0.00           H  
ATOM   2783 HG22 VAL A 376     -23.814  22.494  13.671  1.00  0.00           H  
ATOM   2784 HG23 VAL A 376     -23.924  20.738  13.644  1.00  0.00           H  
ATOM   2785  N   GLY A 377     -25.514  19.444  16.550  0.00  0.00           N  
ATOM   2786  CA  GLY A 377     -25.031  18.180  17.105  0.00  0.00           C  
ATOM   2787  C   GLY A 377     -25.218  18.172  18.632  0.00  0.00           C  
ATOM   2788  O   GLY A 377     -25.579  19.182  19.242  0.00  0.00           O  
ATOM   2789  H   GLY A 377     -26.512  19.524  16.419  1.00  0.00           H  
ATOM   2790  HA2 GLY A 377     -25.604  17.365  16.663  1.00  0.00           H  
ATOM   2791  HA3 GLY A 377     -23.982  18.002  16.858  1.00  0.00           H  
ATOM   2792  N   THR A 378     -24.981  17.000  19.242  0.00  0.00           N  
ATOM   2793  CA  THR A 378     -25.164  16.759  20.676  0.00  0.00           C  
ATOM   2794  C   THR A 378     -24.029  17.394  21.508  0.00  0.00           C  
ATOM   2795  O   THR A 378     -22.854  17.192  21.197  0.00  0.00           O  
ATOM   2796  CB  THR A 378     -25.233  15.242  20.979  0.00  0.00           C  
ATOM   2797  CG2 THR A 378     -25.437  14.879  22.460  0.00  0.00           C  
ATOM   2798  OG1 THR A 378     -26.296  14.658  20.249  0.00  0.00           O  
ATOM   2799  H   THR A 378     -24.672  16.207  18.698  1.00  0.00           H  
ATOM   2800  HA  THR A 378     -26.115  17.206  20.975  1.00  0.00           H  
ATOM   2801  HB  THR A 378     -24.315  14.776  20.623  1.00  0.00           H  
ATOM   2802  HG1 THR A 378     -26.525  13.825  20.669  1.00  0.00           H  
ATOM   2803 HG21 THR A 378     -25.541  13.802  22.593  1.00  0.00           H  
ATOM   2804 HG22 THR A 378     -24.593  15.198  23.068  1.00  0.00           H  
ATOM   2805 HG23 THR A 378     -26.333  15.352  22.863  1.00  0.00           H  
ATOM   2806  N   LYS A 379     -24.428  18.169  22.530  0.00  0.00           N  
ATOM   2807  CA  LYS A 379     -23.591  19.110  23.281  0.00  0.00           C  
ATOM   2808  C   LYS A 379     -22.435  18.490  24.084  0.00  0.00           C  
ATOM   2809  O   LYS A 379     -21.362  19.092  24.131  0.00  0.00           O  
ATOM   2810  CB  LYS A 379     -24.492  19.959  24.208  0.00  0.00           C  
ATOM   2811  CG  LYS A 379     -25.610  20.743  23.492  0.00  0.00           C  
ATOM   2812  CD  LYS A 379     -25.096  21.859  22.565  0.00  0.00           C  
ATOM   2813  CE  LYS A 379     -26.209  22.552  21.767  0.00  0.00           C  
ATOM   2814  NZ  LYS A 379     -26.823  21.641  20.784  0.00  0.00           N1+
ATOM   2815  H   LYS A 379     -25.417  18.238  22.720  1.00  0.00           H  
ATOM   2816  HA  LYS A 379     -23.127  19.768  22.549  1.00  0.00           H  
ATOM   2817  HB2 LYS A 379     -24.955  19.306  24.950  1.00  0.00           H  
ATOM   2818  HB3 LYS A 379     -23.878  20.661  24.776  1.00  0.00           H  
ATOM   2819  HG2 LYS A 379     -26.246  20.052  22.938  1.00  0.00           H  
ATOM   2820  HG3 LYS A 379     -26.263  21.187  24.244  1.00  0.00           H  
ATOM   2821  HD2 LYS A 379     -24.577  22.605  23.169  1.00  0.00           H  
ATOM   2822  HD3 LYS A 379     -24.356  21.472  21.868  1.00  0.00           H  
ATOM   2823  HE2 LYS A 379     -26.979  22.936  22.437  1.00  0.00           H  
ATOM   2824  HE3 LYS A 379     -25.798  23.408  21.230  1.00  0.00           H  
ATOM   2825  HZ1 LYS A 379     -27.536  22.135  20.266  1.00  0.00           H  
ATOM   2826  HZ2 LYS A 379     -26.117  21.308  20.140  1.00  0.00           H  
ATOM   2827  HZ3 LYS A 379     -27.238  20.854  21.261  1.00  0.00           H  
ATOM   2828  N   ARG A 380     -22.667  17.319  24.701  0.00  0.00           N  
ATOM   2829  CA  ARG A 380     -21.720  16.667  25.613  0.00  0.00           C  
ATOM   2830  C   ARG A 380     -20.467  16.078  24.930  0.00  0.00           C  
ATOM   2831  O   ARG A 380     -19.473  15.856  25.621  0.00  0.00           O  
ATOM   2832  CB  ARG A 380     -22.479  15.615  26.453  0.00  0.00           C  
ATOM   2833  CG  ARG A 380     -22.848  14.318  25.704  0.00  0.00           C  
ATOM   2834  CD  ARG A 380     -23.613  13.294  26.548  0.00  0.00           C  
ATOM   2835  NE  ARG A 380     -24.881  13.812  27.087  0.00  0.00           N  
ATOM   2836  CZ  ARG A 380     -25.068  14.336  28.311  0.00  0.00           C  
ATOM   2837  NH1 ARG A 380     -24.071  14.402  29.201  0.00  0.00           N  
ATOM   2838  NH2 ARG A 380     -26.278  14.799  28.651  0.00  0.00           N1+
ATOM   2839  H   ARG A 380     -23.572  16.882  24.608  1.00  0.00           H  
ATOM   2840  HA  ARG A 380     -21.366  17.428  26.307  1.00  0.00           H  
ATOM   2841  HB2 ARG A 380     -21.875  15.351  27.323  1.00  0.00           H  
ATOM   2842  HB3 ARG A 380     -23.381  16.080  26.852  1.00  0.00           H  
ATOM   2843  HG2 ARG A 380     -23.364  14.502  24.765  1.00  0.00           H  
ATOM   2844  HG3 ARG A 380     -21.908  13.836  25.437  1.00  0.00           H  
ATOM   2845  HD2 ARG A 380     -23.943  12.516  25.860  1.00  0.00           H  
ATOM   2846  HD3 ARG A 380     -22.975  12.792  27.270  1.00  0.00           H  
ATOM   2847  HE  ARG A 380     -25.661  13.808  26.446  1.00  0.00           H  
ATOM   2848 HH11 ARG A 380     -23.158  14.027  28.972  1.00  0.00           H  
ATOM   2849 HH12 ARG A 380     -24.209  14.811  30.117  1.00  0.00           H  
ATOM   2850 HH21 ARG A 380     -27.048  14.755  28.000  1.00  0.00           H  
ATOM   2851 HH22 ARG A 380     -26.434  15.191  29.569  1.00  0.00           H  
ATOM   2852  N   TYR A 381     -20.541  15.820  23.611  0.00  0.00           N  
ATOM   2853  CA  TYR A 381     -19.493  15.150  22.833  0.00  0.00           C  
ATOM   2854  C   TYR A 381     -18.590  16.119  22.039  0.00  0.00           C  
ATOM   2855  O   TYR A 381     -17.742  15.644  21.284  0.00  0.00           O  
ATOM   2856  CB  TYR A 381     -20.143  14.103  21.898  0.00  0.00           C  
ATOM   2857  CG  TYR A 381     -20.941  13.011  22.594  0.00  0.00           C  
ATOM   2858  CD1 TYR A 381     -22.335  12.923  22.407  0.00  0.00           C  
ATOM   2859  CD2 TYR A 381     -20.293  12.066  23.417  0.00  0.00           C  
ATOM   2860  CE1 TYR A 381     -23.076  11.907  23.040  0.00  0.00           C  
ATOM   2861  CE2 TYR A 381     -21.031  11.044  24.048  0.00  0.00           C  
ATOM   2862  CZ  TYR A 381     -22.426  10.967  23.862  0.00  0.00           C  
ATOM   2863  OH  TYR A 381     -23.156   9.989  24.472  0.00  0.00           O  
ATOM   2864  H   TYR A 381     -21.385  16.053  23.108  1.00  0.00           H  
ATOM   2865  HA  TYR A 381     -18.845  14.613  23.520  1.00  0.00           H  
ATOM   2866  HB2 TYR A 381     -20.786  14.610  21.175  1.00  0.00           H  
ATOM   2867  HB3 TYR A 381     -19.374  13.601  21.308  1.00  0.00           H  
ATOM   2868  HD1 TYR A 381     -22.837  13.637  21.775  1.00  0.00           H  
ATOM   2869  HD2 TYR A 381     -19.226  12.123  23.562  1.00  0.00           H  
ATOM   2870  HE1 TYR A 381     -24.144  11.847  22.894  1.00  0.00           H  
ATOM   2871  HE2 TYR A 381     -20.525  10.322  24.672  1.00  0.00           H  
ATOM   2872  HH  TYR A 381     -22.617   9.319  24.917  1.00  0.00           H  
ATOM   2873  N   MET A 382     -18.786  17.440  22.194  0.00  0.00           N  
ATOM   2874  CA  MET A 382     -18.098  18.484  21.426  0.00  0.00           C  
ATOM   2875  C   MET A 382     -16.628  18.689  21.831  0.00  0.00           C  
ATOM   2876  O   MET A 382     -16.302  18.646  23.018  0.00  0.00           O  
ATOM   2877  CB  MET A 382     -18.878  19.805  21.552  0.00  0.00           C  
ATOM   2878  CG  MET A 382     -20.250  19.748  20.869  0.00  0.00           C  
ATOM   2879  SD  MET A 382     -21.191  21.285  20.990  0.00  0.00           S  
ATOM   2880  CE  MET A 382     -22.469  20.936  19.759  0.00  0.00           C  
ATOM   2881  H   MET A 382     -19.483  17.762  22.851  1.00  0.00           H  
ATOM   2882  HA  MET A 382     -18.112  18.184  20.376  1.00  0.00           H  
ATOM   2883  HB2 MET A 382     -19.000  20.071  22.603  1.00  0.00           H  
ATOM   2884  HB3 MET A 382     -18.306  20.618  21.101  1.00  0.00           H  
ATOM   2885  HG2 MET A 382     -20.118  19.510  19.813  1.00  0.00           H  
ATOM   2886  HG3 MET A 382     -20.856  18.950  21.295  1.00  0.00           H  
ATOM   2887  HE1 MET A 382     -23.176  21.763  19.718  1.00  0.00           H  
ATOM   2888  HE2 MET A 382     -22.025  20.812  18.772  1.00  0.00           H  
ATOM   2889  HE3 MET A 382     -23.011  20.026  20.015  1.00  0.00           H  
ATOM   2890  N   ALA A 383     -15.790  18.947  20.811  0.00  0.00           N  
ATOM   2891  CA  ALA A 383     -14.362  19.254  20.926  0.00  0.00           C  
ATOM   2892  C   ALA A 383     -14.111  20.727  21.324  0.00  0.00           C  
ATOM   2893  O   ALA A 383     -15.022  21.541  21.173  0.00  0.00           O  
ATOM   2894  CB  ALA A 383     -13.701  18.914  19.579  0.00  0.00           C  
ATOM   2895  H   ALA A 383     -16.161  18.969  19.873  1.00  0.00           H  
ATOM   2896  HA  ALA A 383     -13.960  18.603  21.696  1.00  0.00           H  
ATOM   2897  HB1 ALA A 383     -12.615  18.987  19.623  1.00  0.00           H  
ATOM   2898  HB2 ALA A 383     -13.937  17.894  19.279  1.00  0.00           H  
ATOM   2899  HB3 ALA A 383     -14.045  19.581  18.787  1.00  0.00           H  
ATOM   2900  N   PRO A 384     -12.883  21.071  21.791  0.00  0.00           N  
ATOM   2901  CA  PRO A 384     -12.554  22.443  22.234  0.00  0.00           C  
ATOM   2902  C   PRO A 384     -12.696  23.535  21.158  0.00  0.00           C  
ATOM   2903  O   PRO A 384     -13.147  24.632  21.478  0.00  0.00           O  
ATOM   2904  CB  PRO A 384     -11.104  22.347  22.745  0.00  0.00           C  
ATOM   2905  CG  PRO A 384     -10.883  20.875  23.038  0.00  0.00           C  
ATOM   2906  CD  PRO A 384     -11.735  20.185  21.985  0.00  0.00           C  
ATOM   2907  HA  PRO A 384     -13.218  22.671  23.069  1.00  0.00           H  
ATOM   2908  HB2 PRO A 384     -10.397  22.664  21.975  1.00  0.00           H  
ATOM   2909  HB3 PRO A 384     -10.926  22.970  23.623  1.00  0.00           H  
ATOM   2910  HG2 PRO A 384      -9.834  20.577  23.009  1.00  0.00           H  
ATOM   2911  HG3 PRO A 384     -11.268  20.637  24.029  1.00  0.00           H  
ATOM   2912  HD2 PRO A 384     -11.184  20.110  21.047  1.00  0.00           H  
ATOM   2913  HD3 PRO A 384     -11.995  19.182  22.310  1.00  0.00           H  
ATOM   2914  N   GLU A 385     -12.335  23.204  19.907  0.00  0.00           N  
ATOM   2915  CA  GLU A 385     -12.395  24.094  18.745  0.00  0.00           C  
ATOM   2916  C   GLU A 385     -13.834  24.403  18.291  0.00  0.00           C  
ATOM   2917  O   GLU A 385     -14.078  25.504  17.797  0.00  0.00           O  
ATOM   2918  CB  GLU A 385     -11.571  23.471  17.601  0.00  0.00           C  
ATOM   2919  CG  GLU A 385     -10.079  23.302  17.949  0.00  0.00           C  
ATOM   2920  CD  GLU A 385      -9.323  22.516  16.880  0.00  0.00           C  
ATOM   2921  OE1 GLU A 385      -8.880  21.395  17.206  0.00  0.00           O  
ATOM   2922  OE2 GLU A 385      -9.194  23.036  15.750  0.00  0.00           O1-
ATOM   2923  H   GLU A 385     -11.964  22.281  19.732  1.00  0.00           H  
ATOM   2924  HA  GLU A 385     -11.932  25.043  19.024  1.00  0.00           H  
ATOM   2925  HB2 GLU A 385     -11.999  22.505  17.326  1.00  0.00           H  
ATOM   2926  HB3 GLU A 385     -11.651  24.101  16.715  1.00  0.00           H  
ATOM   2927  HG2 GLU A 385      -9.609  24.279  18.067  1.00  0.00           H  
ATOM   2928  HG3 GLU A 385      -9.956  22.784  18.901  1.00  0.00           H  
ATOM   2929  N   VAL A 386     -14.763  23.450  18.495  0.00  0.00           N  
ATOM   2930  CA  VAL A 386     -16.200  23.638  18.285  0.00  0.00           C  
ATOM   2931  C   VAL A 386     -16.801  24.562  19.358  0.00  0.00           C  
ATOM   2932  O   VAL A 386     -17.569  25.453  19.004  0.00  0.00           O  
ATOM   2933  CB  VAL A 386     -16.970  22.282  18.278  0.00  0.00           C  
ATOM   2934  CG1 VAL A 386     -18.512  22.386  18.355  0.00  0.00           C  
ATOM   2935  CG2 VAL A 386     -16.576  21.449  17.049  0.00  0.00           C  
ATOM   2936  H   VAL A 386     -14.487  22.575  18.918  1.00  0.00           H  
ATOM   2937  HA  VAL A 386     -16.341  24.118  17.313  1.00  0.00           H  
ATOM   2938  HB  VAL A 386     -16.658  21.710  19.152  1.00  0.00           H  
ATOM   2939 HG11 VAL A 386     -18.978  21.407  18.236  1.00  0.00           H  
ATOM   2940 HG12 VAL A 386     -18.852  22.773  19.316  1.00  0.00           H  
ATOM   2941 HG13 VAL A 386     -18.905  23.035  17.572  1.00  0.00           H  
ATOM   2942 HG21 VAL A 386     -17.051  20.467  17.065  1.00  0.00           H  
ATOM   2943 HG22 VAL A 386     -16.868  21.945  16.123  1.00  0.00           H  
ATOM   2944 HG23 VAL A 386     -15.499  21.290  17.011  1.00  0.00           H  
ATOM   2945  N   LEU A 387     -16.411  24.350  20.627  0.00  0.00           N  
ATOM   2946  CA  LEU A 387     -16.860  25.116  21.793  0.00  0.00           C  
ATOM   2947  C   LEU A 387     -16.356  26.571  21.804  0.00  0.00           C  
ATOM   2948  O   LEU A 387     -17.095  27.444  22.254  0.00  0.00           O  
ATOM   2949  CB  LEU A 387     -16.455  24.361  23.076  0.00  0.00           C  
ATOM   2950  CG  LEU A 387     -17.184  23.009  23.258  0.00  0.00           C  
ATOM   2951  CD1 LEU A 387     -16.524  22.172  24.371  0.00  0.00           C  
ATOM   2952  CD2 LEU A 387     -18.699  23.191  23.473  0.00  0.00           C  
ATOM   2953  H   LEU A 387     -15.768  23.595  20.822  1.00  0.00           H  
ATOM   2954  HA  LEU A 387     -17.947  25.167  21.753  1.00  0.00           H  
ATOM   2955  HB2 LEU A 387     -15.378  24.193  23.054  1.00  0.00           H  
ATOM   2956  HB3 LEU A 387     -16.641  24.983  23.951  1.00  0.00           H  
ATOM   2957  HG  LEU A 387     -17.078  22.430  22.342  1.00  0.00           H  
ATOM   2958 HD11 LEU A 387     -17.225  21.874  25.148  1.00  0.00           H  
ATOM   2959 HD12 LEU A 387     -16.090  21.258  23.965  1.00  0.00           H  
ATOM   2960 HD13 LEU A 387     -15.718  22.717  24.863  1.00  0.00           H  
ATOM   2961 HD21 LEU A 387     -19.137  22.368  24.033  1.00  0.00           H  
ATOM   2962 HD22 LEU A 387     -18.927  24.117  24.002  1.00  0.00           H  
ATOM   2963 HD23 LEU A 387     -19.221  23.223  22.516  1.00  0.00           H  
ATOM   2964  N   ASP A 388     -15.151  26.815  21.260  0.00  0.00           N  
ATOM   2965  CA  ASP A 388     -14.613  28.152  20.978  0.00  0.00           C  
ATOM   2966  C   ASP A 388     -15.191  28.794  19.702  0.00  0.00           C  
ATOM   2967  O   ASP A 388     -15.035  30.004  19.541  0.00  0.00           O  
ATOM   2968  CB  ASP A 388     -13.064  28.193  20.949  0.00  0.00           C  
ATOM   2969  CG  ASP A 388     -12.376  27.744  22.244  0.00  0.00           C  
ATOM   2970  OD1 ASP A 388     -11.185  27.379  22.148  0.00  0.00           O  
ATOM   2971  OD2 ASP A 388     -13.005  27.864  23.321  0.00  0.00           O1-
ATOM   2972  H   ASP A 388     -14.580  26.036  20.958  1.00  0.00           H  
ATOM   2973  HA  ASP A 388     -14.936  28.807  21.785  1.00  0.00           H  
ATOM   2974  HB2 ASP A 388     -12.724  27.535  20.148  1.00  0.00           H  
ATOM   2975  HB3 ASP A 388     -12.715  29.200  20.716  1.00  0.00           H  
ATOM   2976  N   GLU A 389     -15.844  27.994  18.835  0.00  0.00           N  
ATOM   2977  CA  GLU A 389     -16.522  28.401  17.592  0.00  0.00           C  
ATOM   2978  C   GLU A 389     -15.568  29.067  16.573  0.00  0.00           C  
ATOM   2979  O   GLU A 389     -15.978  29.971  15.844  0.00  0.00           O  
ATOM   2980  CB  GLU A 389     -17.768  29.268  17.913  0.00  0.00           C  
ATOM   2981  CG  GLU A 389     -18.790  28.566  18.826  0.00  0.00           C  
ATOM   2982  CD  GLU A 389     -19.945  29.484  19.218  0.00  0.00           C  
ATOM   2983  OE1 GLU A 389     -19.737  30.317  20.127  0.00  0.00           O  
ATOM   2984  OE2 GLU A 389     -21.036  29.321  18.634  0.00  0.00           O1-
ATOM   2985  H   GLU A 389     -15.936  27.015  19.066  1.00  0.00           H  
ATOM   2986  HA  GLU A 389     -16.866  27.481  17.118  1.00  0.00           H  
ATOM   2987  HB2 GLU A 389     -17.457  30.211  18.366  1.00  0.00           H  
ATOM   2988  HB3 GLU A 389     -18.273  29.539  16.984  1.00  0.00           H  
ATOM   2989  HG2 GLU A 389     -19.187  27.681  18.327  1.00  0.00           H  
ATOM   2990  HG3 GLU A 389     -18.315  28.218  19.744  1.00  0.00           H  
ATOM   2991  N   THR A 390     -14.301  28.622  16.576  0.00  0.00           N  
ATOM   2992  CA  THR A 390     -13.169  29.298  15.940  0.00  0.00           C  
ATOM   2993  C   THR A 390     -12.736  28.664  14.596  0.00  0.00           C  
ATOM   2994  O   THR A 390     -11.894  29.241  13.908  0.00  0.00           O  
ATOM   2995  CB  THR A 390     -11.972  29.314  16.941  0.00  0.00           C  
ATOM   2996  CG2 THR A 390     -11.402  27.926  17.298  0.00  0.00           C  
ATOM   2997  OG1 THR A 390     -10.889  30.097  16.474  0.00  0.00           O  
ATOM   2998  H   THR A 390     -14.062  27.855  17.189  1.00  0.00           H  
ATOM   2999  HA  THR A 390     -13.437  30.336  15.728  1.00  0.00           H  
ATOM   3000  HB  THR A 390     -12.312  29.784  17.865  1.00  0.00           H  
ATOM   3001  HG1 THR A 390     -10.148  29.982  17.073  1.00  0.00           H  
ATOM   3002 HG21 THR A 390     -10.606  28.011  18.039  1.00  0.00           H  
ATOM   3003 HG22 THR A 390     -12.168  27.286  17.732  1.00  0.00           H  
ATOM   3004 HG23 THR A 390     -10.990  27.410  16.431  1.00  0.00           H  
ATOM   3005  N   ILE A 391     -13.301  27.496  14.241  0.00  0.00           N  
ATOM   3006  CA  ILE A 391     -12.900  26.698  13.077  0.00  0.00           C  
ATOM   3007  C   ILE A 391     -13.212  27.409  11.741  0.00  0.00           C  
ATOM   3008  O   ILE A 391     -14.344  27.844  11.526  0.00  0.00           O  
ATOM   3009  CB  ILE A 391     -13.573  25.291  13.072  0.00  0.00           C  
ATOM   3010  CG1 ILE A 391     -13.244  24.502  14.362  0.00  0.00           C  
ATOM   3011  CG2 ILE A 391     -13.197  24.451  11.830  0.00  0.00           C  
ATOM   3012  CD1 ILE A 391     -14.130  23.265  14.589  0.00  0.00           C  
ATOM   3013  H   ILE A 391     -14.012  27.093  14.833  1.00  0.00           H  
ATOM   3014  HA  ILE A 391     -11.820  26.552  13.148  1.00  0.00           H  
ATOM   3015  HB  ILE A 391     -14.654  25.437  13.055  1.00  0.00           H  
ATOM   3016 HG12 ILE A 391     -12.194  24.210  14.352  1.00  0.00           H  
ATOM   3017 HG13 ILE A 391     -13.357  25.140  15.236  1.00  0.00           H  
ATOM   3018 HG21 ILE A 391     -13.504  23.413  11.932  1.00  0.00           H  
ATOM   3019 HG22 ILE A 391     -13.676  24.824  10.926  1.00  0.00           H  
ATOM   3020 HG23 ILE A 391     -12.120  24.452  11.664  1.00  0.00           H  
ATOM   3021 HD11 ILE A 391     -14.073  22.936  15.626  1.00  0.00           H  
ATOM   3022 HD12 ILE A 391     -15.177  23.477  14.370  1.00  0.00           H  
ATOM   3023 HD13 ILE A 391     -13.823  22.423  13.968  1.00  0.00           H  
ATOM   3024  N   GLN A 392     -12.187  27.486  10.875  0.00  0.00           N  
ATOM   3025  CA  GLN A 392     -12.243  28.071   9.533  0.00  0.00           C  
ATOM   3026  C   GLN A 392     -13.085  27.226   8.561  0.00  0.00           C  
ATOM   3027  O   GLN A 392     -13.067  25.998   8.644  0.00  0.00           O  
ATOM   3028  CB  GLN A 392     -10.803  28.274   8.996  0.00  0.00           C  
ATOM   3029  CG  GLN A 392     -10.110  29.597   9.394  0.00  0.00           C  
ATOM   3030  CD  GLN A 392     -10.099  29.894  10.896  0.00  0.00           C  
ATOM   3031  NE2 GLN A 392      -9.299  29.150  11.663  0.00  0.00           N  
ATOM   3032  OE1 GLN A 392     -10.811  30.781  11.358  0.00  0.00           O  
ATOM   3033  H   GLN A 392     -11.294  27.104  11.147  1.00  0.00           H  
ATOM   3034  HA  GLN A 392     -12.722  29.049   9.618  1.00  0.00           H  
ATOM   3035  HB2 GLN A 392     -10.179  27.438   9.309  1.00  0.00           H  
ATOM   3036  HB3 GLN A 392     -10.805  28.234   7.906  1.00  0.00           H  
ATOM   3037  HG2 GLN A 392      -9.083  29.601   9.026  1.00  0.00           H  
ATOM   3038  HG3 GLN A 392     -10.611  30.425   8.891  1.00  0.00           H  
ATOM   3039 HE21 GLN A 392      -8.711  28.436  11.259  1.00  0.00           H  
ATOM   3040 HE22 GLN A 392      -9.281  29.306  12.661  1.00  0.00           H  
ATOM   3041  N   VAL A 393     -13.791  27.912   7.646  0.00  0.00           N  
ATOM   3042  CA  VAL A 393     -14.761  27.325   6.714  0.00  0.00           C  
ATOM   3043  C   VAL A 393     -14.192  26.320   5.689  0.00  0.00           C  
ATOM   3044  O   VAL A 393     -14.970  25.511   5.193  0.00  0.00           O  
ATOM   3045  CB  VAL A 393     -15.541  28.421   5.933  0.00  0.00           C  
ATOM   3046  CG1 VAL A 393     -16.387  29.291   6.878  0.00  0.00           C  
ATOM   3047  CG2 VAL A 393     -14.666  29.294   5.010  0.00  0.00           C  
ATOM   3048  H   VAL A 393     -13.736  28.920   7.636  1.00  0.00           H  
ATOM   3049  HA  VAL A 393     -15.478  26.770   7.323  1.00  0.00           H  
ATOM   3050  HB  VAL A 393     -16.260  27.914   5.286  1.00  0.00           H  
ATOM   3051 HG11 VAL A 393     -16.995  30.003   6.318  1.00  0.00           H  
ATOM   3052 HG12 VAL A 393     -17.066  28.680   7.473  1.00  0.00           H  
ATOM   3053 HG13 VAL A 393     -15.763  29.862   7.566  1.00  0.00           H  
ATOM   3054 HG21 VAL A 393     -15.266  30.056   4.513  1.00  0.00           H  
ATOM   3055 HG22 VAL A 393     -13.883  29.807   5.569  1.00  0.00           H  
ATOM   3056 HG23 VAL A 393     -14.187  28.709   4.225  1.00  0.00           H  
ATOM   3057  N   ASP A 394     -12.875  26.363   5.417  0.00  0.00           N  
ATOM   3058  CA  ASP A 394     -12.152  25.445   4.523  0.00  0.00           C  
ATOM   3059  C   ASP A 394     -11.054  24.638   5.243  0.00  0.00           C  
ATOM   3060  O   ASP A 394     -10.305  23.928   4.572  0.00  0.00           O  
ATOM   3061  CB  ASP A 394     -11.617  26.143   3.246  0.00  0.00           C  
ATOM   3062  CG  ASP A 394     -12.708  26.723   2.339  0.00  0.00           C  
ATOM   3063  OD1 ASP A 394     -12.386  27.684   1.610  0.00  0.00           O  
ATOM   3064  OD2 ASP A 394     -13.806  26.125   2.286  0.00  0.00           O1-
ATOM   3065  H   ASP A 394     -12.313  27.074   5.860  1.00  0.00           H  
ATOM   3066  HA  ASP A 394     -12.842  24.671   4.184  1.00  0.00           H  
ATOM   3067  HB2 ASP A 394     -10.967  26.962   3.558  1.00  0.00           H  
ATOM   3068  HB3 ASP A 394     -11.008  25.465   2.647  1.00  0.00           H  
ATOM   3069  N   CYS A 395     -10.997  24.705   6.586  0.00  0.00           N  
ATOM   3070  CA  CYS A 395     -10.153  23.839   7.412  0.00  0.00           C  
ATOM   3071  C   CYS A 395     -10.852  22.481   7.605  0.00  0.00           C  
ATOM   3072  O   CYS A 395     -12.025  22.461   7.982  0.00  0.00           O  
ATOM   3073  CB  CYS A 395      -9.804  24.505   8.760  0.00  0.00           C  
ATOM   3074  SG  CYS A 395      -8.725  23.459   9.786  0.00  0.00           S  
ATOM   3075  H   CYS A 395     -11.662  25.281   7.084  1.00  0.00           H  
ATOM   3076  HA  CYS A 395      -9.210  23.671   6.886  1.00  0.00           H  
ATOM   3077  HB2 CYS A 395      -9.283  25.444   8.580  1.00  0.00           H  
ATOM   3078  HB3 CYS A 395     -10.706  24.740   9.327  1.00  0.00           H  
ATOM   3079  HG  CYS A 395      -8.743  24.247  10.865  1.00  0.00           H  
ATOM   3080  N   PHE A 396     -10.114  21.388   7.355  0.00  0.00           N  
ATOM   3081  CA  PHE A 396     -10.604  20.014   7.483  0.00  0.00           C  
ATOM   3082  C   PHE A 396      -9.909  19.231   8.613  0.00  0.00           C  
ATOM   3083  O   PHE A 396     -10.523  18.312   9.154  0.00  0.00           O  
ATOM   3084  CB  PHE A 396     -10.507  19.324   6.106  0.00  0.00           C  
ATOM   3085  CG  PHE A 396     -11.002  17.890   6.050  0.00  0.00           C  
ATOM   3086  CD1 PHE A 396     -12.379  17.613   6.195  0.00  0.00           C  
ATOM   3087  CD2 PHE A 396     -10.091  16.820   5.941  0.00  0.00           C  
ATOM   3088  CE1 PHE A 396     -12.825  16.299   6.174  0.00  0.00           C  
ATOM   3089  CE2 PHE A 396     -10.556  15.513   5.940  0.00  0.00           C  
ATOM   3090  CZ  PHE A 396     -11.917  15.255   6.050  0.00  0.00           C  
ATOM   3091  H   PHE A 396      -9.163  21.494   7.033  1.00  0.00           H  
ATOM   3092  HA  PHE A 396     -11.662  20.025   7.748  1.00  0.00           H  
ATOM   3093  HB2 PHE A 396     -11.111  19.893   5.398  1.00  0.00           H  
ATOM   3094  HB3 PHE A 396      -9.484  19.372   5.727  1.00  0.00           H  
ATOM   3095  HD1 PHE A 396     -13.089  18.420   6.302  1.00  0.00           H  
ATOM   3096  HD2 PHE A 396      -9.033  17.016   5.847  1.00  0.00           H  
ATOM   3097  HE1 PHE A 396     -13.881  16.091   6.256  1.00  0.00           H  
ATOM   3098  HE2 PHE A 396      -9.858  14.695   5.844  1.00  0.00           H  
ATOM   3099  HZ  PHE A 396     -12.275  14.237   6.036  1.00  0.00           H  
ATOM   3100  N   ASP A 397      -8.677  19.626   8.990  0.00  0.00           N  
ATOM   3101  CA  ASP A 397      -7.913  19.050  10.109  0.00  0.00           C  
ATOM   3102  C   ASP A 397      -8.544  19.283  11.487  0.00  0.00           C  
ATOM   3103  O   ASP A 397      -8.376  18.434  12.360  0.00  0.00           O  
ATOM   3104  CB  ASP A 397      -6.434  19.493  10.133  0.00  0.00           C  
ATOM   3105  CG  ASP A 397      -5.686  19.179   8.840  0.00  0.00           C  
ATOM   3106  OD1 ASP A 397      -4.935  20.062   8.375  0.00  0.00           O  
ATOM   3107  OD2 ASP A 397      -5.830  18.031   8.364  0.00  0.00           O1-
ATOM   3108  H   ASP A 397      -8.234  20.394   8.508  1.00  0.00           H  
ATOM   3109  HA  ASP A 397      -7.926  17.968   9.961  1.00  0.00           H  
ATOM   3110  HB2 ASP A 397      -6.395  20.572  10.299  1.00  0.00           H  
ATOM   3111  HB3 ASP A 397      -5.892  19.032  10.960  1.00  0.00           H  
ATOM   3112  N   SER A 398      -9.290  20.388  11.651  0.00  0.00           N  
ATOM   3113  CA  SER A 398     -10.116  20.651  12.831  0.00  0.00           C  
ATOM   3114  C   SER A 398     -11.224  19.601  13.020  0.00  0.00           C  
ATOM   3115  O   SER A 398     -11.480  19.212  14.156  0.00  0.00           O  
ATOM   3116  CB  SER A 398     -10.730  22.056  12.724  0.00  0.00           C  
ATOM   3117  OG  SER A 398      -9.772  23.054  13.008  0.00  0.00           O  
ATOM   3118  H   SER A 398      -9.360  21.060  10.901  1.00  0.00           H  
ATOM   3119  HA  SER A 398      -9.483  20.607  13.719  1.00  0.00           H  
ATOM   3120  HB2 SER A 398     -11.160  22.226  11.736  1.00  0.00           H  
ATOM   3121  HB3 SER A 398     -11.536  22.170  13.448  1.00  0.00           H  
ATOM   3122  HG  SER A 398      -9.617  23.070  13.963  1.00  0.00           H  
ATOM   3123  N   TYR A 399     -11.826  19.142  11.908  0.00  0.00           N  
ATOM   3124  CA  TYR A 399     -12.903  18.152  11.894  0.00  0.00           C  
ATOM   3125  C   TYR A 399     -12.418  16.693  11.942  0.00  0.00           C  
ATOM   3126  O   TYR A 399     -13.208  15.839  12.344  0.00  0.00           O  
ATOM   3127  CB  TYR A 399     -13.840  18.418  10.703  0.00  0.00           C  
ATOM   3128  CG  TYR A 399     -14.524  19.773  10.768  0.00  0.00           C  
ATOM   3129  CD1 TYR A 399     -14.254  20.759   9.796  0.00  0.00           C  
ATOM   3130  CD2 TYR A 399     -15.430  20.056  11.813  0.00  0.00           C  
ATOM   3131  CE1 TYR A 399     -14.897  22.010   9.858  0.00  0.00           C  
ATOM   3132  CE2 TYR A 399     -16.058  21.314  11.888  0.00  0.00           C  
ATOM   3133  CZ  TYR A 399     -15.798  22.289  10.904  0.00  0.00           C  
ATOM   3134  OH  TYR A 399     -16.406  23.508  10.972  0.00  0.00           O  
ATOM   3135  H   TYR A 399     -11.538  19.492  11.005  1.00  0.00           H  
ATOM   3136  HA  TYR A 399     -13.488  18.299  12.801  1.00  0.00           H  
ATOM   3137  HB2 TYR A 399     -13.294  18.322   9.763  1.00  0.00           H  
ATOM   3138  HB3 TYR A 399     -14.626  17.661  10.673  1.00  0.00           H  
ATOM   3139  HD1 TYR A 399     -13.564  20.553   8.993  1.00  0.00           H  
ATOM   3140  HD2 TYR A 399     -15.642  19.309  12.563  1.00  0.00           H  
ATOM   3141  HE1 TYR A 399     -14.688  22.759   9.108  1.00  0.00           H  
ATOM   3142  HE2 TYR A 399     -16.737  21.526  12.700  1.00  0.00           H  
ATOM   3143  HH  TYR A 399     -16.958  23.620  11.748  1.00  0.00           H  
ATOM   3144  N   LYS A 400     -11.129  16.431  11.640  0.00  0.00           N  
ATOM   3145  CA  LYS A 400     -10.462  15.171  12.000  0.00  0.00           C  
ATOM   3146  C   LYS A 400     -10.384  15.008  13.529  0.00  0.00           C  
ATOM   3147  O   LYS A 400     -10.610  13.906  14.027  0.00  0.00           O  
ATOM   3148  CB  LYS A 400      -9.036  15.091  11.412  0.00  0.00           C  
ATOM   3149  CG  LYS A 400      -8.955  15.051   9.879  0.00  0.00           C  
ATOM   3150  CD  LYS A 400      -7.497  14.945   9.398  0.00  0.00           C  
ATOM   3151  CE  LYS A 400      -7.358  15.072   7.877  0.00  0.00           C  
ATOM   3152  NZ  LYS A 400      -5.946  15.098   7.453  0.00  0.00           N1+
ATOM   3153  H   LYS A 400     -10.537  17.171  11.290  1.00  0.00           H  
ATOM   3154  HA  LYS A 400     -11.051  14.344  11.596  1.00  0.00           H  
ATOM   3155  HB2 LYS A 400      -8.436  15.922  11.783  1.00  0.00           H  
ATOM   3156  HB3 LYS A 400      -8.552  14.188  11.790  1.00  0.00           H  
ATOM   3157  HG2 LYS A 400      -9.531  14.206   9.500  1.00  0.00           H  
ATOM   3158  HG3 LYS A 400      -9.414  15.946   9.461  1.00  0.00           H  
ATOM   3159  HD2 LYS A 400      -6.892  15.710   9.886  1.00  0.00           H  
ATOM   3160  HD3 LYS A 400      -7.089  13.984   9.713  1.00  0.00           H  
ATOM   3161  HE2 LYS A 400      -7.871  14.254   7.371  1.00  0.00           H  
ATOM   3162  HE3 LYS A 400      -7.820  16.001   7.544  1.00  0.00           H  
ATOM   3163  HZ1 LYS A 400      -5.923  15.196   6.444  1.00  0.00           H  
ATOM   3164  HZ2 LYS A 400      -5.488  15.897   7.872  1.00  0.00           H  
ATOM   3165  HZ3 LYS A 400      -5.466  14.247   7.714  1.00  0.00           H  
ATOM   3166  N   ARG A 401     -10.107  16.121  14.233  0.00  0.00           N  
ATOM   3167  CA  ARG A 401     -10.071  16.195  15.692  0.00  0.00           C  
ATOM   3168  C   ARG A 401     -11.467  16.208  16.338  0.00  0.00           C  
ATOM   3169  O   ARG A 401     -11.554  15.782  17.485  0.00  0.00           O  
ATOM   3170  CB  ARG A 401      -9.217  17.393  16.160  0.00  0.00           C  
ATOM   3171  CG  ARG A 401      -7.763  17.338  15.655  0.00  0.00           C  
ATOM   3172  CD  ARG A 401      -6.859  18.444  16.218  0.00  0.00           C  
ATOM   3173  NE  ARG A 401      -7.178  19.784  15.710  0.00  0.00           N  
ATOM   3174  CZ  ARG A 401      -6.641  20.380  14.635  0.00  0.00           C  
ATOM   3175  NH1 ARG A 401      -5.738  19.754  13.868  0.00  0.00           N  
ATOM   3176  NH2 ARG A 401      -7.008  21.631  14.334  0.00  0.00           N1+
ATOM   3177  H   ARG A 401      -9.937  16.988  13.742  1.00  0.00           H  
ATOM   3178  HA  ARG A 401      -9.573  15.293  16.051  1.00  0.00           H  
ATOM   3179  HB2 ARG A 401      -9.677  18.335  15.862  1.00  0.00           H  
ATOM   3180  HB3 ARG A 401      -9.201  17.397  17.251  1.00  0.00           H  
ATOM   3181  HG2 ARG A 401      -7.304  16.365  15.834  1.00  0.00           H  
ATOM   3182  HG3 ARG A 401      -7.795  17.449  14.574  1.00  0.00           H  
ATOM   3183  HD2 ARG A 401      -7.102  18.535  17.277  1.00  0.00           H  
ATOM   3184  HD3 ARG A 401      -5.799  18.198  16.173  1.00  0.00           H  
ATOM   3185  HE  ARG A 401      -7.868  20.309  16.248  1.00  0.00           H  
ATOM   3186 HH11 ARG A 401      -5.474  18.803  14.083  1.00  0.00           H  
ATOM   3187 HH12 ARG A 401      -5.330  20.217  13.069  1.00  0.00           H  
ATOM   3188 HH21 ARG A 401      -7.695  22.110  14.912  1.00  0.00           H  
ATOM   3189 HH22 ARG A 401      -6.618  22.112  13.537  1.00  0.00           H  
ATOM   3190  N   VAL A 402     -12.530  16.632  15.625  0.00  0.00           N  
ATOM   3191  CA  VAL A 402     -13.917  16.508  16.103  0.00  0.00           C  
ATOM   3192  C   VAL A 402     -14.376  15.038  16.130  0.00  0.00           C  
ATOM   3193  O   VAL A 402     -14.925  14.612  17.147  0.00  0.00           O  
ATOM   3194  CB  VAL A 402     -14.935  17.362  15.285  0.00  0.00           C  
ATOM   3195  CG1 VAL A 402     -16.425  17.066  15.570  0.00  0.00           C  
ATOM   3196  CG2 VAL A 402     -14.693  18.861  15.517  0.00  0.00           C  
ATOM   3197  H   VAL A 402     -12.399  16.995  14.691  1.00  0.00           H  
ATOM   3198  HA  VAL A 402     -13.942  16.871  17.132  1.00  0.00           H  
ATOM   3199  HB  VAL A 402     -14.777  17.156  14.227  1.00  0.00           H  
ATOM   3200 HG11 VAL A 402     -17.073  17.749  15.020  1.00  0.00           H  
ATOM   3201 HG12 VAL A 402     -16.711  16.057  15.274  1.00  0.00           H  
ATOM   3202 HG13 VAL A 402     -16.653  17.179  16.631  1.00  0.00           H  
ATOM   3203 HG21 VAL A 402     -15.375  19.476  14.931  1.00  0.00           H  
ATOM   3204 HG22 VAL A 402     -14.838  19.111  16.567  1.00  0.00           H  
ATOM   3205 HG23 VAL A 402     -13.682  19.157  15.253  1.00  0.00           H  
ATOM   3206  N   ASP A 403     -14.104  14.290  15.044  0.00  0.00           N  
ATOM   3207  CA  ASP A 403     -14.375  12.850  14.957  0.00  0.00           C  
ATOM   3208  C   ASP A 403     -13.549  12.021  15.946  0.00  0.00           C  
ATOM   3209  O   ASP A 403     -14.111  11.101  16.533  0.00  0.00           O  
ATOM   3210  CB  ASP A 403     -14.221  12.241  13.546  0.00  0.00           C  
ATOM   3211  CG  ASP A 403     -15.106  12.839  12.452  0.00  0.00           C  
ATOM   3212  OD1 ASP A 403     -15.945  13.718  12.750  0.00  0.00           O  
ATOM   3213  OD2 ASP A 403     -14.954  12.348  11.313  0.00  0.00           O1-
ATOM   3214  H   ASP A 403     -13.673  14.714  14.234  1.00  0.00           H  
ATOM   3215  HA  ASP A 403     -15.421  12.720  15.244  1.00  0.00           H  
ATOM   3216  HB2 ASP A 403     -13.183  12.350  13.229  1.00  0.00           H  
ATOM   3217  HB3 ASP A 403     -14.447  11.174  13.596  1.00  0.00           H  
ATOM   3218  N   ILE A 404     -12.257  12.355  16.120  0.00  0.00           N  
ATOM   3219  CA  ILE A 404     -11.357  11.664  17.046  0.00  0.00           C  
ATOM   3220  C   ILE A 404     -11.646  11.949  18.531  0.00  0.00           C  
ATOM   3221  O   ILE A 404     -11.536  11.026  19.335  0.00  0.00           O  
ATOM   3222  CB  ILE A 404      -9.856  11.883  16.690  0.00  0.00           C  
ATOM   3223  CG1 ILE A 404      -9.457  11.003  15.487  0.00  0.00           C  
ATOM   3224  CG2 ILE A 404      -8.834  11.704  17.832  0.00  0.00           C  
ATOM   3225  CD1 ILE A 404      -9.572   9.484  15.717  0.00  0.00           C  
ATOM   3226  H   ILE A 404     -11.856  13.110  15.579  1.00  0.00           H  
ATOM   3227  HA  ILE A 404     -11.555  10.605  16.911  1.00  0.00           H  
ATOM   3228  HB  ILE A 404      -9.750  12.918  16.364  1.00  0.00           H  
ATOM   3229 HG12 ILE A 404     -10.067  11.270  14.623  1.00  0.00           H  
ATOM   3230 HG13 ILE A 404      -8.434  11.242  15.211  1.00  0.00           H  
ATOM   3231 HG21 ILE A 404      -7.812  11.793  17.467  1.00  0.00           H  
ATOM   3232 HG22 ILE A 404      -8.963  12.470  18.592  1.00  0.00           H  
ATOM   3233 HG23 ILE A 404      -8.922  10.732  18.314  1.00  0.00           H  
ATOM   3234 HD11 ILE A 404      -8.725   8.960  15.280  1.00  0.00           H  
ATOM   3235 HD12 ILE A 404      -9.598   9.218  16.772  1.00  0.00           H  
ATOM   3236 HD13 ILE A 404     -10.478   9.087  15.258  1.00  0.00           H  
ATOM   3237  N   TRP A 405     -12.055  13.185  18.862  0.00  0.00           N  
ATOM   3238  CA  TRP A 405     -12.491  13.579  20.204  0.00  0.00           C  
ATOM   3239  C   TRP A 405     -13.787  12.862  20.624  0.00  0.00           C  
ATOM   3240  O   TRP A 405     -13.860  12.358  21.746  0.00  0.00           O  
ATOM   3241  CB  TRP A 405     -12.635  15.112  20.255  0.00  0.00           C  
ATOM   3242  CG  TRP A 405     -12.993  15.732  21.569  0.00  0.00           C  
ATOM   3243  CD1 TRP A 405     -14.236  15.809  22.094  0.00  0.00           C  
ATOM   3244  CD2 TRP A 405     -12.108  16.354  22.546  0.00  0.00           C  
ATOM   3245  CE2 TRP A 405     -12.893  16.777  23.661  0.00  0.00           C  
ATOM   3246  CE3 TRP A 405     -10.719  16.622  22.597  0.00  0.00           C  
ATOM   3247  NE1 TRP A 405     -14.179  16.408  23.334  0.00  0.00           N  
ATOM   3248  CZ2 TRP A 405     -12.332  17.434  24.768  0.00  0.00           C  
ATOM   3249  CZ3 TRP A 405     -10.147  17.295  23.694  0.00  0.00           C  
ATOM   3250  CH2 TRP A 405     -10.953  17.708  24.772  0.00  0.00           C  
ATOM   3251  H   TRP A 405     -12.108  13.902  18.151  1.00  0.00           H  
ATOM   3252  HA  TRP A 405     -11.705  13.288  20.904  1.00  0.00           H  
ATOM   3253  HB2 TRP A 405     -11.682  15.558  19.970  1.00  0.00           H  
ATOM   3254  HB3 TRP A 405     -13.363  15.446  19.514  1.00  0.00           H  
ATOM   3255  HD1 TRP A 405     -15.126  15.444  21.604  1.00  0.00           H  
ATOM   3256  HE1 TRP A 405     -15.005  16.582  23.890  1.00  0.00           H  
ATOM   3257  HE3 TRP A 405     -10.091  16.320  21.772  1.00  0.00           H  
ATOM   3258  HZ2 TRP A 405     -12.956  17.745  25.592  1.00  0.00           H  
ATOM   3259  HZ3 TRP A 405      -9.087  17.505  23.703  1.00  0.00           H  
ATOM   3260  HH2 TRP A 405     -10.515  18.248  25.595  1.00  0.00           H  
ATOM   3261  N   ALA A 406     -14.759  12.805  19.696  0.00  0.00           N  
ATOM   3262  CA  ALA A 406     -16.025  12.092  19.850  0.00  0.00           C  
ATOM   3263  C   ALA A 406     -15.854  10.562  19.868  0.00  0.00           C  
ATOM   3264  O   ALA A 406     -16.561   9.898  20.622  0.00  0.00           O  
ATOM   3265  CB  ALA A 406     -16.983  12.535  18.737  0.00  0.00           C  
ATOM   3266  H   ALA A 406     -14.618  13.261  18.805  1.00  0.00           H  
ATOM   3267  HA  ALA A 406     -16.460  12.394  20.805  1.00  0.00           H  
ATOM   3268  HB1 ALA A 406     -17.978  12.127  18.904  1.00  0.00           H  
ATOM   3269  HB2 ALA A 406     -17.084  13.620  18.716  1.00  0.00           H  
ATOM   3270  HB3 ALA A 406     -16.641  12.210  17.753  1.00  0.00           H  
ATOM   3271  N   PHE A 407     -14.879  10.040  19.102  0.00  0.00           N  
ATOM   3272  CA  PHE A 407     -14.405   8.654  19.155  0.00  0.00           C  
ATOM   3273  C   PHE A 407     -13.745   8.287  20.494  0.00  0.00           C  
ATOM   3274  O   PHE A 407     -13.905   7.152  20.924  0.00  0.00           O  
ATOM   3275  CB  PHE A 407     -13.512   8.350  17.927  0.00  0.00           C  
ATOM   3276  CG  PHE A 407     -12.623   7.115  17.963  0.00  0.00           C  
ATOM   3277  CD1 PHE A 407     -13.164   5.837  17.717  0.00  0.00           C  
ATOM   3278  CD2 PHE A 407     -11.277   7.220  18.375  0.00  0.00           C  
ATOM   3279  CE1 PHE A 407     -12.357   4.710  17.810  0.00  0.00           C  
ATOM   3280  CE2 PHE A 407     -10.489   6.081  18.474  0.00  0.00           C  
ATOM   3281  CZ  PHE A 407     -11.023   4.833  18.183  0.00  0.00           C  
ATOM   3282  H   PHE A 407     -14.370  10.651  18.476  1.00  0.00           H  
ATOM   3283  HA  PHE A 407     -15.283   8.012  19.066  1.00  0.00           H  
ATOM   3284  HB2 PHE A 407     -14.140   8.279  17.039  1.00  0.00           H  
ATOM   3285  HB3 PHE A 407     -12.859   9.196  17.757  1.00  0.00           H  
ATOM   3286  HD1 PHE A 407     -14.206   5.737  17.454  1.00  0.00           H  
ATOM   3287  HD2 PHE A 407     -10.860   8.187  18.612  1.00  0.00           H  
ATOM   3288  HE1 PHE A 407     -12.770   3.733  17.602  1.00  0.00           H  
ATOM   3289  HE2 PHE A 407      -9.458   6.165  18.785  1.00  0.00           H  
ATOM   3290  HZ  PHE A 407     -10.404   3.951  18.260  1.00  0.00           H  
ATOM   3291  N   GLY A 408     -13.061   9.248  21.140  0.00  0.00           N  
ATOM   3292  CA  GLY A 408     -12.451   9.095  22.463  0.00  0.00           C  
ATOM   3293  C   GLY A 408     -13.509   9.036  23.580  0.00  0.00           C  
ATOM   3294  O   GLY A 408     -13.256   8.422  24.615  0.00  0.00           O  
ATOM   3295  H   GLY A 408     -12.957  10.152  20.697  1.00  0.00           H  
ATOM   3296  HA2 GLY A 408     -11.818   8.208  22.486  1.00  0.00           H  
ATOM   3297  HA3 GLY A 408     -11.800   9.951  22.645  1.00  0.00           H  
ATOM   3298  N   LEU A 409     -14.687   9.647  23.363  0.00  0.00           N  
ATOM   3299  CA  LEU A 409     -15.833   9.639  24.277  0.00  0.00           C  
ATOM   3300  C   LEU A 409     -16.730   8.404  24.078  0.00  0.00           C  
ATOM   3301  O   LEU A 409     -17.296   7.920  25.056  0.00  0.00           O  
ATOM   3302  CB  LEU A 409     -16.637  10.937  24.077  0.00  0.00           C  
ATOM   3303  CG  LEU A 409     -15.921  12.196  24.613  0.00  0.00           C  
ATOM   3304  CD1 LEU A 409     -16.385  13.473  23.896  0.00  0.00           C  
ATOM   3305  CD2 LEU A 409     -16.024  12.307  26.146  0.00  0.00           C  
ATOM   3306  H   LEU A 409     -14.823  10.143  22.493  1.00  0.00           H  
ATOM   3307  HA  LEU A 409     -15.469   9.613  25.305  1.00  0.00           H  
ATOM   3308  HB2 LEU A 409     -16.844  11.046  23.012  1.00  0.00           H  
ATOM   3309  HB3 LEU A 409     -17.613  10.856  24.557  1.00  0.00           H  
ATOM   3310  HG  LEU A 409     -14.861  12.094  24.375  1.00  0.00           H  
ATOM   3311 HD11 LEU A 409     -16.834  14.204  24.568  1.00  0.00           H  
ATOM   3312 HD12 LEU A 409     -15.533  13.954  23.426  1.00  0.00           H  
ATOM   3313 HD13 LEU A 409     -17.100  13.265  23.102  1.00  0.00           H  
ATOM   3314 HD21 LEU A 409     -15.038  12.458  26.585  1.00  0.00           H  
ATOM   3315 HD22 LEU A 409     -16.653  13.135  26.473  1.00  0.00           H  
ATOM   3316 HD23 LEU A 409     -16.442  11.403  26.589  1.00  0.00           H  
ATOM   3317  N   VAL A 410     -16.813   7.889  22.839  0.00  0.00           N  
ATOM   3318  CA  VAL A 410     -17.427   6.596  22.515  0.00  0.00           C  
ATOM   3319  C   VAL A 410     -16.539   5.423  22.985  0.00  0.00           C  
ATOM   3320  O   VAL A 410     -17.072   4.411  23.435  0.00  0.00           O  
ATOM   3321  CB  VAL A 410     -17.724   6.482  20.989  0.00  0.00           C  
ATOM   3322  CG1 VAL A 410     -18.022   5.060  20.461  0.00  0.00           C  
ATOM   3323  CG2 VAL A 410     -18.884   7.416  20.600  0.00  0.00           C  
ATOM   3324  H   VAL A 410     -16.365   8.371  22.071  1.00  0.00           H  
ATOM   3325  HA  VAL A 410     -18.375   6.526  23.052  1.00  0.00           H  
ATOM   3326  HB  VAL A 410     -16.842   6.834  20.453  1.00  0.00           H  
ATOM   3327 HG11 VAL A 410     -18.334   5.087  19.417  1.00  0.00           H  
ATOM   3328 HG12 VAL A 410     -17.146   4.413  20.506  1.00  0.00           H  
ATOM   3329 HG13 VAL A 410     -18.821   4.584  21.029  1.00  0.00           H  
ATOM   3330 HG21 VAL A 410     -19.045   7.418  19.522  1.00  0.00           H  
ATOM   3331 HG22 VAL A 410     -19.813   7.102  21.077  1.00  0.00           H  
ATOM   3332 HG23 VAL A 410     -18.698   8.446  20.901  1.00  0.00           H  
ATOM   3333  N   LEU A 411     -15.208   5.608  22.935  0.00  0.00           N  
ATOM   3334  CA  LEU A 411     -14.198   4.717  23.506  0.00  0.00           C  
ATOM   3335  C   LEU A 411     -14.249   4.688  25.042  0.00  0.00           C  
ATOM   3336  O   LEU A 411     -14.001   3.629  25.612  0.00  0.00           O  
ATOM   3337  CB  LEU A 411     -12.807   5.139  22.980  0.00  0.00           C  
ATOM   3338  CG  LEU A 411     -11.601   4.295  23.438  0.00  0.00           C  
ATOM   3339  CD1 LEU A 411     -11.731   2.826  22.999  0.00  0.00           C  
ATOM   3340  CD2 LEU A 411     -10.285   4.927  22.946  0.00  0.00           C  
ATOM   3341  H   LEU A 411     -14.849   6.450  22.504  1.00  0.00           H  
ATOM   3342  HA  LEU A 411     -14.420   3.712  23.147  1.00  0.00           H  
ATOM   3343  HB2 LEU A 411     -12.822   5.118  21.890  1.00  0.00           H  
ATOM   3344  HB3 LEU A 411     -12.634   6.175  23.264  1.00  0.00           H  
ATOM   3345  HG  LEU A 411     -11.556   4.318  24.527  1.00  0.00           H  
ATOM   3346 HD11 LEU A 411     -10.827   2.465  22.516  1.00  0.00           H  
ATOM   3347 HD12 LEU A 411     -11.931   2.179  23.853  1.00  0.00           H  
ATOM   3348 HD13 LEU A 411     -12.542   2.684  22.286  1.00  0.00           H  
ATOM   3349 HD21 LEU A 411      -9.522   4.867  23.720  1.00  0.00           H  
ATOM   3350 HD22 LEU A 411      -9.895   4.427  22.061  1.00  0.00           H  
ATOM   3351 HD23 LEU A 411     -10.399   5.980  22.687  1.00  0.00           H  
ATOM   3352  N   TRP A 412     -14.606   5.821  25.676  0.00  0.00           N  
ATOM   3353  CA  TRP A 412     -14.871   5.913  27.112  0.00  0.00           C  
ATOM   3354  C   TRP A 412     -16.125   5.118  27.519  0.00  0.00           C  
ATOM   3355  O   TRP A 412     -16.060   4.382  28.500  0.00  0.00           O  
ATOM   3356  CB  TRP A 412     -14.924   7.392  27.553  0.00  0.00           C  
ATOM   3357  CG  TRP A 412     -15.179   7.644  29.011  0.00  0.00           C  
ATOM   3358  CD1 TRP A 412     -14.222   7.776  29.956  0.00  0.00           C  
ATOM   3359  CD2 TRP A 412     -16.454   7.721  29.723  0.00  0.00           C  
ATOM   3360  CE2 TRP A 412     -16.186   7.902  31.113  0.00  0.00           C  
ATOM   3361  CE3 TRP A 412     -17.815   7.650  29.340  0.00  0.00           C  
ATOM   3362  NE1 TRP A 412     -14.811   7.933  31.190  0.00  0.00           N  
ATOM   3363  CZ2 TRP A 412     -17.208   8.013  32.072  0.00  0.00           C  
ATOM   3364  CZ3 TRP A 412     -18.850   7.748  30.293  0.00  0.00           C  
ATOM   3365  CH2 TRP A 412     -18.549   7.934  31.656  0.00  0.00           C  
ATOM   3366  H   TRP A 412     -14.769   6.661  25.138  1.00  0.00           H  
ATOM   3367  HA  TRP A 412     -14.030   5.456  27.631  1.00  0.00           H  
ATOM   3368  HB2 TRP A 412     -13.985   7.881  27.290  1.00  0.00           H  
ATOM   3369  HB3 TRP A 412     -15.698   7.920  27.003  1.00  0.00           H  
ATOM   3370  HD1 TRP A 412     -13.161   7.758  29.764  1.00  0.00           H  
ATOM   3371  HE1 TRP A 412     -14.265   8.061  32.036  1.00  0.00           H  
ATOM   3372  HE3 TRP A 412     -18.065   7.517  28.299  1.00  0.00           H  
ATOM   3373  HZ2 TRP A 412     -16.966   8.152  33.115  1.00  0.00           H  
ATOM   3374  HZ3 TRP A 412     -19.879   7.684  29.972  1.00  0.00           H  
ATOM   3375  HH2 TRP A 412     -19.348   8.013  32.379  1.00  0.00           H  
ATOM   3376  N   GLU A 413     -17.214   5.242  26.740  0.00  0.00           N  
ATOM   3377  CA  GLU A 413     -18.459   4.482  26.904  0.00  0.00           C  
ATOM   3378  C   GLU A 413     -18.281   2.960  26.743  0.00  0.00           C  
ATOM   3379  O   GLU A 413     -18.864   2.200  27.516  0.00  0.00           O  
ATOM   3380  CB  GLU A 413     -19.514   5.008  25.911  0.00  0.00           C  
ATOM   3381  CG  GLU A 413     -20.160   6.339  26.345  0.00  0.00           C  
ATOM   3382  CD  GLU A 413     -21.236   6.850  25.384  0.00  0.00           C  
ATOM   3383  OE1 GLU A 413     -21.753   7.953  25.661  0.00  0.00           O  
ATOM   3384  OE2 GLU A 413     -21.546   6.140  24.401  0.00  0.00           O1-
ATOM   3385  H   GLU A 413     -17.189   5.881  25.957  1.00  0.00           H  
ATOM   3386  HA  GLU A 413     -18.824   4.650  27.920  1.00  0.00           H  
ATOM   3387  HB2 GLU A 413     -19.051   5.151  24.936  1.00  0.00           H  
ATOM   3388  HB3 GLU A 413     -20.280   4.251  25.744  1.00  0.00           H  
ATOM   3389  HG2 GLU A 413     -20.612   6.229  27.332  1.00  0.00           H  
ATOM   3390  HG3 GLU A 413     -19.397   7.111  26.438  1.00  0.00           H  
ATOM   3391  N   VAL A 414     -17.461   2.556  25.760  0.00  0.00           N  
ATOM   3392  CA  VAL A 414     -17.096   1.168  25.478  0.00  0.00           C  
ATOM   3393  C   VAL A 414     -16.130   0.573  26.528  0.00  0.00           C  
ATOM   3394  O   VAL A 414     -16.267  -0.604  26.854  0.00  0.00           O  
ATOM   3395  CB  VAL A 414     -16.515   1.046  24.036  0.00  0.00           C  
ATOM   3396  CG1 VAL A 414     -15.661  -0.201  23.744  0.00  0.00           C  
ATOM   3397  CG2 VAL A 414     -17.643   1.142  22.991  0.00  0.00           C  
ATOM   3398  H   VAL A 414     -17.052   3.250  25.148  1.00  0.00           H  
ATOM   3399  HA  VAL A 414     -18.010   0.574  25.524  1.00  0.00           H  
ATOM   3400  HB  VAL A 414     -15.862   1.904  23.869  1.00  0.00           H  
ATOM   3401 HG11 VAL A 414     -15.421  -0.274  22.685  1.00  0.00           H  
ATOM   3402 HG12 VAL A 414     -14.712  -0.175  24.281  1.00  0.00           H  
ATOM   3403 HG13 VAL A 414     -16.185  -1.115  24.023  1.00  0.00           H  
ATOM   3404 HG21 VAL A 414     -17.243   1.160  21.977  1.00  0.00           H  
ATOM   3405 HG22 VAL A 414     -18.322   0.292  23.064  1.00  0.00           H  
ATOM   3406 HG23 VAL A 414     -18.238   2.046  23.120  1.00  0.00           H  
ATOM   3407  N   ALA A 415     -15.214   1.396  27.072  0.00  0.00           N  
ATOM   3408  CA  ALA A 415     -14.293   1.030  28.153  0.00  0.00           C  
ATOM   3409  C   ALA A 415     -14.970   0.922  29.534  0.00  0.00           C  
ATOM   3410  O   ALA A 415     -14.451   0.215  30.397  0.00  0.00           O  
ATOM   3411  CB  ALA A 415     -13.140   2.040  28.199  0.00  0.00           C  
ATOM   3412  H   ALA A 415     -15.142   2.347  26.734  1.00  0.00           H  
ATOM   3413  HA  ALA A 415     -13.866   0.057  27.914  1.00  0.00           H  
ATOM   3414  HB1 ALA A 415     -12.416   1.782  28.974  1.00  0.00           H  
ATOM   3415  HB2 ALA A 415     -12.601   2.067  27.253  1.00  0.00           H  
ATOM   3416  HB3 ALA A 415     -13.510   3.045  28.400  1.00  0.00           H  
ATOM   3417  N   ARG A 416     -16.116   1.601  29.708  0.00  0.00           N  
ATOM   3418  CA  ARG A 416     -16.988   1.515  30.881  0.00  0.00           C  
ATOM   3419  C   ARG A 416     -17.945   0.305  30.833  0.00  0.00           C  
ATOM   3420  O   ARG A 416     -18.505  -0.031  31.876  0.00  0.00           O  
ATOM   3421  CB  ARG A 416     -17.794   2.830  30.989  0.00  0.00           C  
ATOM   3422  CG  ARG A 416     -16.978   4.025  31.515  0.00  0.00           C  
ATOM   3423  CD  ARG A 416     -16.869   4.039  33.044  0.00  0.00           C  
ATOM   3424  NE  ARG A 416     -15.963   5.090  33.528  0.00  0.00           N  
ATOM   3425  CZ  ARG A 416     -15.891   5.518  34.801  0.00  0.00           C  
ATOM   3426  NH1 ARG A 416     -15.009   6.470  35.128  0.00  0.00           N  
ATOM   3427  NH2 ARG A 416     -16.682   5.008  35.756  0.00  0.00           N1+
ATOM   3428  H   ARG A 416     -16.449   2.190  28.957  1.00  0.00           H  
ATOM   3429  HA  ARG A 416     -16.366   1.406  31.771  1.00  0.00           H  
ATOM   3430  HB2 ARG A 416     -18.204   3.075  30.008  1.00  0.00           H  
ATOM   3431  HB3 ARG A 416     -18.661   2.701  31.639  1.00  0.00           H  
ATOM   3432  HG2 ARG A 416     -16.013   4.160  31.027  1.00  0.00           H  
ATOM   3433  HG3 ARG A 416     -17.570   4.902  31.248  1.00  0.00           H  
ATOM   3434  HD2 ARG A 416     -17.845   4.351  33.416  1.00  0.00           H  
ATOM   3435  HD3 ARG A 416     -16.674   3.058  33.479  1.00  0.00           H  
ATOM   3436  HE  ARG A 416     -15.333   5.485  32.844  1.00  0.00           H  
ATOM   3437 HH11 ARG A 416     -14.398   6.876  34.428  1.00  0.00           H  
ATOM   3438 HH12 ARG A 416     -14.938   6.790  36.082  1.00  0.00           H  
ATOM   3439 HH21 ARG A 416     -17.348   4.282  35.530  1.00  0.00           H  
ATOM   3440 HH22 ARG A 416     -16.619   5.330  36.711  1.00  0.00           H  
ATOM   3441  N   ARG A 417     -18.128  -0.313  29.652  0.00  0.00           N  
ATOM   3442  CA  ARG A 417     -19.072  -1.411  29.422  0.00  0.00           C  
ATOM   3443  C   ARG A 417     -18.428  -2.640  28.761  0.00  0.00           C  
ATOM   3444  O   ARG A 417     -19.161  -3.480  28.244  0.00  0.00           O  
ATOM   3445  CB  ARG A 417     -20.298  -0.896  28.632  0.00  0.00           C  
ATOM   3446  CG  ARG A 417     -21.199   0.095  29.391  0.00  0.00           C  
ATOM   3447  CD  ARG A 417     -21.994  -0.532  30.553  0.00  0.00           C  
ATOM   3448  NE  ARG A 417     -23.000  -1.494  30.075  0.00  0.00           N  
ATOM   3449  CZ  ARG A 417     -23.666  -2.396  30.815  0.00  0.00           C  
ATOM   3450  NH1 ARG A 417     -23.459  -2.517  32.133  0.00  0.00           N  
ATOM   3451  NH2 ARG A 417     -24.564  -3.187  30.215  0.00  0.00           N1+
ATOM   3452  H   ARG A 417     -17.631   0.020  28.837  1.00  0.00           H  
ATOM   3453  HA  ARG A 417     -19.413  -1.799  30.380  1.00  0.00           H  
ATOM   3454  HB2 ARG A 417     -19.948  -0.426  27.712  1.00  0.00           H  
ATOM   3455  HB3 ARG A 417     -20.927  -1.730  28.320  1.00  0.00           H  
ATOM   3456  HG2 ARG A 417     -20.675   0.997  29.708  1.00  0.00           H  
ATOM   3457  HG3 ARG A 417     -21.930   0.433  28.655  1.00  0.00           H  
ATOM   3458  HD2 ARG A 417     -21.314  -1.131  31.154  1.00  0.00           H  
ATOM   3459  HD3 ARG A 417     -22.400   0.220  31.228  1.00  0.00           H  
ATOM   3460  HE  ARG A 417     -23.254  -1.421  29.097  1.00  0.00           H  
ATOM   3461 HH11 ARG A 417     -22.817  -1.889  32.606  1.00  0.00           H  
ATOM   3462 HH12 ARG A 417     -23.961  -3.202  32.677  1.00  0.00           H  
ATOM   3463 HH21 ARG A 417     -24.743  -3.076  29.224  1.00  0.00           H  
ATOM   3464 HH22 ARG A 417     -25.099  -3.861  30.743  1.00  0.00           H  
ATOM   3465  N   MET A 418     -17.095  -2.782  28.843  0.00  0.00           N  
ATOM   3466  CA  MET A 418     -16.412  -4.042  28.546  0.00  0.00           C  
ATOM   3467  C   MET A 418     -16.358  -4.920  29.808  0.00  0.00           C  
ATOM   3468  O   MET A 418     -16.368  -4.399  30.926  0.00  0.00           O  
ATOM   3469  CB  MET A 418     -15.028  -3.789  27.901  0.00  0.00           C  
ATOM   3470  CG  MET A 418     -14.074  -2.805  28.608  0.00  0.00           C  
ATOM   3471  SD  MET A 418     -13.288  -3.326  30.160  0.00  0.00           S  
ATOM   3472  CE  MET A 418     -12.124  -4.568  29.545  0.00  0.00           C  
ATOM   3473  H   MET A 418     -16.542  -2.065  29.289  1.00  0.00           H  
ATOM   3474  HA  MET A 418     -16.993  -4.587  27.803  1.00  0.00           H  
ATOM   3475  HB2 MET A 418     -14.522  -4.742  27.744  1.00  0.00           H  
ATOM   3476  HB3 MET A 418     -15.210  -3.403  26.898  1.00  0.00           H  
ATOM   3477  HG2 MET A 418     -13.275  -2.532  27.918  1.00  0.00           H  
ATOM   3478  HG3 MET A 418     -14.611  -1.884  28.813  1.00  0.00           H  
ATOM   3479  HE1 MET A 418     -11.577  -5.011  30.377  1.00  0.00           H  
ATOM   3480  HE2 MET A 418     -12.655  -5.361  29.022  1.00  0.00           H  
ATOM   3481  HE3 MET A 418     -11.408  -4.112  28.861  1.00  0.00           H  
ATOM   3482  N   VAL A 419     -16.320  -6.244  29.594  0.00  0.00           N  
ATOM   3483  CA  VAL A 419     -16.258  -7.267  30.635  0.00  0.00           C  
ATOM   3484  C   VAL A 419     -14.953  -7.166  31.447  0.00  0.00           C  
ATOM   3485  O   VAL A 419     -13.861  -7.201  30.878  0.00  0.00           O  
ATOM   3486  CB  VAL A 419     -16.412  -8.697  30.033  0.00  0.00           C  
ATOM   3487  CG1 VAL A 419     -16.008  -9.861  30.966  0.00  0.00           C  
ATOM   3488  CG2 VAL A 419     -17.856  -8.930  29.553  0.00  0.00           C  
ATOM   3489  H   VAL A 419     -16.348  -6.588  28.642  1.00  0.00           H  
ATOM   3490  HA  VAL A 419     -17.102  -7.092  31.305  1.00  0.00           H  
ATOM   3491  HB  VAL A 419     -15.771  -8.756  29.151  1.00  0.00           H  
ATOM   3492 HG11 VAL A 419     -16.251 -10.824  30.516  1.00  0.00           H  
ATOM   3493 HG12 VAL A 419     -14.936  -9.876  31.167  1.00  0.00           H  
ATOM   3494 HG13 VAL A 419     -16.531  -9.803  31.921  1.00  0.00           H  
ATOM   3495 HG21 VAL A 419     -17.943  -9.864  28.997  1.00  0.00           H  
ATOM   3496 HG22 VAL A 419     -18.545  -8.982  30.397  1.00  0.00           H  
ATOM   3497 HG23 VAL A 419     -18.206  -8.132  28.900  1.00  0.00           H  
ATOM   3498  N   SER A 420     -15.126  -7.053  32.769  0.00  0.00           N  
ATOM   3499  CA  SER A 420     -14.072  -6.982  33.772  0.00  0.00           C  
ATOM   3500  C   SER A 420     -14.646  -7.518  35.095  0.00  0.00           C  
ATOM   3501  O   SER A 420     -15.864  -7.491  35.285  0.00  0.00           O  
ATOM   3502  CB  SER A 420     -13.548  -5.530  33.860  0.00  0.00           C  
ATOM   3503  OG  SER A 420     -12.496  -5.401  34.796  0.00  0.00           O  
ATOM   3504  H   SER A 420     -16.064  -7.040  33.144  1.00  0.00           H  
ATOM   3505  HA  SER A 420     -13.255  -7.640  33.470  1.00  0.00           H  
ATOM   3506  HB2 SER A 420     -13.177  -5.199  32.889  1.00  0.00           H  
ATOM   3507  HB3 SER A 420     -14.352  -4.848  34.139  1.00  0.00           H  
ATOM   3508  HG  SER A 420     -12.111  -4.526  34.706  1.00  0.00           H  
ATOM   3509  N   ASN A 421     -13.757  -8.023  35.969  0.00  0.00           N  
ATOM   3510  CA  ASN A 421     -14.087  -8.714  37.224  0.00  0.00           C  
ATOM   3511  C   ASN A 421     -14.942  -7.861  38.180  0.00  0.00           C  
ATOM   3512  O   ASN A 421     -14.717  -6.655  38.300  0.00  0.00           O  
ATOM   3513  CB  ASN A 421     -12.788  -9.178  37.920  0.00  0.00           C  
ATOM   3514  CG  ASN A 421     -11.998 -10.193  37.088  0.00  0.00           C  
ATOM   3515  ND2 ASN A 421     -12.248 -11.487  37.296  0.00  0.00           N  
ATOM   3516  OD1 ASN A 421     -11.173  -9.811  36.262  0.00  0.00           O  
ATOM   3517  H   ASN A 421     -12.774  -7.992  35.734  1.00  0.00           H  
ATOM   3518  HA  ASN A 421     -14.659  -9.597  36.930  1.00  0.00           H  
ATOM   3519  HB2 ASN A 421     -12.144  -8.322  38.131  1.00  0.00           H  
ATOM   3520  HB3 ASN A 421     -13.017  -9.630  38.886  1.00  0.00           H  
ATOM   3521 HD21 ASN A 421     -12.930 -11.780  37.981  1.00  0.00           H  
ATOM   3522 HD22 ASN A 421     -11.747 -12.185  36.766  1.00  0.00           H  
ATOM   3523  N   GLY A 422     -15.914  -8.527  38.825  0.00  0.00           N  
ATOM   3524  CA  GLY A 422     -16.957  -7.895  39.631  0.00  0.00           C  
ATOM   3525  C   GLY A 422     -18.121  -7.446  38.732  0.00  0.00           C  
ATOM   3526  O   GLY A 422     -18.189  -7.792  37.551  0.00  0.00           O  
ATOM   3527  H   GLY A 422     -16.018  -9.517  38.659  1.00  0.00           H  
ATOM   3528  HA2 GLY A 422     -17.327  -8.617  40.360  1.00  0.00           H  
ATOM   3529  HA3 GLY A 422     -16.561  -7.044  40.189  1.00  0.00           H  
ATOM   3530  N   ILE A 423     -19.052  -6.674  39.316  0.00  0.00           N  
ATOM   3531  CA  ILE A 423     -20.183  -6.074  38.606  0.00  0.00           C  
ATOM   3532  C   ILE A 423     -19.702  -4.880  37.759  0.00  0.00           C  
ATOM   3533  O   ILE A 423     -19.187  -3.908  38.314  0.00  0.00           O  
ATOM   3534  CB  ILE A 423     -21.290  -5.587  39.593  0.00  0.00           C  
ATOM   3535  CG1 ILE A 423     -21.873  -6.748  40.437  0.00  0.00           C  
ATOM   3536  CG2 ILE A 423     -22.430  -4.774  38.932  0.00  0.00           C  
ATOM   3537  CD1 ILE A 423     -22.538  -7.877  39.632  0.00  0.00           C  
ATOM   3538  H   ILE A 423     -18.956  -6.421  40.288  1.00  0.00           H  
ATOM   3539  HA  ILE A 423     -20.615  -6.822  37.938  1.00  0.00           H  
ATOM   3540  HB  ILE A 423     -20.815  -4.914  40.308  1.00  0.00           H  
ATOM   3541 HG12 ILE A 423     -21.079  -7.184  41.044  1.00  0.00           H  
ATOM   3542 HG13 ILE A 423     -22.591  -6.349  41.154  1.00  0.00           H  
ATOM   3543 HG21 ILE A 423     -23.213  -4.542  39.654  1.00  0.00           H  
ATOM   3544 HG22 ILE A 423     -22.082  -3.818  38.539  1.00  0.00           H  
ATOM   3545 HG23 ILE A 423     -22.890  -5.318  38.107  1.00  0.00           H  
ATOM   3546 HD11 ILE A 423     -23.162  -8.492  40.281  1.00  0.00           H  
ATOM   3547 HD12 ILE A 423     -23.174  -7.495  38.835  1.00  0.00           H  
ATOM   3548 HD13 ILE A 423     -21.791  -8.531  39.182  1.00  0.00           H  
ATOM   3549  N   VAL A 424     -19.906  -4.977  36.436  0.00  0.00           N  
ATOM   3550  CA  VAL A 424     -19.695  -3.879  35.494  0.00  0.00           C  
ATOM   3551  C   VAL A 424     -20.924  -2.952  35.552  0.00  0.00           C  
ATOM   3552  O   VAL A 424     -22.045  -3.414  35.331  0.00  0.00           O  
ATOM   3553  CB  VAL A 424     -19.503  -4.404  34.043  0.00  0.00           C  
ATOM   3554  CG1 VAL A 424     -19.437  -3.295  32.970  0.00  0.00           C  
ATOM   3555  CG2 VAL A 424     -18.253  -5.297  33.929  0.00  0.00           C  
ATOM   3556  H   VAL A 424     -20.319  -5.815  36.055  1.00  0.00           H  
ATOM   3557  HA  VAL A 424     -18.801  -3.321  35.781  1.00  0.00           H  
ATOM   3558  HB  VAL A 424     -20.359  -5.037  33.807  1.00  0.00           H  
ATOM   3559 HG11 VAL A 424     -19.190  -3.708  31.991  1.00  0.00           H  
ATOM   3560 HG12 VAL A 424     -20.386  -2.770  32.858  1.00  0.00           H  
ATOM   3561 HG13 VAL A 424     -18.672  -2.557  33.211  1.00  0.00           H  
ATOM   3562 HG21 VAL A 424     -18.137  -5.679  32.915  1.00  0.00           H  
ATOM   3563 HG22 VAL A 424     -17.346  -4.746  34.180  1.00  0.00           H  
ATOM   3564 HG23 VAL A 424     -18.312  -6.160  34.593  1.00  0.00           H  
ATOM   3565  N   GLU A 425     -20.680  -1.676  35.893  0.00  0.00           N  
ATOM   3566  CA  GLU A 425     -21.702  -0.665  36.175  0.00  0.00           C  
ATOM   3567  C   GLU A 425     -22.589  -0.308  34.968  0.00  0.00           C  
ATOM   3568  O   GLU A 425     -22.189  -0.513  33.822  0.00  0.00           O  
ATOM   3569  CB  GLU A 425     -21.023   0.596  36.745  0.00  0.00           C  
ATOM   3570  CG  GLU A 425     -20.315   0.348  38.091  0.00  0.00           C  
ATOM   3571  CD  GLU A 425     -19.753   1.636  38.696  0.00  0.00           C  
ATOM   3572  OE1 GLU A 425     -20.095   1.909  39.867  0.00  0.00           O  
ATOM   3573  OE2 GLU A 425     -18.992   2.324  37.980  0.00  0.00           O1-
ATOM   3574  H   GLU A 425     -19.727  -1.383  36.051  1.00  0.00           H  
ATOM   3575  HA  GLU A 425     -22.358  -1.078  36.944  1.00  0.00           H  
ATOM   3576  HB2 GLU A 425     -20.304   0.978  36.019  1.00  0.00           H  
ATOM   3577  HB3 GLU A 425     -21.763   1.387  36.876  1.00  0.00           H  
ATOM   3578  HG2 GLU A 425     -21.012  -0.103  38.799  1.00  0.00           H  
ATOM   3579  HG3 GLU A 425     -19.492  -0.357  37.972  1.00  0.00           H  
ATOM   3580  N   ASP A 426     -23.780   0.230  35.286  0.00  0.00           N  
ATOM   3581  CA  ASP A 426     -24.838   0.668  34.369  0.00  0.00           C  
ATOM   3582  C   ASP A 426     -24.332   1.677  33.316  0.00  0.00           C  
ATOM   3583  O   ASP A 426     -23.529   2.553  33.642  0.00  0.00           O  
ATOM   3584  CB  ASP A 426     -26.015   1.259  35.187  0.00  0.00           C  
ATOM   3585  CG  ASP A 426     -27.266   1.632  34.380  0.00  0.00           C  
ATOM   3586  OD1 ASP A 426     -27.537   0.950  33.368  0.00  0.00           O  
ATOM   3587  OD2 ASP A 426     -27.969   2.561  34.836  0.00  0.00           O1-
ATOM   3588  H   ASP A 426     -23.992   0.362  36.264  1.00  0.00           H  
ATOM   3589  HA  ASP A 426     -25.183  -0.229  33.850  1.00  0.00           H  
ATOM   3590  HB2 ASP A 426     -26.317   0.556  35.964  1.00  0.00           H  
ATOM   3591  HB3 ASP A 426     -25.660   2.158  35.693  1.00  0.00           H  
ATOM   3592  N   TYR A 427     -24.835   1.533  32.079  0.00  0.00           N  
ATOM   3593  CA  TYR A 427     -24.497   2.386  30.945  0.00  0.00           C  
ATOM   3594  C   TYR A 427     -25.133   3.780  31.077  0.00  0.00           C  
ATOM   3595  O   TYR A 427     -26.359   3.898  31.065  0.00  0.00           O  
ATOM   3596  CB  TYR A 427     -24.906   1.677  29.636  0.00  0.00           C  
ATOM   3597  CG  TYR A 427     -24.591   2.422  28.348  0.00  0.00           C  
ATOM   3598  CD1 TYR A 427     -25.563   2.507  27.332  0.00  0.00           C  
ATOM   3599  CD2 TYR A 427     -23.331   3.027  28.153  0.00  0.00           C  
ATOM   3600  CE1 TYR A 427     -25.278   3.180  26.129  0.00  0.00           C  
ATOM   3601  CE2 TYR A 427     -23.056   3.718  26.960  0.00  0.00           C  
ATOM   3602  CZ  TYR A 427     -24.021   3.783  25.939  0.00  0.00           C  
ATOM   3603  OH  TYR A 427     -23.747   4.428  24.769  0.00  0.00           O  
ATOM   3604  H   TYR A 427     -25.544   0.830  31.915  1.00  0.00           H  
ATOM   3605  HA  TYR A 427     -23.411   2.494  30.945  1.00  0.00           H  
ATOM   3606  HB2 TYR A 427     -24.414   0.710  29.571  1.00  0.00           H  
ATOM   3607  HB3 TYR A 427     -25.974   1.458  29.665  1.00  0.00           H  
ATOM   3608  HD1 TYR A 427     -26.532   2.057  27.474  1.00  0.00           H  
ATOM   3609  HD2 TYR A 427     -22.568   2.974  28.915  1.00  0.00           H  
ATOM   3610  HE1 TYR A 427     -26.030   3.238  25.357  1.00  0.00           H  
ATOM   3611  HE2 TYR A 427     -22.099   4.194  26.838  1.00  0.00           H  
ATOM   3612  HH  TYR A 427     -22.912   4.914  24.772  1.00  0.00           H  
ATOM   3613  N   LYS A 428     -24.266   4.799  31.184  0.00  0.00           N  
ATOM   3614  CA  LYS A 428     -24.610   6.218  31.245  0.00  0.00           C  
ATOM   3615  C   LYS A 428     -23.575   7.026  30.434  0.00  0.00           C  
ATOM   3616  O   LYS A 428     -22.425   6.593  30.330  0.00  0.00           O  
ATOM   3617  CB  LYS A 428     -24.647   6.684  32.719  0.00  0.00           C  
ATOM   3618  CG  LYS A 428     -25.887   6.207  33.496  0.00  0.00           C  
ATOM   3619  CD  LYS A 428     -25.988   6.857  34.884  0.00  0.00           C  
ATOM   3620  CE  LYS A 428     -27.279   6.508  35.641  0.00  0.00           C  
ATOM   3621  NZ  LYS A 428     -27.327   5.089  36.036  0.00  0.00           N1+
ATOM   3622  H   LYS A 428     -23.275   4.602  31.179  1.00  0.00           H  
ATOM   3623  HA  LYS A 428     -25.596   6.343  30.796  1.00  0.00           H  
ATOM   3624  HB2 LYS A 428     -23.734   6.382  33.236  1.00  0.00           H  
ATOM   3625  HB3 LYS A 428     -24.650   7.775  32.744  1.00  0.00           H  
ATOM   3626  HG2 LYS A 428     -26.785   6.440  32.921  1.00  0.00           H  
ATOM   3627  HG3 LYS A 428     -25.860   5.122  33.602  1.00  0.00           H  
ATOM   3628  HD2 LYS A 428     -25.123   6.570  35.484  1.00  0.00           H  
ATOM   3629  HD3 LYS A 428     -25.928   7.939  34.778  1.00  0.00           H  
ATOM   3630  HE2 LYS A 428     -27.342   7.112  36.547  1.00  0.00           H  
ATOM   3631  HE3 LYS A 428     -28.155   6.749  35.039  1.00  0.00           H  
ATOM   3632  HZ1 LYS A 428     -28.164   4.915  36.573  1.00  0.00           H  
ATOM   3633  HZ2 LYS A 428     -27.346   4.489  35.220  1.00  0.00           H  
ATOM   3634  HZ3 LYS A 428     -26.518   4.860  36.595  1.00  0.00           H  
ATOM   3635  N   PRO A 429     -23.987   8.189  29.876  0.00  0.00           N  
ATOM   3636  CA  PRO A 429     -23.094   9.032  29.057  0.00  0.00           C  
ATOM   3637  C   PRO A 429     -22.046   9.821  29.883  0.00  0.00           C  
ATOM   3638  O   PRO A 429     -22.216   9.967  31.095  0.00  0.00           O  
ATOM   3639  CB  PRO A 429     -24.088   9.978  28.362  0.00  0.00           C  
ATOM   3640  CG  PRO A 429     -25.228  10.142  29.352  0.00  0.00           C  
ATOM   3641  CD  PRO A 429     -25.343   8.745  29.944  0.00  0.00           C  
ATOM   3642  HA  PRO A 429     -22.589   8.408  28.318  1.00  0.00           H  
ATOM   3643  HB2 PRO A 429     -23.654  10.934  28.089  1.00  0.00           H  
ATOM   3644  HB3 PRO A 429     -24.452   9.513  27.445  1.00  0.00           H  
ATOM   3645  HG2 PRO A 429     -24.937  10.850  30.130  1.00  0.00           H  
ATOM   3646  HG3 PRO A 429     -26.153  10.500  28.899  1.00  0.00           H  
ATOM   3647  HD2 PRO A 429     -25.747   8.777  30.956  1.00  0.00           H  
ATOM   3648  HD3 PRO A 429     -26.005   8.133  29.330  1.00  0.00           H  
ATOM   3649  N   PRO A 430     -21.004  10.366  29.209  0.00  0.00           N  
ATOM   3650  CA  PRO A 430     -20.041  11.291  29.836  0.00  0.00           C  
ATOM   3651  C   PRO A 430     -20.680  12.661  30.137  0.00  0.00           C  
ATOM   3652  O   PRO A 430     -21.415  13.185  29.300  0.00  0.00           O  
ATOM   3653  CB  PRO A 430     -18.912  11.393  28.798  0.00  0.00           C  
ATOM   3654  CG  PRO A 430     -19.592  11.153  27.460  0.00  0.00           C  
ATOM   3655  CD  PRO A 430     -20.679  10.140  27.798  0.00  0.00           C  
ATOM   3656  HA  PRO A 430     -19.650  10.861  30.761  1.00  0.00           H  
ATOM   3657  HB2 PRO A 430     -18.376  12.343  28.825  1.00  0.00           H  
ATOM   3658  HB3 PRO A 430     -18.181  10.605  28.983  1.00  0.00           H  
ATOM   3659  HG2 PRO A 430     -20.051  12.080  27.113  1.00  0.00           H  
ATOM   3660  HG3 PRO A 430     -18.910  10.807  26.683  1.00  0.00           H  
ATOM   3661  HD2 PRO A 430     -21.535  10.257  27.133  1.00  0.00           H  
ATOM   3662  HD3 PRO A 430     -20.294   9.125  27.691  1.00  0.00           H  
ATOM   3663  N   PHE A 431     -20.394  13.193  31.338  0.00  0.00           N  
ATOM   3664  CA  PHE A 431     -20.951  14.432  31.906  0.00  0.00           C  
ATOM   3665  C   PHE A 431     -22.460  14.299  32.221  0.00  0.00           C  
ATOM   3666  O   PHE A 431     -23.227  15.219  31.932  0.00  0.00           O  
ATOM   3667  CB  PHE A 431     -20.640  15.674  31.023  0.00  0.00           C  
ATOM   3668  CG  PHE A 431     -19.176  15.913  30.689  0.00  0.00           C  
ATOM   3669  CD1 PHE A 431     -18.727  15.824  29.353  0.00  0.00           C  
ATOM   3670  CD2 PHE A 431     -18.245  16.204  31.709  0.00  0.00           C  
ATOM   3671  CE1 PHE A 431     -17.391  16.058  29.054  0.00  0.00           C  
ATOM   3672  CE2 PHE A 431     -16.912  16.426  31.388  0.00  0.00           C  
ATOM   3673  CZ  PHE A 431     -16.489  16.365  30.066  0.00  0.00           C  
ATOM   3674  H   PHE A 431     -19.767  12.690  31.948  1.00  0.00           H  
ATOM   3675  HA  PHE A 431     -20.455  14.571  32.867  1.00  0.00           H  
ATOM   3676  HB2 PHE A 431     -21.206  15.633  30.092  1.00  0.00           H  
ATOM   3677  HB3 PHE A 431     -20.996  16.571  31.531  1.00  0.00           H  
ATOM   3678  HD1 PHE A 431     -19.419  15.589  28.557  1.00  0.00           H  
ATOM   3679  HD2 PHE A 431     -18.567  16.264  32.738  1.00  0.00           H  
ATOM   3680  HE1 PHE A 431     -17.053  16.003  28.029  1.00  0.00           H  
ATOM   3681  HE2 PHE A 431     -16.201  16.656  32.169  1.00  0.00           H  
ATOM   3682  HZ  PHE A 431     -15.453  16.549  29.826  1.00  0.00           H  
ATOM   3683  N   TYR A 432     -22.863  13.142  32.781  0.00  0.00           N  
ATOM   3684  CA  TYR A 432     -24.251  12.808  33.119  0.00  0.00           C  
ATOM   3685  C   TYR A 432     -24.881  13.756  34.158  0.00  0.00           C  
ATOM   3686  O   TYR A 432     -24.227  14.134  35.130  0.00  0.00           O  
ATOM   3687  CB  TYR A 432     -24.328  11.329  33.578  0.00  0.00           C  
ATOM   3688  CG  TYR A 432     -25.681  10.875  34.113  0.00  0.00           C  
ATOM   3689  CD1 TYR A 432     -26.732  10.580  33.220  0.00  0.00           C  
ATOM   3690  CD2 TYR A 432     -25.908  10.792  35.505  0.00  0.00           C  
ATOM   3691  CE1 TYR A 432     -28.001  10.215  33.713  0.00  0.00           C  
ATOM   3692  CE2 TYR A 432     -27.178  10.435  35.998  0.00  0.00           C  
ATOM   3693  CZ  TYR A 432     -28.226  10.149  35.102  0.00  0.00           C  
ATOM   3694  OH  TYR A 432     -29.459   9.808  35.576  0.00  0.00           O  
ATOM   3695  H   TYR A 432     -22.179  12.425  32.975  1.00  0.00           H  
ATOM   3696  HA  TYR A 432     -24.823  12.894  32.192  1.00  0.00           H  
ATOM   3697  HB2 TYR A 432     -24.059  10.674  32.751  1.00  0.00           H  
ATOM   3698  HB3 TYR A 432     -23.582  11.151  34.354  1.00  0.00           H  
ATOM   3699  HD1 TYR A 432     -26.575  10.652  32.154  1.00  0.00           H  
ATOM   3700  HD2 TYR A 432     -25.114  11.025  36.199  1.00  0.00           H  
ATOM   3701  HE1 TYR A 432     -28.804  10.000  33.024  1.00  0.00           H  
ATOM   3702  HE2 TYR A 432     -27.344  10.388  37.064  1.00  0.00           H  
ATOM   3703  HH  TYR A 432     -29.519   9.835  36.534  1.00  0.00           H  
ATOM   3704  N   ASP A 433     -26.175  14.031  33.949  0.00  0.00           N  
ATOM   3705  CA  ASP A 433     -27.081  14.663  34.900  0.00  0.00           C  
ATOM   3706  C   ASP A 433     -28.486  14.092  34.619  0.00  0.00           C  
ATOM   3707  O   ASP A 433     -28.784  13.720  33.482  0.00  0.00           O  
ATOM   3708  CB  ASP A 433     -27.022  16.210  34.806  0.00  0.00           C  
ATOM   3709  CG  ASP A 433     -27.742  16.973  35.930  0.00  0.00           C  
ATOM   3710  OD1 ASP A 433     -28.076  16.347  36.962  0.00  0.00           O  
ATOM   3711  OD2 ASP A 433     -27.910  18.198  35.750  0.00  0.00           O1-
ATOM   3712  H   ASP A 433     -26.631  13.659  33.128  1.00  0.00           H  
ATOM   3713  HA  ASP A 433     -26.788  14.345  35.904  1.00  0.00           H  
ATOM   3714  HB2 ASP A 433     -25.979  16.528  34.812  1.00  0.00           H  
ATOM   3715  HB3 ASP A 433     -27.452  16.517  33.852  1.00  0.00           H  
ATOM   3716  N   VAL A 434     -29.316  14.021  35.671  0.00  0.00           N  
ATOM   3717  CA  VAL A 434     -30.670  13.463  35.648  0.00  0.00           C  
ATOM   3718  C   VAL A 434     -31.689  14.289  34.824  0.00  0.00           C  
ATOM   3719  O   VAL A 434     -32.696  13.729  34.390  0.00  0.00           O  
ATOM   3720  CB  VAL A 434     -31.193  13.275  37.104  0.00  0.00           C  
ATOM   3721  CG1 VAL A 434     -31.453  14.597  37.858  0.00  0.00           C  
ATOM   3722  CG2 VAL A 434     -32.430  12.363  37.197  0.00  0.00           C  
ATOM   3723  H   VAL A 434     -29.007  14.408  36.554  1.00  0.00           H  
ATOM   3724  HA  VAL A 434     -30.602  12.479  35.180  1.00  0.00           H  
ATOM   3725  HB  VAL A 434     -30.399  12.760  37.649  1.00  0.00           H  
ATOM   3726 HG11 VAL A 434     -31.706  14.405  38.900  1.00  0.00           H  
ATOM   3727 HG12 VAL A 434     -30.572  15.240  37.853  1.00  0.00           H  
ATOM   3728 HG13 VAL A 434     -32.279  15.162  37.425  1.00  0.00           H  
ATOM   3729 HG21 VAL A 434     -32.666  12.132  38.236  1.00  0.00           H  
ATOM   3730 HG22 VAL A 434     -33.316  12.826  36.762  1.00  0.00           H  
ATOM   3731 HG23 VAL A 434     -32.261  11.417  36.683  1.00  0.00           H  
ATOM   3732  N   VAL A 435     -31.407  15.588  34.611  0.00  0.00           N  
ATOM   3733  CA  VAL A 435     -32.258  16.530  33.879  0.00  0.00           C  
ATOM   3734  C   VAL A 435     -32.380  16.162  32.374  0.00  0.00           C  
ATOM   3735  O   VAL A 435     -31.387  15.735  31.782  0.00  0.00           O  
ATOM   3736  CB  VAL A 435     -31.700  17.979  33.998  0.00  0.00           C  
ATOM   3737  CG1 VAL A 435     -31.656  18.444  35.464  0.00  0.00           C  
ATOM   3738  CG2 VAL A 435     -30.344  18.228  33.307  0.00  0.00           C  
ATOM   3739  H   VAL A 435     -30.546  15.968  34.979  1.00  0.00           H  
ATOM   3740  HA  VAL A 435     -33.228  16.490  34.373  1.00  0.00           H  
ATOM   3741  HB  VAL A 435     -32.417  18.638  33.505  1.00  0.00           H  
ATOM   3742 HG11 VAL A 435     -31.371  19.494  35.534  1.00  0.00           H  
ATOM   3743 HG12 VAL A 435     -32.630  18.336  35.943  1.00  0.00           H  
ATOM   3744 HG13 VAL A 435     -30.933  17.872  36.047  1.00  0.00           H  
ATOM   3745 HG21 VAL A 435     -29.958  19.221  33.540  1.00  0.00           H  
ATOM   3746 HG22 VAL A 435     -29.599  17.502  33.624  1.00  0.00           H  
ATOM   3747 HG23 VAL A 435     -30.423  18.170  32.223  1.00  0.00           H  
ATOM   3748  N   PRO A 436     -33.595  16.294  31.789  0.00  0.00           N  
ATOM   3749  CA  PRO A 436     -33.850  15.884  30.394  0.00  0.00           C  
ATOM   3750  C   PRO A 436     -33.240  16.807  29.319  0.00  0.00           C  
ATOM   3751  O   PRO A 436     -32.965  16.326  28.221  0.00  0.00           O  
ATOM   3752  CB  PRO A 436     -35.384  15.848  30.309  0.00  0.00           C  
ATOM   3753  CG  PRO A 436     -35.843  16.902  31.305  0.00  0.00           C  
ATOM   3754  CD  PRO A 436     -34.822  16.776  32.431  0.00  0.00           C  
ATOM   3755  HA  PRO A 436     -33.460  14.879  30.226  1.00  0.00           H  
ATOM   3756  HB2 PRO A 436     -35.775  16.026  29.307  1.00  0.00           H  
ATOM   3757  HB3 PRO A 436     -35.739  14.866  30.626  1.00  0.00           H  
ATOM   3758  HG2 PRO A 436     -35.765  17.890  30.849  1.00  0.00           H  
ATOM   3759  HG3 PRO A 436     -36.872  16.767  31.638  1.00  0.00           H  
ATOM   3760  HD2 PRO A 436     -34.685  17.728  32.947  1.00  0.00           H  
ATOM   3761  HD3 PRO A 436     -35.155  16.032  33.155  1.00  0.00           H  
ATOM   3762  N   ASN A 437     -33.044  18.097  29.644  0.00  0.00           N  
ATOM   3763  CA  ASN A 437     -32.456  19.102  28.753  0.00  0.00           C  
ATOM   3764  C   ASN A 437     -30.934  18.911  28.636  0.00  0.00           C  
ATOM   3765  O   ASN A 437     -30.286  18.560  29.623  0.00  0.00           O  
ATOM   3766  CB  ASN A 437     -32.785  20.518  29.281  0.00  0.00           C  
ATOM   3767  CG  ASN A 437     -34.283  20.839  29.251  0.00  0.00           C  
ATOM   3768  ND2 ASN A 437     -34.753  21.467  28.170  0.00  0.00           N  
ATOM   3769  OD1 ASN A 437     -35.008  20.529  30.194  0.00  0.00           O  
ATOM   3770  H   ASN A 437     -33.299  18.419  30.567  1.00  0.00           H  
ATOM   3771  HA  ASN A 437     -32.917  18.975  27.770  1.00  0.00           H  
ATOM   3772  HB2 ASN A 437     -32.419  20.637  30.302  1.00  0.00           H  
ATOM   3773  HB3 ASN A 437     -32.262  21.268  28.685  1.00  0.00           H  
ATOM   3774 HD21 ASN A 437     -34.137  21.714  27.410  1.00  0.00           H  
ATOM   3775 HD22 ASN A 437     -35.733  21.698  28.110  1.00  0.00           H  
ATOM   3776  N   ASP A 438     -30.396  19.172  27.431  0.00  0.00           N  
ATOM   3777  CA  ASP A 438     -28.963  19.076  27.113  0.00  0.00           C  
ATOM   3778  C   ASP A 438     -28.102  20.071  27.929  0.00  0.00           C  
ATOM   3779  O   ASP A 438     -28.581  21.174  28.200  0.00  0.00           O  
ATOM   3780  CB  ASP A 438     -28.657  19.283  25.605  0.00  0.00           C  
ATOM   3781  CG  ASP A 438     -29.412  18.374  24.630  0.00  0.00           C  
ATOM   3782  OD1 ASP A 438     -29.921  17.319  25.070  0.00  0.00           O  
ATOM   3783  OD2 ASP A 438     -29.392  18.718  23.428  0.00  0.00           O1-
ATOM   3784  H   ASP A 438     -30.997  19.440  26.666  1.00  0.00           H  
ATOM   3785  HA  ASP A 438     -28.702  18.050  27.363  1.00  0.00           H  
ATOM   3786  HB2 ASP A 438     -28.900  20.315  25.345  1.00  0.00           H  
ATOM   3787  HB3 ASP A 438     -27.591  19.143  25.425  1.00  0.00           H  
ATOM   3788  N   PRO A 439     -26.836  19.698  28.249  0.00  0.00           N  
ATOM   3789  CA  PRO A 439     -25.819  20.629  28.786  0.00  0.00           C  
ATOM   3790  C   PRO A 439     -25.637  21.910  27.953  0.00  0.00           C  
ATOM   3791  O   PRO A 439     -25.528  21.825  26.729  0.00  0.00           O  
ATOM   3792  CB  PRO A 439     -24.524  19.795  28.791  0.00  0.00           C  
ATOM   3793  CG  PRO A 439     -24.994  18.360  28.925  0.00  0.00           C  
ATOM   3794  CD  PRO A 439     -26.278  18.349  28.108  0.00  0.00           C  
ATOM   3795  HA  PRO A 439     -26.106  20.874  29.810  1.00  0.00           H  
ATOM   3796  HB2 PRO A 439     -23.982  19.902  27.849  1.00  0.00           H  
ATOM   3797  HB3 PRO A 439     -23.842  20.081  29.593  1.00  0.00           H  
ATOM   3798  HG2 PRO A 439     -24.258  17.628  28.592  1.00  0.00           H  
ATOM   3799  HG3 PRO A 439     -25.226  18.153  29.970  1.00  0.00           H  
ATOM   3800  HD2 PRO A 439     -26.064  18.155  27.056  1.00  0.00           H  
ATOM   3801  HD3 PRO A 439     -26.942  17.570  28.481  1.00  0.00           H  
ATOM   3802  N   SER A 440     -25.611  23.065  28.639  0.00  0.00           N  
ATOM   3803  CA  SER A 440     -25.362  24.382  28.048  0.00  0.00           C  
ATOM   3804  C   SER A 440     -23.994  24.445  27.345  0.00  0.00           C  
ATOM   3805  O   SER A 440     -23.010  23.934  27.876  0.00  0.00           O  
ATOM   3806  CB  SER A 440     -25.488  25.451  29.151  0.00  0.00           C  
ATOM   3807  OG  SER A 440     -25.187  26.755  28.690  0.00  0.00           O  
ATOM   3808  H   SER A 440     -25.716  23.047  29.643  1.00  0.00           H  
ATOM   3809  HA  SER A 440     -26.143  24.562  27.306  1.00  0.00           H  
ATOM   3810  HB2 SER A 440     -26.498  25.453  29.564  1.00  0.00           H  
ATOM   3811  HB3 SER A 440     -24.817  25.213  29.970  1.00  0.00           H  
ATOM   3812  HG  SER A 440     -25.238  27.359  29.437  1.00  0.00           H  
ATOM   3813  N   PHE A 441     -23.976  25.081  26.165  0.00  0.00           N  
ATOM   3814  CA  PHE A 441     -22.806  25.236  25.300  0.00  0.00           C  
ATOM   3815  C   PHE A 441     -21.672  26.045  25.967  0.00  0.00           C  
ATOM   3816  O   PHE A 441     -20.504  25.705  25.788  0.00  0.00           O  
ATOM   3817  CB  PHE A 441     -23.301  25.877  23.989  0.00  0.00           C  
ATOM   3818  CG  PHE A 441     -22.316  25.904  22.838  0.00  0.00           C  
ATOM   3819  CD1 PHE A 441     -21.346  26.924  22.750  0.00  0.00           C  
ATOM   3820  CD2 PHE A 441     -22.281  24.838  21.913  0.00  0.00           C  
ATOM   3821  CE1 PHE A 441     -20.429  26.916  21.712  0.00  0.00           C  
ATOM   3822  CE2 PHE A 441     -21.358  24.854  20.878  0.00  0.00           C  
ATOM   3823  CZ  PHE A 441     -20.449  25.895  20.772  0.00  0.00           C  
ATOM   3824  H   PHE A 441     -24.832  25.490  25.821  1.00  0.00           H  
ATOM   3825  HA  PHE A 441     -22.427  24.237  25.077  1.00  0.00           H  
ATOM   3826  HB2 PHE A 441     -24.188  25.347  23.639  1.00  0.00           H  
ATOM   3827  HB3 PHE A 441     -23.631  26.898  24.187  1.00  0.00           H  
ATOM   3828  HD1 PHE A 441     -21.326  27.725  23.475  1.00  0.00           H  
ATOM   3829  HD2 PHE A 441     -22.983  24.022  21.990  1.00  0.00           H  
ATOM   3830  HE1 PHE A 441     -19.705  27.712  21.633  1.00  0.00           H  
ATOM   3831  HE2 PHE A 441     -21.348  24.060  20.146  1.00  0.00           H  
ATOM   3832  HZ  PHE A 441     -19.752  25.910  19.951  1.00  0.00           H  
ATOM   3833  N   GLU A 442     -22.049  27.065  26.759  0.00  0.00           N  
ATOM   3834  CA  GLU A 442     -21.155  27.889  27.575  0.00  0.00           C  
ATOM   3835  C   GLU A 442     -20.568  27.125  28.776  0.00  0.00           C  
ATOM   3836  O   GLU A 442     -19.398  27.341  29.092  0.00  0.00           O  
ATOM   3837  CB  GLU A 442     -21.895  29.169  28.037  0.00  0.00           C  
ATOM   3838  CG  GLU A 442     -21.792  30.371  27.073  0.00  0.00           C  
ATOM   3839  CD  GLU A 442     -22.339  30.137  25.661  0.00  0.00           C  
ATOM   3840  OE1 GLU A 442     -21.665  30.596  24.714  0.00  0.00           O  
ATOM   3841  OE2 GLU A 442     -23.423  29.526  25.538  0.00  0.00           O1-
ATOM   3842  H   GLU A 442     -23.032  27.292  26.830  1.00  0.00           H  
ATOM   3843  HA  GLU A 442     -20.308  28.186  26.954  1.00  0.00           H  
ATOM   3844  HB2 GLU A 442     -22.948  28.943  28.216  1.00  0.00           H  
ATOM   3845  HB3 GLU A 442     -21.512  29.494  29.006  1.00  0.00           H  
ATOM   3846  HG2 GLU A 442     -22.329  31.220  27.496  1.00  0.00           H  
ATOM   3847  HG3 GLU A 442     -20.749  30.680  26.998  1.00  0.00           H  
ATOM   3848  N   ASP A 443     -21.360  26.230  29.398  0.00  0.00           N  
ATOM   3849  CA  ASP A 443     -20.906  25.340  30.477  0.00  0.00           C  
ATOM   3850  C   ASP A 443     -19.959  24.242  29.971  0.00  0.00           C  
ATOM   3851  O   ASP A 443     -19.004  23.917  30.673  0.00  0.00           O  
ATOM   3852  CB  ASP A 443     -22.042  24.712  31.319  0.00  0.00           C  
ATOM   3853  CG  ASP A 443     -23.012  25.705  31.971  0.00  0.00           C  
ATOM   3854  OD1 ASP A 443     -22.709  26.918  31.990  0.00  0.00           O  
ATOM   3855  OD2 ASP A 443     -24.042  25.213  32.481  0.00  0.00           O1-
ATOM   3856  H   ASP A 443     -22.315  26.111  29.093  1.00  0.00           H  
ATOM   3857  HA  ASP A 443     -20.323  25.957  31.163  1.00  0.00           H  
ATOM   3858  HB2 ASP A 443     -22.626  24.052  30.675  1.00  0.00           H  
ATOM   3859  HB3 ASP A 443     -21.608  24.103  32.114  1.00  0.00           H  
ATOM   3860  N   MET A 444     -20.203  23.726  28.754  0.00  0.00           N  
ATOM   3861  CA  MET A 444     -19.307  22.796  28.067  0.00  0.00           C  
ATOM   3862  C   MET A 444     -17.965  23.443  27.686  0.00  0.00           C  
ATOM   3863  O   MET A 444     -16.940  22.780  27.829  0.00  0.00           O  
ATOM   3864  CB  MET A 444     -20.010  22.184  26.838  0.00  0.00           C  
ATOM   3865  CG  MET A 444     -21.096  21.145  27.169  0.00  0.00           C  
ATOM   3866  SD  MET A 444     -20.557  19.671  28.088  0.00  0.00           S  
ATOM   3867  CE  MET A 444     -19.162  19.104  27.074  0.00  0.00           C  
ATOM   3868  H   MET A 444     -21.028  24.017  28.247  1.00  0.00           H  
ATOM   3869  HA  MET A 444     -19.068  21.991  28.764  1.00  0.00           H  
ATOM   3870  HB2 MET A 444     -20.447  22.977  26.230  1.00  0.00           H  
ATOM   3871  HB3 MET A 444     -19.273  21.704  26.197  1.00  0.00           H  
ATOM   3872  HG2 MET A 444     -21.892  21.611  27.747  1.00  0.00           H  
ATOM   3873  HG3 MET A 444     -21.559  20.809  26.241  1.00  0.00           H  
ATOM   3874  HE1 MET A 444     -18.837  18.119  27.405  1.00  0.00           H  
ATOM   3875  HE2 MET A 444     -19.445  19.039  26.025  1.00  0.00           H  
ATOM   3876  HE3 MET A 444     -18.318  19.788  27.166  1.00  0.00           H  
ATOM   3877  N   ARG A 445     -17.979  24.724  27.272  0.00  0.00           N  
ATOM   3878  CA  ARG A 445     -16.771  25.514  27.013  0.00  0.00           C  
ATOM   3879  C   ARG A 445     -15.976  25.809  28.301  0.00  0.00           C  
ATOM   3880  O   ARG A 445     -14.750  25.743  28.270  0.00  0.00           O  
ATOM   3881  CB  ARG A 445     -17.139  26.805  26.248  0.00  0.00           C  
ATOM   3882  CG  ARG A 445     -15.919  27.577  25.711  0.00  0.00           C  
ATOM   3883  CD  ARG A 445     -16.281  28.916  25.058  0.00  0.00           C  
ATOM   3884  NE  ARG A 445     -15.126  29.474  24.345  0.00  0.00           N  
ATOM   3885  CZ  ARG A 445     -15.023  30.707  23.823  0.00  0.00           C  
ATOM   3886  NH1 ARG A 445     -16.021  31.596  23.925  0.00  0.00           N  
ATOM   3887  NH2 ARG A 445     -13.898  31.043  23.182  0.00  0.00           N1+
ATOM   3888  H   ARG A 445     -18.862  25.205  27.162  1.00  0.00           H  
ATOM   3889  HA  ARG A 445     -16.126  24.917  26.365  1.00  0.00           H  
ATOM   3890  HB2 ARG A 445     -17.780  26.549  25.403  1.00  0.00           H  
ATOM   3891  HB3 ARG A 445     -17.735  27.457  26.889  1.00  0.00           H  
ATOM   3892  HG2 ARG A 445     -15.288  27.818  26.567  1.00  0.00           H  
ATOM   3893  HG3 ARG A 445     -15.305  26.966  25.047  1.00  0.00           H  
ATOM   3894  HD2 ARG A 445     -17.193  28.875  24.463  1.00  0.00           H  
ATOM   3895  HD3 ARG A 445     -16.467  29.629  25.862  1.00  0.00           H  
ATOM   3896  HE  ARG A 445     -14.370  28.821  24.147  1.00  0.00           H  
ATOM   3897 HH11 ARG A 445     -16.879  31.337  24.388  1.00  0.00           H  
ATOM   3898 HH12 ARG A 445     -15.936  32.515  23.515  1.00  0.00           H  
ATOM   3899 HH21 ARG A 445     -13.152  30.364  23.097  1.00  0.00           H  
ATOM   3900 HH22 ARG A 445     -13.791  31.955  22.763  1.00  0.00           H  
ATOM   3901  N   LYS A 446     -16.675  26.091  29.413  0.00  0.00           N  
ATOM   3902  CA  LYS A 446     -16.086  26.293  30.739  0.00  0.00           C  
ATOM   3903  C   LYS A 446     -15.367  25.034  31.259  0.00  0.00           C  
ATOM   3904  O   LYS A 446     -14.212  25.128  31.666  0.00  0.00           O  
ATOM   3905  CB  LYS A 446     -17.176  26.828  31.697  0.00  0.00           C  
ATOM   3906  CG  LYS A 446     -16.807  26.953  33.190  0.00  0.00           C  
ATOM   3907  CD  LYS A 446     -15.574  27.831  33.472  0.00  0.00           C  
ATOM   3908  CE  LYS A 446     -15.427  28.236  34.948  0.00  0.00           C  
ATOM   3909  NZ  LYS A 446     -15.359  27.068  35.841  0.00  0.00           N1+
ATOM   3910  H   LYS A 446     -17.684  26.151  29.362  1.00  0.00           H  
ATOM   3911  HA  LYS A 446     -15.335  27.077  30.631  1.00  0.00           H  
ATOM   3912  HB2 LYS A 446     -17.512  27.800  31.336  1.00  0.00           H  
ATOM   3913  HB3 LYS A 446     -18.047  26.179  31.638  1.00  0.00           H  
ATOM   3914  HG2 LYS A 446     -17.668  27.369  33.715  1.00  0.00           H  
ATOM   3915  HG3 LYS A 446     -16.657  25.959  33.615  1.00  0.00           H  
ATOM   3916  HD2 LYS A 446     -14.673  27.297  33.175  1.00  0.00           H  
ATOM   3917  HD3 LYS A 446     -15.608  28.728  32.853  1.00  0.00           H  
ATOM   3918  HE2 LYS A 446     -14.519  28.826  35.078  1.00  0.00           H  
ATOM   3919  HE3 LYS A 446     -16.265  28.863  35.254  1.00  0.00           H  
ATOM   3920  HZ1 LYS A 446     -15.221  27.366  36.795  1.00  0.00           H  
ATOM   3921  HZ2 LYS A 446     -16.212  26.533  35.770  1.00  0.00           H  
ATOM   3922  HZ3 LYS A 446     -14.584  26.472  35.561  1.00  0.00           H  
ATOM   3923  N   VAL A 447     -16.041  23.876  31.190  0.00  0.00           N  
ATOM   3924  CA  VAL A 447     -15.513  22.580  31.615  0.00  0.00           C  
ATOM   3925  C   VAL A 447     -14.309  22.106  30.769  0.00  0.00           C  
ATOM   3926  O   VAL A 447     -13.302  21.701  31.348  0.00  0.00           O  
ATOM   3927  CB  VAL A 447     -16.647  21.507  31.615  0.00  0.00           C  
ATOM   3928  CG1 VAL A 447     -16.204  20.029  31.673  0.00  0.00           C  
ATOM   3929  CG2 VAL A 447     -17.631  21.769  32.771  0.00  0.00           C  
ATOM   3930  H   VAL A 447     -16.992  23.876  30.842  1.00  0.00           H  
ATOM   3931  HA  VAL A 447     -15.157  22.697  32.641  1.00  0.00           H  
ATOM   3932  HB  VAL A 447     -17.207  21.624  30.685  1.00  0.00           H  
ATOM   3933 HG11 VAL A 447     -17.072  19.370  31.690  1.00  0.00           H  
ATOM   3934 HG12 VAL A 447     -15.606  19.729  30.812  1.00  0.00           H  
ATOM   3935 HG13 VAL A 447     -15.630  19.827  32.577  1.00  0.00           H  
ATOM   3936 HG21 VAL A 447     -18.493  21.104  32.714  1.00  0.00           H  
ATOM   3937 HG22 VAL A 447     -17.153  21.609  33.738  1.00  0.00           H  
ATOM   3938 HG23 VAL A 447     -18.009  22.790  32.764  1.00  0.00           H  
ATOM   3939  N   VAL A 448     -14.430  22.167  29.432  0.00  0.00           N  
ATOM   3940  CA  VAL A 448     -13.468  21.575  28.497  0.00  0.00           C  
ATOM   3941  C   VAL A 448     -12.304  22.512  28.111  0.00  0.00           C  
ATOM   3942  O   VAL A 448     -11.194  22.007  27.944  0.00  0.00           O  
ATOM   3943  CB  VAL A 448     -14.189  21.080  27.206  0.00  0.00           C  
ATOM   3944  CG1 VAL A 448     -13.278  20.694  26.021  0.00  0.00           C  
ATOM   3945  CG2 VAL A 448     -15.137  19.908  27.524  0.00  0.00           C  
ATOM   3946  H   VAL A 448     -15.282  22.528  29.023  1.00  0.00           H  
ATOM   3947  HA  VAL A 448     -13.022  20.700  28.975  1.00  0.00           H  
ATOM   3948  HB  VAL A 448     -14.804  21.900  26.842  1.00  0.00           H  
ATOM   3949 HG11 VAL A 448     -13.850  20.235  25.213  1.00  0.00           H  
ATOM   3950 HG12 VAL A 448     -12.786  21.566  25.590  1.00  0.00           H  
ATOM   3951 HG13 VAL A 448     -12.508  19.987  26.327  1.00  0.00           H  
ATOM   3952 HG21 VAL A 448     -15.678  19.585  26.634  1.00  0.00           H  
ATOM   3953 HG22 VAL A 448     -14.589  19.048  27.910  1.00  0.00           H  
ATOM   3954 HG23 VAL A 448     -15.885  20.185  28.268  1.00  0.00           H  
ATOM   3955  N   CYS A 449     -12.559  23.824  27.952  0.00  0.00           N  
ATOM   3956  CA  CYS A 449     -11.574  24.777  27.420  0.00  0.00           C  
ATOM   3957  C   CYS A 449     -10.900  25.582  28.541  0.00  0.00           C  
ATOM   3958  O   CYS A 449      -9.682  25.745  28.497  0.00  0.00           O  
ATOM   3959  CB  CYS A 449     -12.162  25.758  26.380  0.00  0.00           C  
ATOM   3960  SG  CYS A 449     -12.990  24.875  25.030  0.00  0.00           S  
ATOM   3961  H   CYS A 449     -13.491  24.185  28.110  1.00  0.00           H  
ATOM   3962  HA  CYS A 449     -10.783  24.228  26.905  1.00  0.00           H  
ATOM   3963  HB2 CYS A 449     -12.866  26.458  26.826  1.00  0.00           H  
ATOM   3964  HB3 CYS A 449     -11.368  26.366  25.944  1.00  0.00           H  
ATOM   3965  HG  CYS A 449     -13.147  25.947  24.242  1.00  0.00           H  
ATOM   3966  N   VAL A 450     -11.686  26.092  29.507  0.00  0.00           N  
ATOM   3967  CA  VAL A 450     -11.176  26.963  30.572  0.00  0.00           C  
ATOM   3968  C   VAL A 450     -10.574  26.144  31.733  0.00  0.00           C  
ATOM   3969  O   VAL A 450      -9.453  26.438  32.146  0.00  0.00           O  
ATOM   3970  CB  VAL A 450     -12.271  27.931  31.113  0.00  0.00           C  
ATOM   3971  CG1 VAL A 450     -11.816  28.815  32.294  0.00  0.00           C  
ATOM   3972  CG2 VAL A 450     -12.838  28.818  29.990  0.00  0.00           C  
ATOM   3973  H   VAL A 450     -12.683  25.928  29.491  1.00  0.00           H  
ATOM   3974  HA  VAL A 450     -10.377  27.584  30.162  1.00  0.00           H  
ATOM   3975  HB  VAL A 450     -13.100  27.335  31.483  1.00  0.00           H  
ATOM   3976 HG11 VAL A 450     -12.595  29.524  32.577  1.00  0.00           H  
ATOM   3977 HG12 VAL A 450     -11.592  28.229  33.185  1.00  0.00           H  
ATOM   3978 HG13 VAL A 450     -10.924  29.388  32.036  1.00  0.00           H  
ATOM   3979 HG21 VAL A 450     -13.607  29.493  30.368  1.00  0.00           H  
ATOM   3980 HG22 VAL A 450     -12.056  29.427  29.534  1.00  0.00           H  
ATOM   3981 HG23 VAL A 450     -13.299  28.223  29.200  1.00  0.00           H  
ATOM   3982  N   ASP A 451     -11.315  25.128  32.210  0.00  0.00           N  
ATOM   3983  CA  ASP A 451     -10.919  24.249  33.320  0.00  0.00           C  
ATOM   3984  C   ASP A 451     -10.119  23.012  32.867  0.00  0.00           C  
ATOM   3985  O   ASP A 451      -9.479  22.391  33.716  0.00  0.00           O  
ATOM   3986  CB  ASP A 451     -12.110  23.801  34.203  0.00  0.00           C  
ATOM   3987  CG  ASP A 451     -13.029  24.918  34.713  0.00  0.00           C  
ATOM   3988  OD1 ASP A 451     -12.598  26.092  34.757  0.00  0.00           O  
ATOM   3989  OD2 ASP A 451     -14.155  24.567  35.126  0.00  0.00           O1-
ATOM   3990  H   ASP A 451     -12.243  24.976  31.836  1.00  0.00           H  
ATOM   3991  HA  ASP A 451     -10.249  24.815  33.971  1.00  0.00           H  
ATOM   3992  HB2 ASP A 451     -12.727  23.112  33.625  1.00  0.00           H  
ATOM   3993  HB3 ASP A 451     -11.737  23.258  35.073  1.00  0.00           H  
ATOM   3994  N   GLN A 452     -10.156  22.677  31.562  0.00  0.00           N  
ATOM   3995  CA  GLN A 452      -9.400  21.591  30.919  0.00  0.00           C  
ATOM   3996  C   GLN A 452      -9.721  20.175  31.446  0.00  0.00           C  
ATOM   3997  O   GLN A 452      -8.814  19.357  31.605  0.00  0.00           O  
ATOM   3998  CB  GLN A 452      -7.882  21.923  30.883  0.00  0.00           C  
ATOM   3999  CG  GLN A 452      -7.510  23.117  29.976  0.00  0.00           C  
ATOM   4000  CD  GLN A 452      -7.636  22.837  28.472  0.00  0.00           C  
ATOM   4001  NE2 GLN A 452      -7.466  23.874  27.652  0.00  0.00           N  
ATOM   4002  OE1 GLN A 452      -7.861  21.706  28.045  0.00  0.00           O  
ATOM   4003  H   GLN A 452     -10.717  23.241  30.941  1.00  0.00           H  
ATOM   4004  HA  GLN A 452      -9.753  21.568  29.893  1.00  0.00           H  
ATOM   4005  HB2 GLN A 452      -7.529  22.132  31.893  1.00  0.00           H  
ATOM   4006  HB3 GLN A 452      -7.302  21.058  30.558  1.00  0.00           H  
ATOM   4007  HG2 GLN A 452      -8.114  23.989  30.233  1.00  0.00           H  
ATOM   4008  HG3 GLN A 452      -6.474  23.396  30.169  1.00  0.00           H  
ATOM   4009 HE21 GLN A 452      -7.313  24.801  28.024  1.00  0.00           H  
ATOM   4010 HE22 GLN A 452      -7.529  23.747  26.652  1.00  0.00           H  
ATOM   4011  N   GLN A 453     -11.014  19.907  31.697  0.00  0.00           N  
ATOM   4012  CA  GLN A 453     -11.507  18.645  32.252  0.00  0.00           C  
ATOM   4013  C   GLN A 453     -12.037  17.697  31.165  0.00  0.00           C  
ATOM   4014  O   GLN A 453     -12.559  18.138  30.140  0.00  0.00           O  
ATOM   4015  CB  GLN A 453     -12.610  18.945  33.292  0.00  0.00           C  
ATOM   4016  CG  GLN A 453     -12.148  19.773  34.510  0.00  0.00           C  
ATOM   4017  CD  GLN A 453     -10.993  19.124  35.277  0.00  0.00           C  
ATOM   4018  NE2 GLN A 453      -9.867  19.829  35.401  0.00  0.00           N  
ATOM   4019  OE1 GLN A 453     -11.117  17.997  35.753  0.00  0.00           O  
ATOM   4020  H   GLN A 453     -11.713  20.621  31.535  1.00  0.00           H  
ATOM   4021  HA  GLN A 453     -10.688  18.126  32.754  1.00  0.00           H  
ATOM   4022  HB2 GLN A 453     -13.428  19.473  32.806  1.00  0.00           H  
ATOM   4023  HB3 GLN A 453     -13.037  18.007  33.651  1.00  0.00           H  
ATOM   4024  HG2 GLN A 453     -11.861  20.775  34.190  1.00  0.00           H  
ATOM   4025  HG3 GLN A 453     -12.983  19.906  35.198  1.00  0.00           H  
ATOM   4026 HE21 GLN A 453      -9.785  20.746  34.979  1.00  0.00           H  
ATOM   4027 HE22 GLN A 453      -9.080  19.442  35.901  1.00  0.00           H  
ATOM   4028  N   ARG A 454     -11.894  16.397  31.455  0.00  0.00           N  
ATOM   4029  CA  ARG A 454     -12.353  15.253  30.666  0.00  0.00           C  
ATOM   4030  C   ARG A 454     -13.137  14.306  31.605  0.00  0.00           C  
ATOM   4031  O   ARG A 454     -12.955  14.400  32.822  0.00  0.00           O  
ATOM   4032  CB  ARG A 454     -11.122  14.513  30.076  0.00  0.00           C  
ATOM   4033  CG  ARG A 454     -10.037  15.389  29.419  0.00  0.00           C  
ATOM   4034  CD  ARG A 454     -10.445  16.045  28.093  0.00  0.00           C  
ATOM   4035  NE  ARG A 454      -9.392  16.950  27.608  0.00  0.00           N  
ATOM   4036  CZ  ARG A 454      -9.364  18.289  27.722  0.00  0.00           C  
ATOM   4037  NH1 ARG A 454     -10.372  18.977  28.276  0.00  0.00           N  
ATOM   4038  NH2 ARG A 454      -8.298  18.956  27.262  0.00  0.00           N1+
ATOM   4039  H   ARG A 454     -11.476  16.147  32.341  1.00  0.00           H  
ATOM   4040  HA  ARG A 454     -13.013  15.589  29.864  1.00  0.00           H  
ATOM   4041  HB2 ARG A 454     -10.632  13.961  30.879  1.00  0.00           H  
ATOM   4042  HB3 ARG A 454     -11.443  13.757  29.362  1.00  0.00           H  
ATOM   4043  HG2 ARG A 454      -9.584  16.108  30.103  1.00  0.00           H  
ATOM   4044  HG3 ARG A 454      -9.239  14.686  29.178  1.00  0.00           H  
ATOM   4045  HD2 ARG A 454     -10.432  15.253  27.343  1.00  0.00           H  
ATOM   4046  HD3 ARG A 454     -11.457  16.449  28.069  1.00  0.00           H  
ATOM   4047  HE  ARG A 454      -8.590  16.495  27.197  1.00  0.00           H  
ATOM   4048 HH11 ARG A 454     -11.169  18.493  28.670  1.00  0.00           H  
ATOM   4049 HH12 ARG A 454     -10.346  19.988  28.307  1.00  0.00           H  
ATOM   4050 HH21 ARG A 454      -7.530  18.466  26.828  1.00  0.00           H  
ATOM   4051 HH22 ARG A 454      -8.233  19.962  27.386  1.00  0.00           H  
ATOM   4052  N   PRO A 455     -13.949  13.366  31.064  0.00  0.00           N  
ATOM   4053  CA  PRO A 455     -14.535  12.293  31.892  0.00  0.00           C  
ATOM   4054  C   PRO A 455     -13.464  11.286  32.363  0.00  0.00           C  
ATOM   4055  O   PRO A 455     -12.611  10.888  31.568  0.00  0.00           O  
ATOM   4056  CB  PRO A 455     -15.587  11.666  30.969  0.00  0.00           C  
ATOM   4057  CG  PRO A 455     -15.040  11.873  29.570  0.00  0.00           C  
ATOM   4058  CD  PRO A 455     -14.353  13.235  29.660  0.00  0.00           C  
ATOM   4059  HA  PRO A 455     -15.036  12.719  32.764  1.00  0.00           H  
ATOM   4060  HB2 PRO A 455     -15.794  10.621  31.188  1.00  0.00           H  
ATOM   4061  HB3 PRO A 455     -16.528  12.209  31.074  1.00  0.00           H  
ATOM   4062  HG2 PRO A 455     -14.305  11.099  29.350  1.00  0.00           H  
ATOM   4063  HG3 PRO A 455     -15.816  11.825  28.811  1.00  0.00           H  
ATOM   4064  HD2 PRO A 455     -13.531  13.299  28.949  1.00  0.00           H  
ATOM   4065  HD3 PRO A 455     -15.062  14.028  29.425  1.00  0.00           H  
ATOM   4066  N   ASN A 456     -13.515  10.949  33.664  0.00  0.00           N  
ATOM   4067  CA  ASN A 456     -12.529  10.148  34.408  0.00  0.00           C  
ATOM   4068  C   ASN A 456     -12.248   8.780  33.761  0.00  0.00           C  
ATOM   4069  O   ASN A 456     -13.187   8.029  33.501  0.00  0.00           O  
ATOM   4070  CB  ASN A 456     -13.023   9.945  35.864  0.00  0.00           C  
ATOM   4071  CG  ASN A 456     -13.207  11.237  36.672  0.00  0.00           C  
ATOM   4072  ND2 ASN A 456     -13.996  11.167  37.747  0.00  0.00           N  
ATOM   4073  OD1 ASN A 456     -12.645  12.280  36.349  0.00  0.00           O  
ATOM   4074  H   ASN A 456     -14.252  11.347  34.228  1.00  0.00           H  
ATOM   4075  HA  ASN A 456     -11.605  10.730  34.422  1.00  0.00           H  
ATOM   4076  HB2 ASN A 456     -13.967   9.398  35.860  1.00  0.00           H  
ATOM   4077  HB3 ASN A 456     -12.309   9.325  36.409  1.00  0.00           H  
ATOM   4078 HD21 ASN A 456     -14.443  10.299  38.006  1.00  0.00           H  
ATOM   4079 HD22 ASN A 456     -14.144  11.989  38.314  1.00  0.00           H  
ATOM   4080  N   ILE A 457     -10.958   8.492  33.522  0.00  0.00           N  
ATOM   4081  CA  ILE A 457     -10.462   7.292  32.842  0.00  0.00           C  
ATOM   4082  C   ILE A 457     -10.766   6.011  33.670  0.00  0.00           C  
ATOM   4083  O   ILE A 457     -10.369   5.966  34.836  0.00  0.00           O  
ATOM   4084  CB  ILE A 457      -8.916   7.406  32.604  0.00  0.00           C  
ATOM   4085  CG1 ILE A 457      -8.571   8.416  31.479  0.00  0.00           C  
ATOM   4086  CG2 ILE A 457      -8.221   6.067  32.257  0.00  0.00           C  
ATOM   4087  CD1 ILE A 457      -8.872   9.892  31.781  0.00  0.00           C  
ATOM   4088  H   ILE A 457     -10.251   9.165  33.780  1.00  0.00           H  
ATOM   4089  HA  ILE A 457     -10.954   7.279  31.872  1.00  0.00           H  
ATOM   4090  HB  ILE A 457      -8.454   7.768  33.524  1.00  0.00           H  
ATOM   4091 HG12 ILE A 457      -7.508   8.348  31.248  1.00  0.00           H  
ATOM   4092 HG13 ILE A 457      -9.082   8.127  30.561  1.00  0.00           H  
ATOM   4093 HG21 ILE A 457      -7.167   6.220  32.025  1.00  0.00           H  
ATOM   4094 HG22 ILE A 457      -8.245   5.350  33.079  1.00  0.00           H  
ATOM   4095 HG23 ILE A 457      -8.685   5.599  31.388  1.00  0.00           H  
ATOM   4096 HD11 ILE A 457      -8.228  10.545  31.190  1.00  0.00           H  
ATOM   4097 HD12 ILE A 457      -9.902  10.142  31.530  1.00  0.00           H  
ATOM   4098 HD13 ILE A 457      -8.708  10.133  32.831  1.00  0.00           H  
ATOM   4099  N   PRO A 458     -11.460   5.006  33.077  0.00  0.00           N  
ATOM   4100  CA  PRO A 458     -11.731   3.723  33.754  0.00  0.00           C  
ATOM   4101  C   PRO A 458     -10.455   2.874  33.927  0.00  0.00           C  
ATOM   4102  O   PRO A 458      -9.754   2.615  32.948  0.00  0.00           O  
ATOM   4103  CB  PRO A 458     -12.772   3.049  32.845  0.00  0.00           C  
ATOM   4104  CG  PRO A 458     -12.486   3.588  31.455  0.00  0.00           C  
ATOM   4105  CD  PRO A 458     -12.006   5.011  31.717  0.00  0.00           C  
ATOM   4106  HA  PRO A 458     -12.177   3.904  34.734  1.00  0.00           H  
ATOM   4107  HB2 PRO A 458     -12.746   1.959  32.879  1.00  0.00           H  
ATOM   4108  HB3 PRO A 458     -13.771   3.355  33.156  1.00  0.00           H  
ATOM   4109  HG2 PRO A 458     -11.679   3.011  31.002  1.00  0.00           H  
ATOM   4110  HG3 PRO A 458     -13.348   3.541  30.789  1.00  0.00           H  
ATOM   4111  HD2 PRO A 458     -11.266   5.298  30.971  1.00  0.00           H  
ATOM   4112  HD3 PRO A 458     -12.841   5.711  31.673  1.00  0.00           H  
ATOM   4113  N   ASN A 459     -10.174   2.487  35.181  0.00  0.00           N  
ATOM   4114  CA  ASN A 459      -8.964   1.764  35.574  0.00  0.00           C  
ATOM   4115  C   ASN A 459      -9.197   0.941  36.856  0.00  0.00           C  
ATOM   4116  O   ASN A 459     -10.206   1.122  37.540  0.00  0.00           O  
ATOM   4117  CB  ASN A 459      -7.757   2.739  35.699  0.00  0.00           C  
ATOM   4118  CG  ASN A 459      -7.786   3.697  36.902  0.00  0.00           C  
ATOM   4119  ND2 ASN A 459      -6.627   3.923  37.524  0.00  0.00           N  
ATOM   4120  OD1 ASN A 459      -8.830   4.235  37.264  0.00  0.00           O  
ATOM   4121  H   ASN A 459     -10.792   2.742  35.938  1.00  0.00           H  
ATOM   4122  HA  ASN A 459      -8.720   1.028  34.807  1.00  0.00           H  
ATOM   4123  HB2 ASN A 459      -6.840   2.152  35.761  1.00  0.00           H  
ATOM   4124  HB3 ASN A 459      -7.659   3.335  34.791  1.00  0.00           H  
ATOM   4125 HD21 ASN A 459      -5.778   3.472  37.215  1.00  0.00           H  
ATOM   4126 HD22 ASN A 459      -6.598   4.547  38.318  1.00  0.00           H  
ATOM   4127  N   ARG A 460      -8.221   0.071  37.161  0.00  0.00           N  
ATOM   4128  CA  ARG A 460      -8.085  -0.677  38.413  0.00  0.00           C  
ATOM   4129  C   ARG A 460      -6.629  -0.555  38.902  0.00  0.00           C  
ATOM   4130  O   ARG A 460      -5.754  -0.175  38.120  0.00  0.00           O  
ATOM   4131  CB  ARG A 460      -8.456  -2.166  38.186  0.00  0.00           C  
ATOM   4132  CG  ARG A 460      -9.822  -2.426  37.515  0.00  0.00           C  
ATOM   4133  CD  ARG A 460     -11.034  -2.059  38.386  0.00  0.00           C  
ATOM   4134  NE  ARG A 460     -12.288  -2.110  37.616  0.00  0.00           N  
ATOM   4135  CZ  ARG A 460     -13.059  -3.190  37.391  0.00  0.00           C  
ATOM   4136  NH1 ARG A 460     -12.753  -4.392  37.900  0.00  0.00           N  
ATOM   4137  NH2 ARG A 460     -14.165  -3.063  36.647  0.00  0.00           N1+
ATOM   4138  H   ARG A 460      -7.430  -0.017  36.535  1.00  0.00           H  
ATOM   4139  HA  ARG A 460      -8.725  -0.247  39.185  1.00  0.00           H  
ATOM   4140  HB2 ARG A 460      -7.689  -2.627  37.560  1.00  0.00           H  
ATOM   4141  HB3 ARG A 460      -8.419  -2.698  39.138  1.00  0.00           H  
ATOM   4142  HG2 ARG A 460      -9.894  -1.980  36.524  1.00  0.00           H  
ATOM   4143  HG3 ARG A 460      -9.866  -3.502  37.347  1.00  0.00           H  
ATOM   4144  HD2 ARG A 460     -11.138  -2.776  39.201  1.00  0.00           H  
ATOM   4145  HD3 ARG A 460     -10.901  -1.089  38.863  1.00  0.00           H  
ATOM   4146  HE  ARG A 460     -12.553  -1.239  37.177  1.00  0.00           H  
ATOM   4147 HH11 ARG A 460     -11.919  -4.509  38.455  1.00  0.00           H  
ATOM   4148 HH12 ARG A 460     -13.363  -5.188  37.754  1.00  0.00           H  
ATOM   4149 HH21 ARG A 460     -14.426  -2.167  36.262  1.00  0.00           H  
ATOM   4150 HH22 ARG A 460     -14.759  -3.864  36.483  1.00  0.00           H  
ATOM   4151  N   TRP A 461      -6.368  -0.920  40.171  0.00  0.00           N  
ATOM   4152  CA  TRP A 461      -4.998  -1.146  40.650  0.00  0.00           C  
ATOM   4153  C   TRP A 461      -4.468  -2.462  40.053  0.00  0.00           C  
ATOM   4154  O   TRP A 461      -5.090  -3.507  40.250  0.00  0.00           O  
ATOM   4155  CB  TRP A 461      -4.906  -1.084  42.189  0.00  0.00           C  
ATOM   4156  CG  TRP A 461      -5.844  -1.922  43.009  0.00  0.00           C  
ATOM   4157  CD1 TRP A 461      -5.632  -3.204  43.385  0.00  0.00           C  
ATOM   4158  CD2 TRP A 461      -7.157  -1.562  43.540  0.00  0.00           C  
ATOM   4159  CE2 TRP A 461      -7.675  -2.681  44.261  0.00  0.00           C  
ATOM   4160  CE3 TRP A 461      -7.961  -0.398  43.497  0.00  0.00           C  
ATOM   4161  NE1 TRP A 461      -6.704  -3.652  44.128  0.00  0.00           N  
ATOM   4162  CZ2 TRP A 461      -8.921  -2.645  44.912  0.00  0.00           C  
ATOM   4163  CZ3 TRP A 461      -9.212  -0.350  44.146  0.00  0.00           C  
ATOM   4164  CH2 TRP A 461      -9.691  -1.469  44.855  0.00  0.00           C  
ATOM   4165  H   TRP A 461      -7.114  -1.223  40.780  1.00  0.00           H  
ATOM   4166  HA  TRP A 461      -4.363  -0.337  40.279  1.00  0.00           H  
ATOM   4167  HB2 TRP A 461      -3.886  -1.318  42.499  1.00  0.00           H  
ATOM   4168  HB3 TRP A 461      -5.066  -0.050  42.497  1.00  0.00           H  
ATOM   4169  HD1 TRP A 461      -4.749  -3.775  43.137  1.00  0.00           H  
ATOM   4170  HE1 TRP A 461      -6.747  -4.585  44.513  1.00  0.00           H  
ATOM   4171  HE3 TRP A 461      -7.608   0.470  42.962  1.00  0.00           H  
ATOM   4172  HZ2 TRP A 461      -9.283  -3.509  45.449  1.00  0.00           H  
ATOM   4173  HZ3 TRP A 461      -9.806   0.552  44.102  1.00  0.00           H  
ATOM   4174  HH2 TRP A 461     -10.650  -1.426  45.351  1.00  0.00           H  
ATOM   4175  N   PHE A 462      -3.388  -2.349  39.260  0.00  0.00           N  
ATOM   4176  CA  PHE A 462      -2.909  -3.349  38.298  0.00  0.00           C  
ATOM   4177  C   PHE A 462      -3.951  -3.615  37.192  0.00  0.00           C  
ATOM   4178  O   PHE A 462      -4.546  -4.692  37.156  0.00  0.00           O  
ATOM   4179  CB  PHE A 462      -2.394  -4.642  38.984  0.00  0.00           C  
ATOM   4180  CG  PHE A 462      -1.073  -4.483  39.714  0.00  0.00           C  
ATOM   4181  CD1 PHE A 462      -1.043  -4.069  41.063  0.00  0.00           C  
ATOM   4182  CD2 PHE A 462       0.142  -4.590  39.003  0.00  0.00           C  
ATOM   4183  CE1 PHE A 462       0.174  -3.843  41.692  0.00  0.00           C  
ATOM   4184  CE2 PHE A 462       1.349  -4.359  39.650  0.00  0.00           C  
ATOM   4185  CZ  PHE A 462       1.364  -3.992  40.990  0.00  0.00           C  
ATOM   4186  H   PHE A 462      -2.949  -1.443  39.180  1.00  0.00           H  
ATOM   4187  HA  PHE A 462      -2.057  -2.896  37.788  1.00  0.00           H  
ATOM   4188  HB2 PHE A 462      -3.131  -5.040  39.682  1.00  0.00           H  
ATOM   4189  HB3 PHE A 462      -2.254  -5.423  38.236  1.00  0.00           H  
ATOM   4190  HD1 PHE A 462      -1.965  -3.933  41.610  1.00  0.00           H  
ATOM   4191  HD2 PHE A 462       0.137  -4.858  37.957  1.00  0.00           H  
ATOM   4192  HE1 PHE A 462       0.196  -3.541  42.729  1.00  0.00           H  
ATOM   4193  HE2 PHE A 462       2.277  -4.457  39.107  1.00  0.00           H  
ATOM   4194  HZ  PHE A 462       2.307  -3.811  41.486  1.00  0.00           H  
ATOM   4195  N   SER A 463      -4.166  -2.604  36.328  0.00  0.00           N  
ATOM   4196  CA  SER A 463      -5.066  -2.663  35.170  0.00  0.00           C  
ATOM   4197  C   SER A 463      -4.632  -3.729  34.150  0.00  0.00           C  
ATOM   4198  O   SER A 463      -3.458  -3.770  33.776  0.00  0.00           O  
ATOM   4199  CB  SER A 463      -5.121  -1.286  34.475  0.00  0.00           C  
ATOM   4200  OG  SER A 463      -5.999  -0.400  35.132  0.00  0.00           O  
ATOM   4201  H   SER A 463      -3.666  -1.735  36.448  1.00  0.00           H  
ATOM   4202  HA  SER A 463      -6.065  -2.920  35.529  1.00  0.00           H  
ATOM   4203  HB2 SER A 463      -4.131  -0.836  34.391  1.00  0.00           H  
ATOM   4204  HB3 SER A 463      -5.511  -1.388  33.461  1.00  0.00           H  
ATOM   4205  HG  SER A 463      -5.969   0.442  34.672  1.00  0.00           H  
ATOM   4206  N   ASP A 464      -5.602  -4.543  33.703  0.00  0.00           N  
ATOM   4207  CA  ASP A 464      -5.419  -5.609  32.709  0.00  0.00           C  
ATOM   4208  C   ASP A 464      -5.183  -5.032  31.292  0.00  0.00           C  
ATOM   4209  O   ASP A 464      -5.671  -3.932  31.027  0.00  0.00           O  
ATOM   4210  CB  ASP A 464      -6.597  -6.616  32.705  0.00  0.00           C  
ATOM   4211  CG  ASP A 464      -6.944  -7.224  34.071  0.00  0.00           C  
ATOM   4212  OD1 ASP A 464      -6.071  -7.213  34.967  0.00  0.00           O  
ATOM   4213  OD2 ASP A 464      -8.066  -7.766  34.166  0.00  0.00           O1-
ATOM   4214  H   ASP A 464      -6.535  -4.452  34.077  1.00  0.00           H  
ATOM   4215  HA  ASP A 464      -4.526  -6.137  33.038  1.00  0.00           H  
ATOM   4216  HB2 ASP A 464      -7.486  -6.100  32.338  1.00  0.00           H  
ATOM   4217  HB3 ASP A 464      -6.390  -7.438  32.021  1.00  0.00           H  
ATOM   4218  N   PRO A 465      -4.454  -5.763  30.408  0.00  0.00           N  
ATOM   4219  CA  PRO A 465      -4.004  -5.252  29.092  0.00  0.00           C  
ATOM   4220  C   PRO A 465      -5.043  -4.592  28.168  0.00  0.00           C  
ATOM   4221  O   PRO A 465      -4.709  -3.579  27.553  0.00  0.00           O  
ATOM   4222  CB  PRO A 465      -3.354  -6.468  28.416  0.00  0.00           C  
ATOM   4223  CG  PRO A 465      -2.828  -7.291  29.574  0.00  0.00           C  
ATOM   4224  CD  PRO A 465      -3.901  -7.104  30.639  0.00  0.00           C  
ATOM   4225  HA  PRO A 465      -3.226  -4.516  29.307  1.00  0.00           H  
ATOM   4226  HB2 PRO A 465      -4.096  -7.050  27.867  1.00  0.00           H  
ATOM   4227  HB3 PRO A 465      -2.566  -6.190  27.715  1.00  0.00           H  
ATOM   4228  HG2 PRO A 465      -2.647  -8.336  29.320  1.00  0.00           H  
ATOM   4229  HG3 PRO A 465      -1.889  -6.862  29.925  1.00  0.00           H  
ATOM   4230  HD2 PRO A 465      -4.694  -7.840  30.502  1.00  0.00           H  
ATOM   4231  HD3 PRO A 465      -3.460  -7.255  31.624  1.00  0.00           H  
ATOM   4232  N   THR A 466      -6.268  -5.146  28.092  0.00  0.00           N  
ATOM   4233  CA  THR A 466      -7.354  -4.593  27.273  0.00  0.00           C  
ATOM   4234  C   THR A 466      -7.863  -3.242  27.809  0.00  0.00           C  
ATOM   4235  O   THR A 466      -7.977  -2.303  27.026  0.00  0.00           O  
ATOM   4236  CB  THR A 466      -8.565  -5.557  27.150  0.00  0.00           C  
ATOM   4237  CG2 THR A 466      -9.730  -5.041  26.278  0.00  0.00           C  
ATOM   4238  OG1 THR A 466      -8.121  -6.783  26.604  0.00  0.00           O  
ATOM   4239  H   THR A 466      -6.476  -5.993  28.600  1.00  0.00           H  
ATOM   4240  HA  THR A 466      -6.956  -4.425  26.269  1.00  0.00           H  
ATOM   4241  HB  THR A 466      -8.954  -5.779  28.146  1.00  0.00           H  
ATOM   4242  HG1 THR A 466      -8.886  -7.301  26.344  1.00  0.00           H  
ATOM   4243 HG21 THR A 466     -10.505  -5.797  26.157  1.00  0.00           H  
ATOM   4244 HG22 THR A 466     -10.214  -4.165  26.710  1.00  0.00           H  
ATOM   4245 HG23 THR A 466      -9.381  -4.766  25.283  1.00  0.00           H  
ATOM   4246  N   LEU A 467      -8.113  -3.155  29.128  0.00  0.00           N  
ATOM   4247  CA  LEU A 467      -8.553  -1.935  29.810  0.00  0.00           C  
ATOM   4248  C   LEU A 467      -7.485  -0.822  29.781  0.00  0.00           C  
ATOM   4249  O   LEU A 467      -7.845   0.337  29.583  0.00  0.00           O  
ATOM   4250  CB  LEU A 467      -9.013  -2.302  31.241  0.00  0.00           C  
ATOM   4251  CG  LEU A 467      -9.569  -1.146  32.109  0.00  0.00           C  
ATOM   4252  CD1 LEU A 467     -10.759  -0.418  31.442  0.00  0.00           C  
ATOM   4253  CD2 LEU A 467      -9.914  -1.656  33.526  0.00  0.00           C  
ATOM   4254  H   LEU A 467      -7.957  -3.960  29.717  1.00  0.00           H  
ATOM   4255  HA  LEU A 467      -9.417  -1.564  29.256  1.00  0.00           H  
ATOM   4256  HB2 LEU A 467      -9.778  -3.079  31.170  1.00  0.00           H  
ATOM   4257  HB3 LEU A 467      -8.175  -2.761  31.768  1.00  0.00           H  
ATOM   4258  HG  LEU A 467      -8.775  -0.409  32.238  1.00  0.00           H  
ATOM   4259 HD11 LEU A 467     -11.564  -0.192  32.141  1.00  0.00           H  
ATOM   4260 HD12 LEU A 467     -10.437   0.534  31.018  1.00  0.00           H  
ATOM   4261 HD13 LEU A 467     -11.198  -1.002  30.634  1.00  0.00           H  
ATOM   4262 HD21 LEU A 467      -9.317  -1.141  34.277  1.00  0.00           H  
ATOM   4263 HD22 LEU A 467     -10.961  -1.509  33.789  1.00  0.00           H  
ATOM   4264 HD23 LEU A 467      -9.710  -2.721  33.640  1.00  0.00           H  
ATOM   4265  N   THR A 468      -6.201  -1.203  29.915  0.00  0.00           N  
ATOM   4266  CA  THR A 468      -5.034  -0.326  29.781  0.00  0.00           C  
ATOM   4267  C   THR A 468      -4.877   0.257  28.360  0.00  0.00           C  
ATOM   4268  O   THR A 468      -4.511   1.425  28.236  0.00  0.00           O  
ATOM   4269  CB  THR A 468      -3.721  -1.080  30.134  0.00  0.00           C  
ATOM   4270  CG2 THR A 468      -2.411  -0.283  29.977  0.00  0.00           C  
ATOM   4271  OG1 THR A 468      -3.787  -1.515  31.474  0.00  0.00           O  
ATOM   4272  H   THR A 468      -5.994  -2.175  30.109  1.00  0.00           H  
ATOM   4273  HA  THR A 468      -5.159   0.504  30.479  1.00  0.00           H  
ATOM   4274  HB  THR A 468      -3.648  -1.979  29.520  1.00  0.00           H  
ATOM   4275  HG1 THR A 468      -2.971  -1.972  31.694  1.00  0.00           H  
ATOM   4276 HG21 THR A 468      -1.561  -0.849  30.360  1.00  0.00           H  
ATOM   4277 HG22 THR A 468      -2.191  -0.056  28.934  1.00  0.00           H  
ATOM   4278 HG23 THR A 468      -2.455   0.660  30.523  1.00  0.00           H  
ATOM   4279  N   SER A 469      -5.174  -0.551  27.325  0.00  0.00           N  
ATOM   4280  CA  SER A 469      -5.079  -0.162  25.916  0.00  0.00           C  
ATOM   4281  C   SER A 469      -6.111   0.905  25.510  0.00  0.00           C  
ATOM   4282  O   SER A 469      -5.754   1.821  24.769  0.00  0.00           O  
ATOM   4283  CB  SER A 469      -5.190  -1.406  25.013  0.00  0.00           C  
ATOM   4284  OG  SER A 469      -3.999  -2.163  25.069  0.00  0.00           O  
ATOM   4285  H   SER A 469      -5.468  -1.502  27.505  1.00  0.00           H  
ATOM   4286  HA  SER A 469      -4.094   0.284  25.758  1.00  0.00           H  
ATOM   4287  HB2 SER A 469      -6.035  -2.034  25.292  1.00  0.00           H  
ATOM   4288  HB3 SER A 469      -5.343  -1.117  23.972  1.00  0.00           H  
ATOM   4289  HG  SER A 469      -3.983  -2.639  25.905  1.00  0.00           H  
ATOM   4290  N   LEU A 470      -7.349   0.791  26.026  0.00  0.00           N  
ATOM   4291  CA  LEU A 470      -8.415   1.771  25.801  0.00  0.00           C  
ATOM   4292  C   LEU A 470      -8.215   3.045  26.641  0.00  0.00           C  
ATOM   4293  O   LEU A 470      -8.468   4.135  26.129  0.00  0.00           O  
ATOM   4294  CB  LEU A 470      -9.802   1.150  26.087  0.00  0.00           C  
ATOM   4295  CG  LEU A 470     -10.138  -0.167  25.344  0.00  0.00           C  
ATOM   4296  CD1 LEU A 470     -11.537  -0.681  25.738  0.00  0.00           C  
ATOM   4297  CD2 LEU A 470      -9.930  -0.129  23.816  0.00  0.00           C  
ATOM   4298  H   LEU A 470      -7.573   0.009  26.625  1.00  0.00           H  
ATOM   4299  HA  LEU A 470      -8.380   2.080  24.756  1.00  0.00           H  
ATOM   4300  HB2 LEU A 470      -9.892   0.969  27.160  1.00  0.00           H  
ATOM   4301  HB3 LEU A 470     -10.568   1.889  25.848  1.00  0.00           H  
ATOM   4302  HG  LEU A 470      -9.441  -0.911  25.714  1.00  0.00           H  
ATOM   4303 HD11 LEU A 470     -11.514  -1.754  25.930  1.00  0.00           H  
ATOM   4304 HD12 LEU A 470     -11.900  -0.205  26.647  1.00  0.00           H  
ATOM   4305 HD13 LEU A 470     -12.281  -0.497  24.963  1.00  0.00           H  
ATOM   4306 HD21 LEU A 470      -9.134  -0.813  23.523  1.00  0.00           H  
ATOM   4307 HD22 LEU A 470     -10.821  -0.428  23.265  1.00  0.00           H  
ATOM   4308 HD23 LEU A 470      -9.644   0.855  23.455  1.00  0.00           H  
ATOM   4309  N   ALA A 471      -7.738   2.886  27.891  0.00  0.00           N  
ATOM   4310  CA  ALA A 471      -7.401   3.968  28.822  0.00  0.00           C  
ATOM   4311  C   ALA A 471      -6.272   4.880  28.318  0.00  0.00           C  
ATOM   4312  O   ALA A 471      -6.358   6.093  28.500  0.00  0.00           O  
ATOM   4313  CB  ALA A 471      -7.042   3.368  30.189  0.00  0.00           C  
ATOM   4314  H   ALA A 471      -7.575   1.949  28.237  1.00  0.00           H  
ATOM   4315  HA  ALA A 471      -8.288   4.588  28.955  1.00  0.00           H  
ATOM   4316  HB1 ALA A 471      -6.684   4.129  30.882  1.00  0.00           H  
ATOM   4317  HB2 ALA A 471      -7.909   2.891  30.648  1.00  0.00           H  
ATOM   4318  HB3 ALA A 471      -6.256   2.618  30.102  1.00  0.00           H  
ATOM   4319  N   LYS A 472      -5.260   4.284  27.664  0.00  0.00           N  
ATOM   4320  CA  LYS A 472      -4.180   4.987  26.977  0.00  0.00           C  
ATOM   4321  C   LYS A 472      -4.679   5.731  25.726  0.00  0.00           C  
ATOM   4322  O   LYS A 472      -4.349   6.906  25.566  0.00  0.00           O  
ATOM   4323  CB  LYS A 472      -3.040   3.987  26.668  0.00  0.00           C  
ATOM   4324  CG  LYS A 472      -1.887   4.557  25.820  0.00  0.00           C  
ATOM   4325  CD  LYS A 472      -0.725   3.570  25.636  0.00  0.00           C  
ATOM   4326  CE  LYS A 472       0.379   4.094  24.700  0.00  0.00           C  
ATOM   4327  NZ  LYS A 472      -0.078   4.200  23.302  0.00  0.00           N1+
ATOM   4328  H   LYS A 472      -5.251   3.275  27.586  1.00  0.00           H  
ATOM   4329  HA  LYS A 472      -3.783   5.734  27.667  1.00  0.00           H  
ATOM   4330  HB2 LYS A 472      -2.642   3.606  27.609  1.00  0.00           H  
ATOM   4331  HB3 LYS A 472      -3.453   3.122  26.145  1.00  0.00           H  
ATOM   4332  HG2 LYS A 472      -2.272   4.825  24.838  1.00  0.00           H  
ATOM   4333  HG3 LYS A 472      -1.519   5.480  26.270  1.00  0.00           H  
ATOM   4334  HD2 LYS A 472      -0.286   3.352  26.610  1.00  0.00           H  
ATOM   4335  HD3 LYS A 472      -1.105   2.619  25.260  1.00  0.00           H  
ATOM   4336  HE2 LYS A 472       0.737   5.068  25.036  1.00  0.00           H  
ATOM   4337  HE3 LYS A 472       1.232   3.415  24.725  1.00  0.00           H  
ATOM   4338  HZ1 LYS A 472       0.682   4.521  22.720  1.00  0.00           H  
ATOM   4339  HZ2 LYS A 472      -0.397   3.301  22.974  1.00  0.00           H  
ATOM   4340  HZ3 LYS A 472      -0.839   4.870  23.232  1.00  0.00           H  
ATOM   4341  N   LEU A 473      -5.456   5.038  24.873  0.00  0.00           N  
ATOM   4342  CA  LEU A 473      -5.919   5.554  23.584  0.00  0.00           C  
ATOM   4343  C   LEU A 473      -6.882   6.750  23.700  0.00  0.00           C  
ATOM   4344  O   LEU A 473      -6.758   7.663  22.889  0.00  0.00           O  
ATOM   4345  CB  LEU A 473      -6.486   4.399  22.725  0.00  0.00           C  
ATOM   4346  CG  LEU A 473      -6.953   4.775  21.293  0.00  0.00           C  
ATOM   4347  CD1 LEU A 473      -5.842   5.443  20.452  0.00  0.00           C  
ATOM   4348  CD2 LEU A 473      -7.564   3.555  20.574  0.00  0.00           C  
ATOM   4349  H   LEU A 473      -5.688   4.075  25.077  1.00  0.00           H  
ATOM   4350  HA  LEU A 473      -5.025   5.927  23.080  1.00  0.00           H  
ATOM   4351  HB2 LEU A 473      -5.725   3.621  22.643  1.00  0.00           H  
ATOM   4352  HB3 LEU A 473      -7.318   3.941  23.262  1.00  0.00           H  
ATOM   4353  HG  LEU A 473      -7.761   5.502  21.385  1.00  0.00           H  
ATOM   4354 HD11 LEU A 473      -5.816   5.076  19.426  1.00  0.00           H  
ATOM   4355 HD12 LEU A 473      -5.999   6.520  20.396  1.00  0.00           H  
ATOM   4356 HD13 LEU A 473      -4.850   5.280  20.875  1.00  0.00           H  
ATOM   4357 HD21 LEU A 473      -8.518   3.812  20.113  1.00  0.00           H  
ATOM   4358 HD22 LEU A 473      -6.917   3.167  19.786  1.00  0.00           H  
ATOM   4359 HD23 LEU A 473      -7.753   2.729  21.261  1.00  0.00           H  
ATOM   4360  N   MET A 474      -7.782   6.763  24.702  0.00  0.00           N  
ATOM   4361  CA  MET A 474      -8.716   7.877  24.926  0.00  0.00           C  
ATOM   4362  C   MET A 474      -8.008   9.177  25.359  0.00  0.00           C  
ATOM   4363  O   MET A 474      -8.455  10.249  24.957  0.00  0.00           O  
ATOM   4364  CB  MET A 474      -9.851   7.465  25.890  0.00  0.00           C  
ATOM   4365  CG  MET A 474      -9.440   7.246  27.357  0.00  0.00           C  
ATOM   4366  SD  MET A 474     -10.805   6.858  28.482  0.00  0.00           S  
ATOM   4367  CE  MET A 474     -11.251   5.189  27.941  0.00  0.00           C  
ATOM   4368  H   MET A 474      -7.847   5.976  25.335  1.00  0.00           H  
ATOM   4369  HA  MET A 474      -9.190   8.083  23.964  1.00  0.00           H  
ATOM   4370  HB2 MET A 474     -10.627   8.233  25.863  1.00  0.00           H  
ATOM   4371  HB3 MET A 474     -10.327   6.563  25.508  1.00  0.00           H  
ATOM   4372  HG2 MET A 474      -8.705   6.449  27.421  1.00  0.00           H  
ATOM   4373  HG3 MET A 474      -8.964   8.141  27.757  1.00  0.00           H  
ATOM   4374  HE1 MET A 474     -12.033   4.800  28.589  1.00  0.00           H  
ATOM   4375  HE2 MET A 474     -11.619   5.192  26.916  1.00  0.00           H  
ATOM   4376  HE3 MET A 474     -10.399   4.517  28.008  1.00  0.00           H  
ATOM   4377  N   LYS A 475      -6.896   9.063  26.110  0.00  0.00           N  
ATOM   4378  CA  LYS A 475      -6.027  10.190  26.460  0.00  0.00           C  
ATOM   4379  C   LYS A 475      -5.259  10.738  25.243  0.00  0.00           C  
ATOM   4380  O   LYS A 475      -5.134  11.957  25.128  0.00  0.00           O  
ATOM   4381  CB  LYS A 475      -5.054   9.788  27.585  0.00  0.00           C  
ATOM   4382  CG  LYS A 475      -5.738   9.558  28.946  0.00  0.00           C  
ATOM   4383  CD  LYS A 475      -4.744   9.354  30.105  0.00  0.00           C  
ATOM   4384  CE  LYS A 475      -3.915   8.062  30.007  0.00  0.00           C  
ATOM   4385  NZ  LYS A 475      -2.966   7.950  31.127  0.00  0.00           N1+
ATOM   4386  H   LYS A 475      -6.578   8.147  26.393  1.00  0.00           H  
ATOM   4387  HA  LYS A 475      -6.663  10.995  26.833  1.00  0.00           H  
ATOM   4388  HB2 LYS A 475      -4.489   8.905  27.288  1.00  0.00           H  
ATOM   4389  HB3 LYS A 475      -4.321  10.586  27.714  1.00  0.00           H  
ATOM   4390  HG2 LYS A 475      -6.368  10.417  29.177  1.00  0.00           H  
ATOM   4391  HG3 LYS A 475      -6.413   8.705  28.885  1.00  0.00           H  
ATOM   4392  HD2 LYS A 475      -4.074  10.213  30.152  1.00  0.00           H  
ATOM   4393  HD3 LYS A 475      -5.296   9.360  31.045  1.00  0.00           H  
ATOM   4394  HE2 LYS A 475      -4.569   7.191  30.022  1.00  0.00           H  
ATOM   4395  HE3 LYS A 475      -3.350   8.029  29.077  1.00  0.00           H  
ATOM   4396  HZ1 LYS A 475      -2.440   7.093  31.037  1.00  0.00           H  
ATOM   4397  HZ2 LYS A 475      -2.332   8.736  31.114  1.00  0.00           H  
ATOM   4398  HZ3 LYS A 475      -3.473   7.941  32.001  1.00  0.00           H  
ATOM   4399  N   GLU A 476      -4.800   9.843  24.348  0.00  0.00           N  
ATOM   4400  CA  GLU A 476      -4.149  10.196  23.083  0.00  0.00           C  
ATOM   4401  C   GLU A 476      -5.096  10.848  22.061  0.00  0.00           C  
ATOM   4402  O   GLU A 476      -4.637  11.687  21.288  0.00  0.00           O  
ATOM   4403  CB  GLU A 476      -3.460   8.966  22.464  0.00  0.00           C  
ATOM   4404  CG  GLU A 476      -2.230   8.491  23.253  0.00  0.00           C  
ATOM   4405  CD  GLU A 476      -1.551   7.321  22.549  0.00  0.00           C  
ATOM   4406  OE1 GLU A 476      -0.563   7.585  21.832  0.00  0.00           O  
ATOM   4407  OE2 GLU A 476      -2.037   6.183  22.721  0.00  0.00           O1-
ATOM   4408  H   GLU A 476      -4.932   8.855  24.520  1.00  0.00           H  
ATOM   4409  HA  GLU A 476      -3.372  10.930  23.305  1.00  0.00           H  
ATOM   4410  HB2 GLU A 476      -4.175   8.147  22.383  1.00  0.00           H  
ATOM   4411  HB3 GLU A 476      -3.156   9.192  21.441  1.00  0.00           H  
ATOM   4412  HG2 GLU A 476      -1.514   9.307  23.361  1.00  0.00           H  
ATOM   4413  HG3 GLU A 476      -2.506   8.187  24.262  1.00  0.00           H  
ATOM   4414  N   CYS A 477      -6.388  10.472  22.081  0.00  0.00           N  
ATOM   4415  CA  CYS A 477      -7.449  11.061  21.257  0.00  0.00           C  
ATOM   4416  C   CYS A 477      -7.694  12.540  21.603  0.00  0.00           C  
ATOM   4417  O   CYS A 477      -7.898  13.347  20.697  0.00  0.00           O  
ATOM   4418  CB  CYS A 477      -8.776  10.286  21.381  0.00  0.00           C  
ATOM   4419  SG  CYS A 477      -8.678   8.696  20.519  0.00  0.00           S  
ATOM   4420  H   CYS A 477      -6.676   9.735  22.711  1.00  0.00           H  
ATOM   4421  HA  CYS A 477      -7.120  11.023  20.216  1.00  0.00           H  
ATOM   4422  HB2 CYS A 477      -9.042  10.114  22.423  1.00  0.00           H  
ATOM   4423  HB3 CYS A 477      -9.595  10.853  20.941  1.00  0.00           H  
ATOM   4424  HG  CYS A 477      -9.938   8.325  20.764  1.00  0.00           H  
ATOM   4425  N   TRP A 478      -7.640  12.871  22.902  0.00  0.00           N  
ATOM   4426  CA  TRP A 478      -7.833  14.226  23.421  0.00  0.00           C  
ATOM   4427  C   TRP A 478      -6.536  15.065  23.446  0.00  0.00           C  
ATOM   4428  O   TRP A 478      -6.608  16.244  23.791  0.00  0.00           O  
ATOM   4429  CB  TRP A 478      -8.507  14.128  24.808  0.00  0.00           C  
ATOM   4430  CG  TRP A 478      -9.798  13.351  24.872  0.00  0.00           C  
ATOM   4431  CD1 TRP A 478     -10.756  13.324  23.916  0.00  0.00           C  
ATOM   4432  CD2 TRP A 478     -10.315  12.529  25.966  0.00  0.00           C  
ATOM   4433  CE2 TRP A 478     -11.587  12.003  25.578  0.00  0.00           C  
ATOM   4434  CE3 TRP A 478      -9.830  12.154  27.242  0.00  0.00           C  
ATOM   4435  NE1 TRP A 478     -11.806  12.527  24.321  0.00  0.00           N  
ATOM   4436  CZ2 TRP A 478     -12.331  11.147  26.409  0.00  0.00           C  
ATOM   4437  CZ3 TRP A 478     -10.565  11.288  28.080  0.00  0.00           C  
ATOM   4438  CH2 TRP A 478     -11.812  10.783  27.664  0.00  0.00           C  
ATOM   4439  H   TRP A 478      -7.467  12.152  23.591  1.00  0.00           H  
ATOM   4440  HA  TRP A 478      -8.518  14.756  22.759  1.00  0.00           H  
ATOM   4441  HB2 TRP A 478      -7.813  13.664  25.511  1.00  0.00           H  
ATOM   4442  HB3 TRP A 478      -8.707  15.127  25.195  1.00  0.00           H  
ATOM   4443  HD1 TRP A 478     -10.692  13.840  22.971  1.00  0.00           H  
ATOM   4444  HE1 TRP A 478     -12.622  12.370  23.744  1.00  0.00           H  
ATOM   4445  HE3 TRP A 478      -8.871  12.523  27.574  1.00  0.00           H  
ATOM   4446  HZ2 TRP A 478     -13.289  10.766  26.087  1.00  0.00           H  
ATOM   4447  HZ3 TRP A 478     -10.169  11.009  29.045  1.00  0.00           H  
ATOM   4448  HH2 TRP A 478     -12.367  10.117  28.309  1.00  0.00           H  
ATOM   4449  N   TYR A 479      -5.394  14.465  23.064  0.00  0.00           N  
ATOM   4450  CA  TYR A 479      -4.079  15.101  22.988  0.00  0.00           C  
ATOM   4451  C   TYR A 479      -3.726  15.364  21.516  0.00  0.00           C  
ATOM   4452  O   TYR A 479      -3.508  14.413  20.765  0.00  0.00           O  
ATOM   4453  CB  TYR A 479      -3.058  14.177  23.679  0.00  0.00           C  
ATOM   4454  CG  TYR A 479      -1.634  14.698  23.701  0.00  0.00           C  
ATOM   4455  CD1 TYR A 479      -1.302  15.781  24.540  0.00  0.00           C  
ATOM   4456  CD2 TYR A 479      -0.643  14.104  22.892  0.00  0.00           C  
ATOM   4457  CE1 TYR A 479       0.019  16.262  24.579  0.00  0.00           C  
ATOM   4458  CE2 TYR A 479       0.679  14.584  22.934  0.00  0.00           C  
ATOM   4459  CZ  TYR A 479       1.010  15.661  23.782  0.00  0.00           C  
ATOM   4460  OH  TYR A 479       2.290  16.121  23.845  0.00  0.00           O  
ATOM   4461  H   TYR A 479      -5.425  13.497  22.777  1.00  0.00           H  
ATOM   4462  HA  TYR A 479      -4.090  16.051  23.525  1.00  0.00           H  
ATOM   4463  HB2 TYR A 479      -3.362  14.009  24.713  1.00  0.00           H  
ATOM   4464  HB3 TYR A 479      -3.065  13.196  23.205  1.00  0.00           H  
ATOM   4465  HD1 TYR A 479      -2.057  16.241  25.160  1.00  0.00           H  
ATOM   4466  HD2 TYR A 479      -0.892  13.279  22.241  1.00  0.00           H  
ATOM   4467  HE1 TYR A 479       0.272  17.086  25.230  1.00  0.00           H  
ATOM   4468  HE2 TYR A 479       1.433  14.120  22.317  1.00  0.00           H  
ATOM   4469  HH  TYR A 479       2.916  15.508  23.446  1.00  0.00           H  
ATOM   4470  N   GLN A 480      -3.713  16.651  21.128  0.00  0.00           N  
ATOM   4471  CA  GLN A 480      -3.639  17.089  19.731  0.00  0.00           C  
ATOM   4472  C   GLN A 480      -2.660  18.266  19.532  0.00  0.00           C  
ATOM   4473  O   GLN A 480      -2.951  19.182  18.758  0.00  0.00           O  
ATOM   4474  CB  GLN A 480      -5.070  17.408  19.224  0.00  0.00           C  
ATOM   4475  CG  GLN A 480      -6.052  16.216  19.143  0.00  0.00           C  
ATOM   4476  CD  GLN A 480      -5.638  15.121  18.156  0.00  0.00           C  
ATOM   4477  NE2 GLN A 480      -6.098  13.894  18.395  0.00  0.00           N  
ATOM   4478  OE1 GLN A 480      -4.949  15.378  17.170  0.00  0.00           O  
ATOM   4479  H   GLN A 480      -3.886  17.376  21.809  1.00  0.00           H  
ATOM   4480  HA  GLN A 480      -3.221  16.289  19.119  1.00  0.00           H  
ATOM   4481  HB2 GLN A 480      -5.511  18.175  19.862  1.00  0.00           H  
ATOM   4482  HB3 GLN A 480      -5.005  17.857  18.236  1.00  0.00           H  
ATOM   4483  HG2 GLN A 480      -6.202  15.781  20.131  1.00  0.00           H  
ATOM   4484  HG3 GLN A 480      -7.030  16.582  18.830  1.00  0.00           H  
ATOM   4485 HE21 GLN A 480      -6.672  13.709  19.208  1.00  0.00           H  
ATOM   4486 HE22 GLN A 480      -5.911  13.148  17.738  1.00  0.00           H  
ATOM   4487  N   ASN A 481      -1.501  18.216  20.209  0.00  0.00           N  
ATOM   4488  CA  ASN A 481      -0.427  19.217  20.099  0.00  0.00           C  
ATOM   4489  C   ASN A 481       0.343  19.056  18.763  0.00  0.00           C  
ATOM   4490  O   ASN A 481       0.478  17.919  18.313  0.00  0.00           O  
ATOM   4491  CB  ASN A 481       0.525  19.041  21.307  0.00  0.00           C  
ATOM   4492  CG  ASN A 481      -0.061  19.491  22.654  0.00  0.00           C  
ATOM   4493  ND2 ASN A 481       0.780  19.524  23.689  0.00  0.00           N  
ATOM   4494  OD1 ASN A 481      -1.244  19.802  22.774  0.00  0.00           O  
ATOM   4495  H   ASN A 481      -1.321  17.435  20.823  1.00  0.00           H  
ATOM   4496  HA  ASN A 481      -0.937  20.176  20.180  1.00  0.00           H  
ATOM   4497  HB2 ASN A 481       0.852  18.003  21.389  1.00  0.00           H  
ATOM   4498  HB3 ASN A 481       1.428  19.632  21.143  1.00  0.00           H  
ATOM   4499 HD21 ASN A 481       1.744  19.247  23.579  1.00  0.00           H  
ATOM   4500 HD22 ASN A 481       0.449  19.814  24.598  1.00  0.00           H  
ATOM   4501  N   PRO A 482       0.840  20.170  18.161  0.00  0.00           N  
ATOM   4502  CA  PRO A 482       1.631  20.170  16.905  0.00  0.00           C  
ATOM   4503  C   PRO A 482       2.752  19.116  16.794  0.00  0.00           C  
ATOM   4504  O   PRO A 482       3.591  19.015  17.690  0.00  0.00           O  
ATOM   4505  CB  PRO A 482       2.199  21.596  16.832  0.00  0.00           C  
ATOM   4506  CG  PRO A 482       1.144  22.444  17.513  0.00  0.00           C  
ATOM   4507  CD  PRO A 482       0.654  21.544  18.642  0.00  0.00           C  
ATOM   4508  HA  PRO A 482       0.915  20.032  16.092  1.00  0.00           H  
ATOM   4509  HB2 PRO A 482       3.137  21.673  17.385  1.00  0.00           H  
ATOM   4510  HB3 PRO A 482       2.391  21.921  15.808  1.00  0.00           H  
ATOM   4511  HG2 PRO A 482       1.515  23.410  17.856  1.00  0.00           H  
ATOM   4512  HG3 PRO A 482       0.329  22.629  16.813  1.00  0.00           H  
ATOM   4513  HD2 PRO A 482       1.258  21.689  19.539  1.00  0.00           H  
ATOM   4514  HD3 PRO A 482      -0.383  21.787  18.877  1.00  0.00           H  
ATOM   4515  N   SER A 483       2.700  18.341  15.696  0.00  0.00           N  
ATOM   4516  CA  SER A 483       3.572  17.208  15.341  0.00  0.00           C  
ATOM   4517  C   SER A 483       3.409  15.957  16.236  0.00  0.00           C  
ATOM   4518  O   SER A 483       4.223  15.038  16.138  0.00  0.00           O  
ATOM   4519  CB  SER A 483       5.052  17.635  15.211  0.00  0.00           C  
ATOM   4520  OG  SER A 483       5.218  18.577  14.180  0.00  0.00           O  
ATOM   4521  H   SER A 483       1.972  18.527  15.022  1.00  0.00           H  
ATOM   4522  HA  SER A 483       3.240  16.886  14.353  1.00  0.00           H  
ATOM   4523  HB2 SER A 483       5.466  18.020  16.143  1.00  0.00           H  
ATOM   4524  HB3 SER A 483       5.656  16.783  14.911  1.00  0.00           H  
ATOM   4525  HG  SER A 483       6.162  18.685  14.020  1.00  0.00           H  
ATOM   4526  N   ALA A 484       2.349  15.928  17.060  0.00  0.00           N  
ATOM   4527  CA  ALA A 484       1.963  14.821  17.937  0.00  0.00           C  
ATOM   4528  C   ALA A 484       0.457  14.504  17.813  0.00  0.00           C  
ATOM   4529  O   ALA A 484      -0.101  13.864  18.706  0.00  0.00           O  
ATOM   4530  CB  ALA A 484       2.367  15.170  19.381  0.00  0.00           C  
ATOM   4531  H   ALA A 484       1.744  16.737  17.104  1.00  0.00           H  
ATOM   4532  HA  ALA A 484       2.492  13.912  17.645  1.00  0.00           H  
ATOM   4533  HB1 ALA A 484       2.174  14.339  20.059  1.00  0.00           H  
ATOM   4534  HB2 ALA A 484       3.431  15.399  19.447  1.00  0.00           H  
ATOM   4535  HB3 ALA A 484       1.820  16.036  19.756  1.00  0.00           H  
ATOM   4536  N   ARG A 485      -0.174  14.961  16.715  0.00  0.00           N  
ATOM   4537  CA  ARG A 485      -1.599  14.806  16.421  0.00  0.00           C  
ATOM   4538  C   ARG A 485      -1.947  13.382  15.972  0.00  0.00           C  
ATOM   4539  O   ARG A 485      -1.155  12.734  15.286  0.00  0.00           O  
ATOM   4540  CB  ARG A 485      -2.017  15.855  15.368  0.00  0.00           C  
ATOM   4541  CG  ARG A 485      -2.022  17.266  15.971  0.00  0.00           C  
ATOM   4542  CD  ARG A 485      -2.265  18.414  14.989  0.00  0.00           C  
ATOM   4543  NE  ARG A 485      -2.473  19.661  15.740  0.00  0.00           N  
ATOM   4544  CZ  ARG A 485      -2.197  20.914  15.346  0.00  0.00           C  
ATOM   4545  NH1 ARG A 485      -1.643  21.183  14.156  0.00  0.00           N  
ATOM   4546  NH2 ARG A 485      -2.479  21.921  16.179  0.00  0.00           N1+
ATOM   4547  H   ARG A 485       0.366  15.449  16.015  1.00  0.00           H  
ATOM   4548  HA  ARG A 485      -2.146  15.010  17.345  1.00  0.00           H  
ATOM   4549  HB2 ARG A 485      -1.359  15.806  14.499  1.00  0.00           H  
ATOM   4550  HB3 ARG A 485      -3.024  15.639  15.007  1.00  0.00           H  
ATOM   4551  HG2 ARG A 485      -2.696  17.328  16.824  1.00  0.00           H  
ATOM   4552  HG3 ARG A 485      -1.020  17.426  16.361  1.00  0.00           H  
ATOM   4553  HD2 ARG A 485      -1.326  18.564  14.457  1.00  0.00           H  
ATOM   4554  HD3 ARG A 485      -3.024  18.207  14.235  1.00  0.00           H  
ATOM   4555  HE  ARG A 485      -2.895  19.544  16.653  1.00  0.00           H  
ATOM   4556 HH11 ARG A 485      -1.427  20.440  13.509  1.00  0.00           H  
ATOM   4557 HH12 ARG A 485      -1.392  22.142  13.916  1.00  0.00           H  
ATOM   4558 HH21 ARG A 485      -2.892  21.746  17.083  1.00  0.00           H  
ATOM   4559 HH22 ARG A 485      -2.291  22.884  15.896  1.00  0.00           H  
ATOM   4560  N   LEU A 486      -3.148  12.946  16.377  0.00  0.00           N  
ATOM   4561  CA  LEU A 486      -3.687  11.617  16.123  0.00  0.00           C  
ATOM   4562  C   LEU A 486      -4.984  11.758  15.314  0.00  0.00           C  
ATOM   4563  O   LEU A 486      -5.904  12.453  15.744  0.00  0.00           O  
ATOM   4564  CB  LEU A 486      -3.914  10.913  17.483  0.00  0.00           C  
ATOM   4565  CG  LEU A 486      -4.259   9.409  17.391  0.00  0.00           C  
ATOM   4566  CD1 LEU A 486      -3.083   8.583  16.824  0.00  0.00           C  
ATOM   4567  CD2 LEU A 486      -4.759   8.864  18.746  0.00  0.00           C  
ATOM   4568  H   LEU A 486      -3.747  13.569  16.903  1.00  0.00           H  
ATOM   4569  HA  LEU A 486      -2.975  11.034  15.538  1.00  0.00           H  
ATOM   4570  HB2 LEU A 486      -3.024  11.026  18.106  1.00  0.00           H  
ATOM   4571  HB3 LEU A 486      -4.708  11.433  18.021  1.00  0.00           H  
ATOM   4572  HG  LEU A 486      -5.094   9.304  16.697  1.00  0.00           H  
ATOM   4573 HD11 LEU A 486      -2.850   7.703  17.423  1.00  0.00           H  
ATOM   4574 HD12 LEU A 486      -3.320   8.230  15.822  1.00  0.00           H  
ATOM   4575 HD13 LEU A 486      -2.166   9.168  16.753  1.00  0.00           H  
ATOM   4576 HD21 LEU A 486      -4.150   8.049  19.135  1.00  0.00           H  
ATOM   4577 HD22 LEU A 486      -4.771   9.637  19.510  1.00  0.00           H  
ATOM   4578 HD23 LEU A 486      -5.780   8.491  18.664  1.00  0.00           H  
ATOM   4579  N   THR A 487      -5.025  11.072  14.166  0.00  0.00           N  
ATOM   4580  CA  THR A 487      -6.185  10.952  13.283  0.00  0.00           C  
ATOM   4581  C   THR A 487      -6.630   9.472  13.243  0.00  0.00           C  
ATOM   4582  O   THR A 487      -5.898   8.605  13.721  0.00  0.00           O  
ATOM   4583  CB  THR A 487      -5.839  11.454  11.854  0.00  0.00           C  
ATOM   4584  CG2 THR A 487      -5.183  12.844  11.816  0.00  0.00           C  
ATOM   4585  OG1 THR A 487      -5.070  10.546  11.086  0.00  0.00           O  
ATOM   4586  H   THR A 487      -4.222  10.526  13.890  1.00  0.00           H  
ATOM   4587  HA  THR A 487      -7.014  11.555  13.647  1.00  0.00           H  
ATOM   4588  HB  THR A 487      -6.787  11.561  11.331  1.00  0.00           H  
ATOM   4589  HG1 THR A 487      -4.698  11.019  10.338  1.00  0.00           H  
ATOM   4590 HG21 THR A 487      -5.048  13.190  10.791  1.00  0.00           H  
ATOM   4591 HG22 THR A 487      -5.801  13.580  12.332  1.00  0.00           H  
ATOM   4592 HG23 THR A 487      -4.201  12.843  12.290  1.00  0.00           H  
ATOM   4593  N   ALA A 488      -7.821   9.181  12.692  0.00  0.00           N  
ATOM   4594  CA  ALA A 488      -8.314   7.800  12.572  0.00  0.00           C  
ATOM   4595  C   ALA A 488      -7.545   6.968  11.531  0.00  0.00           C  
ATOM   4596  O   ALA A 488      -7.426   5.757  11.707  0.00  0.00           O  
ATOM   4597  CB  ALA A 488      -9.810   7.796  12.260  0.00  0.00           C  
ATOM   4598  H   ALA A 488      -8.404   9.909  12.302  1.00  0.00           H  
ATOM   4599  HA  ALA A 488      -8.187   7.316  13.542  1.00  0.00           H  
ATOM   4600  HB1 ALA A 488     -10.211   6.793  12.401  1.00  0.00           H  
ATOM   4601  HB2 ALA A 488     -10.362   8.469  12.916  1.00  0.00           H  
ATOM   4602  HB3 ALA A 488     -10.007   8.088  11.230  1.00  0.00           H  
ATOM   4603  N   LEU A 489      -7.002   7.640  10.501  0.00  0.00           N  
ATOM   4604  CA  LEU A 489      -6.075   7.073   9.525  0.00  0.00           C  
ATOM   4605  C   LEU A 489      -4.699   6.769  10.149  0.00  0.00           C  
ATOM   4606  O   LEU A 489      -4.125   5.739   9.808  0.00  0.00           O  
ATOM   4607  CB  LEU A 489      -5.987   8.018   8.305  0.00  0.00           C  
ATOM   4608  CG  LEU A 489      -5.099   7.527   7.138  0.00  0.00           C  
ATOM   4609  CD1 LEU A 489      -5.579   6.178   6.565  0.00  0.00           C  
ATOM   4610  CD2 LEU A 489      -4.984   8.609   6.046  0.00  0.00           C  
ATOM   4611  H   LEU A 489      -7.179   8.632  10.420  1.00  0.00           H  
ATOM   4612  HA  LEU A 489      -6.499   6.125   9.191  1.00  0.00           H  
ATOM   4613  HB2 LEU A 489      -6.995   8.200   7.925  1.00  0.00           H  
ATOM   4614  HB3 LEU A 489      -5.615   8.986   8.644  1.00  0.00           H  
ATOM   4615  HG  LEU A 489      -4.089   7.378   7.520  1.00  0.00           H  
ATOM   4616 HD11 LEU A 489      -5.385   6.087   5.496  1.00  0.00           H  
ATOM   4617 HD12 LEU A 489      -5.065   5.348   7.051  1.00  0.00           H  
ATOM   4618 HD13 LEU A 489      -6.649   6.037   6.712  1.00  0.00           H  
ATOM   4619 HD21 LEU A 489      -5.389   8.278   5.091  1.00  0.00           H  
ATOM   4620 HD22 LEU A 489      -5.519   9.521   6.313  1.00  0.00           H  
ATOM   4621 HD23 LEU A 489      -3.943   8.885   5.877  1.00  0.00           H  
ATOM   4622  N   ARG A 490      -4.221   7.624  11.075  0.00  0.00           N  
ATOM   4623  CA  ARG A 490      -3.015   7.399  11.885  0.00  0.00           C  
ATOM   4624  C   ARG A 490      -3.169   6.185  12.818  0.00  0.00           C  
ATOM   4625  O   ARG A 490      -2.238   5.390  12.912  0.00  0.00           O  
ATOM   4626  CB  ARG A 490      -2.658   8.691  12.661  0.00  0.00           C  
ATOM   4627  CG  ARG A 490      -1.427   8.636  13.598  0.00  0.00           C  
ATOM   4628  CD  ARG A 490      -0.098   8.353  12.890  0.00  0.00           C  
ATOM   4629  NE  ARG A 490       0.139   9.338  11.829  0.00  0.00           N  
ATOM   4630  CZ  ARG A 490       0.700   9.090  10.638  0.00  0.00           C  
ATOM   4631  NH1 ARG A 490       1.211   7.891  10.331  0.00  0.00           N  
ATOM   4632  NH2 ARG A 490       0.736  10.066   9.725  0.00  0.00           N1+
ATOM   4633  H   ARG A 490      -4.745   8.462  11.290  1.00  0.00           H  
ATOM   4634  HA  ARG A 490      -2.199   7.187  11.192  1.00  0.00           H  
ATOM   4635  HB2 ARG A 490      -2.540   9.513  11.955  1.00  0.00           H  
ATOM   4636  HB3 ARG A 490      -3.504   8.968  13.283  1.00  0.00           H  
ATOM   4637  HG2 ARG A 490      -1.341   9.561  14.169  1.00  0.00           H  
ATOM   4638  HG3 ARG A 490      -1.580   7.855  14.341  1.00  0.00           H  
ATOM   4639  HD2 ARG A 490       0.731   8.434  13.593  1.00  0.00           H  
ATOM   4640  HD3 ARG A 490      -0.092   7.328  12.518  1.00  0.00           H  
ATOM   4641  HE  ARG A 490      -0.137  10.287  12.039  1.00  0.00           H  
ATOM   4642 HH11 ARG A 490       1.300   7.162  11.033  1.00  0.00           H  
ATOM   4643 HH12 ARG A 490       1.589   7.741   9.403  1.00  0.00           H  
ATOM   4644 HH21 ARG A 490       0.378  10.988   9.926  1.00  0.00           H  
ATOM   4645 HH22 ARG A 490       1.136   9.863   8.812  1.00  0.00           H  
ATOM   4646  N   ILE A 491      -4.350   6.045  13.448  0.00  0.00           N  
ATOM   4647  CA  ILE A 491      -4.724   4.902  14.284  0.00  0.00           C  
ATOM   4648  C   ILE A 491      -4.797   3.589  13.479  0.00  0.00           C  
ATOM   4649  O   ILE A 491      -4.295   2.576  13.963  0.00  0.00           O  
ATOM   4650  CB  ILE A 491      -6.068   5.148  15.042  0.00  0.00           C  
ATOM   4651  CG1 ILE A 491      -5.891   6.253  16.108  0.00  0.00           C  
ATOM   4652  CG2 ILE A 491      -6.698   3.900  15.703  0.00  0.00           C  
ATOM   4653  CD1 ILE A 491      -7.207   6.820  16.661  0.00  0.00           C  
ATOM   4654  H   ILE A 491      -5.059   6.758  13.330  1.00  0.00           H  
ATOM   4655  HA  ILE A 491      -3.936   4.779  15.030  1.00  0.00           H  
ATOM   4656  HB  ILE A 491      -6.788   5.517  14.311  1.00  0.00           H  
ATOM   4657 HG12 ILE A 491      -5.289   5.870  16.933  1.00  0.00           H  
ATOM   4658 HG13 ILE A 491      -5.318   7.079  15.695  1.00  0.00           H  
ATOM   4659 HG21 ILE A 491      -7.606   4.151  16.252  1.00  0.00           H  
ATOM   4660 HG22 ILE A 491      -6.985   3.141  14.976  1.00  0.00           H  
ATOM   4661 HG23 ILE A 491      -6.003   3.448  16.411  1.00  0.00           H  
ATOM   4662 HD11 ILE A 491      -7.155   7.905  16.753  1.00  0.00           H  
ATOM   4663 HD12 ILE A 491      -8.059   6.587  16.022  1.00  0.00           H  
ATOM   4664 HD13 ILE A 491      -7.414   6.418  17.653  1.00  0.00           H  
ATOM   4665  N   LYS A 492      -5.364   3.635  12.260  0.00  0.00           N  
ATOM   4666  CA  LYS A 492      -5.427   2.492  11.348  0.00  0.00           C  
ATOM   4667  C   LYS A 492      -4.044   2.090  10.800  0.00  0.00           C  
ATOM   4668  O   LYS A 492      -3.766   0.895  10.753  0.00  0.00           O  
ATOM   4669  CB  LYS A 492      -6.476   2.751  10.242  0.00  0.00           C  
ATOM   4670  CG  LYS A 492      -6.659   1.620   9.206  0.00  0.00           C  
ATOM   4671  CD  LYS A 492      -6.996   0.247   9.824  0.00  0.00           C  
ATOM   4672  CE  LYS A 492      -7.234  -0.865   8.791  0.00  0.00           C  
ATOM   4673  NZ  LYS A 492      -8.493  -0.675   8.052  0.00  0.00           N1+
ATOM   4674  H   LYS A 492      -5.775   4.499  11.930  1.00  0.00           H  
ATOM   4675  HA  LYS A 492      -5.790   1.654  11.945  1.00  0.00           H  
ATOM   4676  HB2 LYS A 492      -7.440   2.940  10.718  1.00  0.00           H  
ATOM   4677  HB3 LYS A 492      -6.221   3.670   9.712  1.00  0.00           H  
ATOM   4678  HG2 LYS A 492      -7.454   1.912   8.519  1.00  0.00           H  
ATOM   4679  HG3 LYS A 492      -5.761   1.533   8.593  1.00  0.00           H  
ATOM   4680  HD2 LYS A 492      -6.184  -0.079  10.472  1.00  0.00           H  
ATOM   4681  HD3 LYS A 492      -7.864   0.348  10.476  1.00  0.00           H  
ATOM   4682  HE2 LYS A 492      -6.401  -0.923   8.089  1.00  0.00           H  
ATOM   4683  HE3 LYS A 492      -7.288  -1.829   9.299  1.00  0.00           H  
ATOM   4684  HZ1 LYS A 492      -8.622  -1.434   7.398  1.00  0.00           H  
ATOM   4685  HZ2 LYS A 492      -9.261  -0.671   8.713  1.00  0.00           H  
ATOM   4686  HZ3 LYS A 492      -8.472   0.202   7.551  1.00  0.00           H  
ATOM   4687  N   LYS A 493      -3.187   3.070  10.456  0.00  0.00           N  
ATOM   4688  CA  LYS A 493      -1.784   2.865  10.068  0.00  0.00           C  
ATOM   4689  C   LYS A 493      -0.943   2.185  11.166  0.00  0.00           C  
ATOM   4690  O   LYS A 493      -0.139   1.311  10.843  0.00  0.00           O  
ATOM   4691  CB  LYS A 493      -1.148   4.209   9.644  0.00  0.00           C  
ATOM   4692  CG  LYS A 493      -1.522   4.662   8.221  0.00  0.00           C  
ATOM   4693  CD  LYS A 493      -1.051   6.096   7.921  0.00  0.00           C  
ATOM   4694  CE  LYS A 493      -1.280   6.510   6.460  0.00  0.00           C  
ATOM   4695  NZ  LYS A 493      -0.893   7.913   6.228  0.00  0.00           N1+
ATOM   4696  H   LYS A 493      -3.493   4.034  10.505  1.00  0.00           H  
ATOM   4697  HA  LYS A 493      -1.785   2.198   9.204  1.00  0.00           H  
ATOM   4698  HB2 LYS A 493      -1.400   4.982  10.370  1.00  0.00           H  
ATOM   4699  HB3 LYS A 493      -0.059   4.126   9.672  1.00  0.00           H  
ATOM   4700  HG2 LYS A 493      -1.073   3.975   7.502  1.00  0.00           H  
ATOM   4701  HG3 LYS A 493      -2.599   4.591   8.069  1.00  0.00           H  
ATOM   4702  HD2 LYS A 493      -1.572   6.789   8.583  1.00  0.00           H  
ATOM   4703  HD3 LYS A 493       0.010   6.186   8.160  1.00  0.00           H  
ATOM   4704  HE2 LYS A 493      -0.697   5.873   5.794  1.00  0.00           H  
ATOM   4705  HE3 LYS A 493      -2.328   6.386   6.186  1.00  0.00           H  
ATOM   4706  HZ1 LYS A 493      -1.016   8.148   5.254  1.00  0.00           H  
ATOM   4707  HZ2 LYS A 493      -1.459   8.525   6.798  1.00  0.00           H  
ATOM   4708  HZ3 LYS A 493       0.083   8.044   6.477  1.00  0.00           H  
ATOM   4709  N   THR A 494      -1.177   2.568  12.434  0.00  0.00           N  
ATOM   4710  CA  THR A 494      -0.538   1.980  13.613  0.00  0.00           C  
ATOM   4711  C   THR A 494      -1.015   0.546  13.913  0.00  0.00           C  
ATOM   4712  O   THR A 494      -0.183  -0.301  14.239  0.00  0.00           O  
ATOM   4713  CB  THR A 494      -0.736   2.867  14.872  0.00  0.00           C  
ATOM   4714  CG2 THR A 494      -0.178   2.307  16.195  0.00  0.00           C  
ATOM   4715  OG1 THR A 494      -0.112   4.116  14.645  0.00  0.00           O  
ATOM   4716  H   THR A 494      -1.823   3.325  12.615  1.00  0.00           H  
ATOM   4717  HA  THR A 494       0.526   1.920  13.416  1.00  0.00           H  
ATOM   4718  HB  THR A 494      -1.800   3.066  15.007  1.00  0.00           H  
ATOM   4719  HG1 THR A 494      -0.116   4.620  15.461  1.00  0.00           H  
ATOM   4720 HG21 THR A 494      -0.258   3.041  16.997  1.00  0.00           H  
ATOM   4721 HG22 THR A 494      -0.720   1.420  16.524  1.00  0.00           H  
ATOM   4722 HG23 THR A 494       0.875   2.037  16.096  1.00  0.00           H  
ATOM   4723  N   LEU A 495      -2.329   0.298  13.776  0.00  0.00           N  
ATOM   4724  CA  LEU A 495      -2.964  -0.990  14.066  0.00  0.00           C  
ATOM   4725  C   LEU A 495      -2.868  -2.018  12.921  0.00  0.00           C  
ATOM   4726  O   LEU A 495      -3.209  -3.177  13.161  0.00  0.00           O  
ATOM   4727  CB  LEU A 495      -4.435  -0.749  14.479  0.00  0.00           C  
ATOM   4728  CG  LEU A 495      -4.602  -0.111  15.878  0.00  0.00           C  
ATOM   4729  CD1 LEU A 495      -6.063   0.303  16.127  0.00  0.00           C  
ATOM   4730  CD2 LEU A 495      -4.074  -1.012  17.013  0.00  0.00           C  
ATOM   4731  H   LEU A 495      -2.951   1.049  13.508  1.00  0.00           H  
ATOM   4732  HA  LEU A 495      -2.438  -1.446  14.906  1.00  0.00           H  
ATOM   4733  HB2 LEU A 495      -4.915  -0.127  13.721  1.00  0.00           H  
ATOM   4734  HB3 LEU A 495      -4.987  -1.690  14.476  1.00  0.00           H  
ATOM   4735  HG  LEU A 495      -4.015   0.808  15.896  1.00  0.00           H  
ATOM   4736 HD11 LEU A 495      -6.114   1.147  16.814  1.00  0.00           H  
ATOM   4737 HD12 LEU A 495      -6.562   0.603  15.206  1.00  0.00           H  
ATOM   4738 HD13 LEU A 495      -6.644  -0.509  16.564  1.00  0.00           H  
ATOM   4739 HD21 LEU A 495      -4.774  -1.078  17.846  1.00  0.00           H  
ATOM   4740 HD22 LEU A 495      -3.885  -2.031  16.674  1.00  0.00           H  
ATOM   4741 HD23 LEU A 495      -3.138  -0.621  17.412  1.00  0.00           H  
ATOM   4742  N   THR A 496      -2.402  -1.617  11.723  0.00  0.00           N  
ATOM   4743  CA  THR A 496      -2.192  -2.523  10.591  0.00  0.00           C  
ATOM   4744  C   THR A 496      -0.925  -3.370  10.818  0.00  0.00           C  
ATOM   4745  O   THR A 496       0.190  -2.868  10.675  0.00  0.00           O  
ATOM   4746  CB  THR A 496      -2.069  -1.764   9.239  0.00  0.00           C  
ATOM   4747  CG2 THR A 496      -1.692  -2.630   8.018  0.00  0.00           C  
ATOM   4748  OG1 THR A 496      -3.316  -1.169   8.939  0.00  0.00           O  
ATOM   4749  H   THR A 496      -2.133  -0.652  11.588  1.00  0.00           H  
ATOM   4750  HA  THR A 496      -3.054  -3.190  10.519  1.00  0.00           H  
ATOM   4751  HB  THR A 496      -1.342  -0.956   9.335  1.00  0.00           H  
ATOM   4752  HG1 THR A 496      -3.502  -0.504   9.612  1.00  0.00           H  
ATOM   4753 HG21 THR A 496      -1.752  -2.051   7.096  1.00  0.00           H  
ATOM   4754 HG22 THR A 496      -0.674  -3.013   8.082  1.00  0.00           H  
ATOM   4755 HG23 THR A 496      -2.364  -3.483   7.916  1.00  0.00           H  
ATOM   4756  N   LYS A 497      -1.152  -4.645  11.169  0.00  0.00           N  
ATOM   4757  CA  LYS A 497      -0.131  -5.684  11.328  0.00  0.00           C  
ATOM   4758  C   LYS A 497      -0.295  -6.789  10.263  0.00  0.00           C  
ATOM   4759  O   LYS A 497       0.354  -7.828  10.379  0.00  0.00           O  
ATOM   4760  CB  LYS A 497      -0.208  -6.258  12.764  0.00  0.00           C  
ATOM   4761  CG  LYS A 497      -0.008  -5.226  13.893  0.00  0.00           C  
ATOM   4762  CD  LYS A 497       1.335  -4.482  13.829  0.00  0.00           C  
ATOM   4763  CE  LYS A 497       1.533  -3.507  14.994  0.00  0.00           C  
ATOM   4764  NZ  LYS A 497       2.789  -2.762  14.834  0.00  0.00           N1+
ATOM   4765  H   LYS A 497      -2.105  -4.948  11.313  1.00  0.00           H  
ATOM   4766  HA  LYS A 497       0.864  -5.272  11.163  1.00  0.00           H  
ATOM   4767  HB2 LYS A 497      -1.174  -6.745  12.907  1.00  0.00           H  
ATOM   4768  HB3 LYS A 497       0.542  -7.040  12.885  1.00  0.00           H  
ATOM   4769  HG2 LYS A 497      -0.824  -4.503  13.881  1.00  0.00           H  
ATOM   4770  HG3 LYS A 497      -0.086  -5.740  14.852  1.00  0.00           H  
ATOM   4771  HD2 LYS A 497       2.151  -5.206  13.813  1.00  0.00           H  
ATOM   4772  HD3 LYS A 497       1.406  -3.922  12.897  1.00  0.00           H  
ATOM   4773  HE2 LYS A 497       0.709  -2.794  15.038  1.00  0.00           H  
ATOM   4774  HE3 LYS A 497       1.554  -4.041  15.945  1.00  0.00           H  
ATOM   4775  HZ1 LYS A 497       2.912  -2.104  15.599  1.00  0.00           H  
ATOM   4776  HZ2 LYS A 497       3.572  -3.409  14.812  1.00  0.00           H  
ATOM   4777  HZ3 LYS A 497       2.766  -2.246  13.967  1.00  0.00           H  
ATOM   4778  N   ILE A 498      -1.137  -6.527   9.243  0.00  0.00           N  
ATOM   4779  CA  ILE A 498      -1.532  -7.390   8.125  0.00  0.00           C  
ATOM   4780  C   ILE A 498      -2.427  -8.553   8.603  0.00  0.00           C  
ATOM   4781  O   ILE A 498      -1.945  -9.492   9.236  0.00  0.00           O  
ATOM   4782  CB  ILE A 498      -0.340  -7.938   7.276  0.00  0.00           C  
ATOM   4783  CG1 ILE A 498       0.619  -6.819   6.798  0.00  0.00           C  
ATOM   4784  CG2 ILE A 498      -0.790  -8.810   6.082  0.00  0.00           C  
ATOM   4785  CD1 ILE A 498      -0.023  -5.722   5.934  0.00  0.00           C  
ATOM   4786  H   ILE A 498      -1.598  -5.629   9.252  1.00  0.00           H  
ATOM   4787  HA  ILE A 498      -2.139  -6.759   7.474  1.00  0.00           H  
ATOM   4788  HB  ILE A 498       0.260  -8.593   7.911  1.00  0.00           H  
ATOM   4789 HG12 ILE A 498       1.083  -6.344   7.663  1.00  0.00           H  
ATOM   4790 HG13 ILE A 498       1.448  -7.265   6.247  1.00  0.00           H  
ATOM   4791 HG21 ILE A 498       0.064  -9.118   5.478  1.00  0.00           H  
ATOM   4792 HG22 ILE A 498      -1.290  -9.724   6.403  1.00  0.00           H  
ATOM   4793 HG23 ILE A 498      -1.479  -8.272   5.430  1.00  0.00           H  
ATOM   4794 HD11 ILE A 498       0.739  -5.038   5.558  1.00  0.00           H  
ATOM   4795 HD12 ILE A 498      -0.542  -6.136   5.070  1.00  0.00           H  
ATOM   4796 HD13 ILE A 498      -0.736  -5.128   6.506  1.00  0.00           H  
ATOM   4797  N   ASP A 499      -3.726  -8.443   8.284  0.00  0.00           N  
ATOM   4798  CA  ASP A 499      -4.776  -9.401   8.646  0.00  0.00           C  
ATOM   4799  C   ASP A 499      -4.683 -10.701   7.825  0.00  0.00           C  
ATOM   4800  O   ASP A 499      -4.232 -10.678   6.679  0.00  0.00           O  
ATOM   4801  CB  ASP A 499      -6.198  -8.793   8.521  0.00  0.00           C  
ATOM   4802  CG  ASP A 499      -6.387  -7.428   9.199  0.00  0.00           C  
ATOM   4803  OD1 ASP A 499      -5.687  -7.165  10.202  0.00  0.00           O  
ATOM   4804  OD2 ASP A 499      -7.297  -6.699   8.748  0.00  0.00           O1-
TER   
HETATM 4805  N   NMA A 499A     -5.142 -11.806   8.432  0.00  0.00           N  
HETATM 4806  CA  NMA A 499A     -5.148 -13.118   7.801  0.00  0.00           C  
ATOM   4807  H   ASP A 499      -4.040  -7.634   7.768  1.00  0.00           H  
ATOM   4808  HA  ASP A 499      -4.622  -9.664   9.694  1.00  0.00           H  
ATOM   4809  HB2 ASP A 499      -6.427  -8.668   7.462  1.00  0.00           H  
ATOM   4810  HB3 ASP A 499      -6.937  -9.480   8.935  1.00  0.00           H  
TER   
HETATM 4811  H   NMA A 499A     -5.506 -11.742   9.372  1.00  0.00           H  
HETATM 4812  HA1 NMA A 499A     -5.495 -13.869   8.510  1.00  0.00           H  
HETATM 4813  HA2 NMA A 499A     -5.816 -13.129   6.939  1.00  0.00           H  
HETATM 4814  HA3 NMA A 499A     -4.147 -13.399   7.471  1.00  0.00           H  
HETATM 4815  C   ACE B 196      47.218   1.553  -2.553  0.00  0.00           C  
HETATM 4816  O   ACE B 196      46.287   1.904  -1.829  0.00  0.00           O  
HETATM 4817  CH3 ACE B 196      46.929   1.111  -3.983  0.00  0.00           C  
HETATM 4818 HH31 ACE B 196      47.842   0.832  -4.512  1.00  0.00           H  
HETATM 4819 HH32 ACE B 196      46.259   0.252  -3.982  1.00  0.00           H  
HETATM 4820 HH33 ACE B 196      46.449   1.920  -4.534  1.00  0.00           H  
ATOM   4821  N   SER B 197      48.504   1.529  -2.162  0.00  0.00           N  
ATOM   4822  CA  SER B 197      49.001   1.959  -0.850  0.00  0.00           C  
ATOM   4823  C   SER B 197      48.885   3.484  -0.668  0.00  0.00           C  
ATOM   4824  O   SER B 197      49.154   4.230  -1.611  0.00  0.00           O  
ATOM   4825  CB  SER B 197      50.449   1.453  -0.681  0.00  0.00           C  
ATOM   4826  OG  SER B 197      50.990   1.791   0.582  0.00  0.00           O  
ATOM   4827  H   SER B 197      49.210   1.228  -2.817  1.00  0.00           H  
ATOM   4828  HA  SER B 197      48.380   1.482  -0.093  1.00  0.00           H  
ATOM   4829  HB2 SER B 197      50.480   0.368  -0.784  1.00  0.00           H  
ATOM   4830  HB3 SER B 197      51.094   1.866  -1.457  1.00  0.00           H  
ATOM   4831  HG  SER B 197      51.861   1.395   0.658  1.00  0.00           H  
ATOM   4832  N   LEU B 198      48.464   3.900   0.537  0.00  0.00           N  
ATOM   4833  CA  LEU B 198      48.082   5.279   0.843  0.00  0.00           C  
ATOM   4834  C   LEU B 198      48.936   5.855   1.980  0.00  0.00           C  
ATOM   4835  O   LEU B 198      49.305   5.140   2.914  0.00  0.00           O  
ATOM   4836  CB  LEU B 198      46.583   5.314   1.229  0.00  0.00           C  
ATOM   4837  CG  LEU B 198      45.615   4.790   0.142  0.00  0.00           C  
ATOM   4838  CD1 LEU B 198      44.175   4.704   0.679  0.00  0.00           C  
ATOM   4839  CD2 LEU B 198      45.701   5.598  -1.171  0.00  0.00           C  
ATOM   4840  H   LEU B 198      48.311   3.225   1.274  1.00  0.00           H  
ATOM   4841  HA  LEU B 198      48.235   5.916  -0.030  1.00  0.00           H  
ATOM   4842  HB2 LEU B 198      46.438   4.724   2.136  1.00  0.00           H  
ATOM   4843  HB3 LEU B 198      46.298   6.335   1.490  1.00  0.00           H  
ATOM   4844  HG  LEU B 198      45.896   3.765  -0.094  1.00  0.00           H  
ATOM   4845 HD11 LEU B 198      43.425   4.883  -0.088  1.00  0.00           H  
ATOM   4846 HD12 LEU B 198      43.979   3.712   1.080  1.00  0.00           H  
ATOM   4847 HD13 LEU B 198      43.997   5.422   1.478  1.00  0.00           H  
ATOM   4848 HD21 LEU B 198      44.724   5.865  -1.570  1.00  0.00           H  
ATOM   4849 HD22 LEU B 198      46.252   6.530  -1.045  1.00  0.00           H  
ATOM   4850 HD23 LEU B 198      46.211   5.020  -1.943  1.00  0.00           H  
ATOM   4851  N   ASP B 199      49.168   7.172   1.889  0.00  0.00           N  
ATOM   4852  CA  ASP B 199      49.798   8.017   2.900  0.00  0.00           C  
ATOM   4853  C   ASP B 199      49.365   9.465   2.592  0.00  0.00           C  
ATOM   4854  O   ASP B 199      49.049   9.779   1.442  0.00  0.00           O  
ATOM   4855  CB  ASP B 199      51.341   7.849   2.924  0.00  0.00           C  
ATOM   4856  CG  ASP B 199      52.057   8.371   4.179  0.00  0.00           C  
ATOM   4857  OD1 ASP B 199      53.298   8.237   4.204  0.00  0.00           O  
ATOM   4858  OD2 ASP B 199      51.378   8.893   5.091  0.00  0.00           O1-
ATOM   4859  H   ASP B 199      48.816   7.677   1.087  1.00  0.00           H  
ATOM   4860  HA  ASP B 199      49.383   7.738   3.870  1.00  0.00           H  
ATOM   4861  HB2 ASP B 199      51.589   6.792   2.826  1.00  0.00           H  
ATOM   4862  HB3 ASP B 199      51.762   8.373   2.068  1.00  0.00           H  
ATOM   4863  N   LEU B 200      49.349  10.318   3.630  0.00  0.00           N  
ATOM   4864  CA  LEU B 200      48.898  11.712   3.586  0.00  0.00           C  
ATOM   4865  C   LEU B 200      49.661  12.560   2.550  0.00  0.00           C  
ATOM   4866  O   LEU B 200      49.035  13.147   1.667  0.00  0.00           O  
ATOM   4867  CB  LEU B 200      49.005  12.356   4.992  0.00  0.00           C  
ATOM   4868  CG  LEU B 200      48.299  11.616   6.153  0.00  0.00           C  
ATOM   4869  CD1 LEU B 200      48.530  12.336   7.495  0.00  0.00           C  
ATOM   4870  CD2 LEU B 200      46.799  11.389   5.929  0.00  0.00           C  
ATOM   4871  H   LEU B 200      49.684   9.988   4.525  1.00  0.00           H  
ATOM   4872  HA  LEU B 200      47.851  11.695   3.285  1.00  0.00           H  
ATOM   4873  HB2 LEU B 200      50.060  12.458   5.253  1.00  0.00           H  
ATOM   4874  HB3 LEU B 200      48.615  13.374   4.940  1.00  0.00           H  
ATOM   4875  HG  LEU B 200      48.761  10.632   6.240  1.00  0.00           H  
ATOM   4876 HD11 LEU B 200      48.856  11.633   8.259  1.00  0.00           H  
ATOM   4877 HD12 LEU B 200      49.290  13.114   7.421  1.00  0.00           H  
ATOM   4878 HD13 LEU B 200      47.620  12.810   7.867  1.00  0.00           H  
ATOM   4879 HD21 LEU B 200      46.386  10.838   6.773  1.00  0.00           H  
ATOM   4880 HD22 LEU B 200      46.253  12.329   5.872  1.00  0.00           H  
ATOM   4881 HD23 LEU B 200      46.595  10.813   5.027  1.00  0.00           H  
ATOM   4882  N   ASP B 201      51.000  12.572   2.664  0.00  0.00           N  
ATOM   4883  CA  ASP B 201      51.918  13.355   1.826  0.00  0.00           C  
ATOM   4884  C   ASP B 201      51.959  12.890   0.358  0.00  0.00           C  
ATOM   4885  O   ASP B 201      52.151  13.726  -0.527  0.00  0.00           O  
ATOM   4886  CB  ASP B 201      53.356  13.420   2.401  0.00  0.00           C  
ATOM   4887  CG  ASP B 201      53.463  13.788   3.889  0.00  0.00           C  
ATOM   4888  OD1 ASP B 201      54.541  13.506   4.455  0.00  0.00           O  
ATOM   4889  OD2 ASP B 201      52.513  14.404   4.421  0.00  0.00           O1-
ATOM   4890  H   ASP B 201      51.431  12.063   3.421  1.00  0.00           H  
ATOM   4891  HA  ASP B 201      51.531  14.376   1.814  1.00  0.00           H  
ATOM   4892  HB2 ASP B 201      53.822  12.441   2.271  1.00  0.00           H  
ATOM   4893  HB3 ASP B 201      53.945  14.143   1.834  1.00  0.00           H  
ATOM   4894  N   ASN B 202      51.744  11.583   0.122  0.00  0.00           N  
ATOM   4895  CA  ASN B 202      51.671  10.970  -1.212  0.00  0.00           C  
ATOM   4896  C   ASN B 202      50.438  11.445  -2.003  0.00  0.00           C  
ATOM   4897  O   ASN B 202      50.537  11.618  -3.218  0.00  0.00           O  
ATOM   4898  CB  ASN B 202      51.659   9.425  -1.094  0.00  0.00           C  
ATOM   4899  CG  ASN B 202      52.927   8.798  -0.498  0.00  0.00           C  
ATOM   4900  ND2 ASN B 202      52.908   7.476  -0.319  0.00  0.00           N  
ATOM   4901  OD1 ASN B 202      53.906   9.479  -0.202  0.00  0.00           O  
ATOM   4902  H   ASN B 202      51.595  10.963   0.905  1.00  0.00           H  
ATOM   4903  HA  ASN B 202      52.569  11.274  -1.756  1.00  0.00           H  
ATOM   4904  HB2 ASN B 202      50.800   9.100  -0.505  1.00  0.00           H  
ATOM   4905  HB3 ASN B 202      51.530   8.989  -2.086  1.00  0.00           H  
ATOM   4906 HD21 ASN B 202      52.094   6.933  -0.566  1.00  0.00           H  
ATOM   4907 HD22 ASN B 202      53.712   7.012   0.080  1.00  0.00           H  
ATOM   4908  N   LEU B 203      49.321  11.672  -1.291  0.00  0.00           N  
ATOM   4909  CA  LEU B 203      48.037  12.134  -1.823  0.00  0.00           C  
ATOM   4910  C   LEU B 203      47.945  13.668  -1.975  0.00  0.00           C  
ATOM   4911  O   LEU B 203      46.890  14.153  -2.379  0.00  0.00           O  
ATOM   4912  CB  LEU B 203      46.909  11.580  -0.919  0.00  0.00           C  
ATOM   4913  CG  LEU B 203      46.729  10.045  -1.012  0.00  0.00           C  
ATOM   4914  CD1 LEU B 203      45.895   9.504   0.168  0.00  0.00           C  
ATOM   4915  CD2 LEU B 203      46.174   9.603  -2.384  0.00  0.00           C  
ATOM   4916  H   LEU B 203      49.342  11.512  -0.292  1.00  0.00           H  
ATOM   4917  HA  LEU B 203      47.909  11.728  -2.828  1.00  0.00           H  
ATOM   4918  HB2 LEU B 203      47.126  11.867   0.111  1.00  0.00           H  
ATOM   4919  HB3 LEU B 203      45.953  12.051  -1.157  1.00  0.00           H  
ATOM   4920  HG  LEU B 203      47.715   9.591  -0.908  1.00  0.00           H  
ATOM   4921 HD11 LEU B 203      46.393   8.653   0.633  1.00  0.00           H  
ATOM   4922 HD12 LEU B 203      45.752  10.251   0.948  1.00  0.00           H  
ATOM   4923 HD13 LEU B 203      44.904   9.175  -0.137  1.00  0.00           H  
ATOM   4924 HD21 LEU B 203      45.323   8.927  -2.298  1.00  0.00           H  
ATOM   4925 HD22 LEU B 203      45.847  10.450  -2.989  1.00  0.00           H  
ATOM   4926 HD23 LEU B 203      46.939   9.076  -2.956  1.00  0.00           H  
ATOM   4927  N   LYS B 204      49.037  14.404  -1.685  0.00  0.00           N  
ATOM   4928  CA  LYS B 204      49.216  15.846  -1.920  0.00  0.00           C  
ATOM   4929  C   LYS B 204      48.233  16.752  -1.146  0.00  0.00           C  
ATOM   4930  O   LYS B 204      47.942  17.857  -1.608  0.00  0.00           O  
ATOM   4931  CB  LYS B 204      49.200  16.159  -3.444  0.00  0.00           C  
ATOM   4932  CG  LYS B 204      50.258  15.420  -4.282  0.00  0.00           C  
ATOM   4933  CD  LYS B 204      51.706  15.799  -3.923  0.00  0.00           C  
ATOM   4934  CE  LYS B 204      52.744  15.180  -4.869  0.00  0.00           C  
ATOM   4935  NZ  LYS B 204      52.757  13.710  -4.774  0.00  0.00           N1+
ATOM   4936  H   LYS B 204      49.855  13.924  -1.334  1.00  0.00           H  
ATOM   4937  HA  LYS B 204      50.200  16.096  -1.524  1.00  0.00           H  
ATOM   4938  HB2 LYS B 204      48.216  15.932  -3.855  1.00  0.00           H
[truncated: 396,442 more chars]
