# Supplementary material for: Structural basis for ALK2/BMPR2 receptor complex signaling through kinase domain oligomerization
Source: Nat Commun. 2021 Aug 16;12:4950. doi: 10.1038/s41467-021-25248-5 (PMC8368100; doi:10.1038/s41467-021-25248-5)
Supplement: Supplementary file 5 — Supplementary Data 2 [file 41467_2021_25248_MOESM5_ESM.zip › Suppl_Data_Set2_Agnew_Payaz_rev.pdb]

HETATM    1  C   ACE A 184     -19.335  33.777  -9.568  0.00  0.00           C  
HETATM    2  O   ACE A 184     -18.275  34.092 -10.110  0.00  0.00           O  
HETATM    3  CH3 ACE A 184     -19.899  34.633  -8.440  0.00  0.00           C  
HETATM    4 1H   ACE A 184     -20.800  35.150  -8.772  0.00  0.00           H  
HETATM    5 2H   ACE A 184     -20.151  34.015  -7.578  0.00  0.00           H  
HETATM    6 3H   ACE A 184     -19.173  35.381  -8.121  0.00  0.00           H  
ATOM      7  N   ASP A 185     -20.055  32.696  -9.906  0.00  0.00           N  
ATOM      8  CA  ASP A 185     -19.698  31.718 -10.937  0.00  0.00           C  
ATOM      9  C   ASP A 185     -20.945  31.140 -11.628  0.00  0.00           C  
ATOM     10  O   ASP A 185     -21.026  31.158 -12.857  0.00  0.00           O  
ATOM     11  CB  ASP A 185     -18.695  30.657 -10.409  0.00  0.00           C  
ATOM     12  CG  ASP A 185     -19.066  29.862  -9.147  0.00  0.00           C  
ATOM     13  OD1 ASP A 185     -20.185  30.037  -8.614  0.00  0.00           O  
ATOM     14  OD2 ASP A 185     -18.203  29.061  -8.730  0.00  0.00           O1-
ATOM     15  HA  ASP A 185     -19.177  32.262 -11.726  0.00  0.00           H  
ATOM     16 2HB  ASP A 185     -17.743  31.147 -10.204  0.00  0.00           H  
ATOM     17 3HB  ASP A 185     -18.499  29.929 -11.196  0.00  0.00           H  
ATOM     18  H1  ASP A 185     -20.900  32.510  -9.384  0.00  0.00           H  
ATOM     19  N   HIE A 186     -21.914  30.646 -10.840  0.00  0.00           N  
ATOM     20  CA  HIE A 186     -23.176  30.056 -11.279  0.00  0.00           C  
ATOM     21  C   HIE A 186     -24.238  30.167 -10.172  0.00  0.00           C  
ATOM     22  O   HIE A 186     -23.903  30.264  -8.991  0.00  0.00           O  
ATOM     23  CB  HIE A 186     -22.945  28.615 -11.778  0.00  0.00           C  
ATOM     24  CG  HIE A 186     -24.105  28.009 -12.526  0.00  0.00           C  
ATOM     25  CD2 HIE A 186     -24.681  28.428 -13.708  0.00  0.00           C  
ATOM     26  ND1 HIE A 186     -24.772  26.864 -12.082  0.00  0.00           N  
ATOM     27  CE1 HIE A 186     -25.692  26.623 -13.006  0.00  0.00           C  
ATOM     28  NE2 HIE A 186     -25.686  27.521 -13.990  0.00  0.00           N  
ATOM     29  H   HIE A 186     -21.737  30.636  -9.843  0.00  0.00           H  
ATOM     30  HA  HIE A 186     -23.533  30.658 -12.118  0.00  0.00           H  
ATOM     31 2HB  HIE A 186     -22.684  27.966 -10.941  0.00  0.00           H  
ATOM     32 3HB  HIE A 186     -22.092  28.587 -12.457  0.00  0.00           H  
ATOM     33 2HD  HIE A 186     -24.448  29.257 -14.360  0.00  0.00           H  
ATOM     34 1HE  HIE A 186     -26.370  25.782 -12.969  0.00  0.00           H  
ATOM     35 2HE  HIE A 186     -26.277  27.509 -14.811  0.00  0.00           H  
ATOM     36  N   SER A 187     -25.523  30.146 -10.563  0.00  0.00           N  
ATOM     37  CA  SER A 187     -26.682  30.341  -9.684  0.00  0.00           C  
ATOM     38  C   SER A 187     -27.090  29.079  -8.893  0.00  0.00           C  
ATOM     39  O   SER A 187     -27.830  29.200  -7.917  0.00  0.00           O  
ATOM     40  CB  SER A 187     -27.879  30.748 -10.570  0.00  0.00           C  
ATOM     41  OG  SER A 187     -27.743  32.091 -10.988  0.00  0.00           O  
ATOM     42  H   SER A 187     -25.715  30.040 -11.549  0.00  0.00           H  
ATOM     43  HA  SER A 187     -26.473  31.133  -8.962  0.00  0.00           H  
ATOM     44 2HB  SER A 187     -28.819  30.681 -10.019  0.00  0.00           H  
ATOM     45 3HB  SER A 187     -27.975  30.097 -11.441  0.00  0.00           H  
ATOM     46  HG  SER A 187     -26.950  32.174 -11.496  0.00  0.00           H  
ATOM     47  N   CYS A 188     -26.619  27.886  -9.294  0.00  0.00           N  
ATOM     48  CA  CYS A 188     -26.923  26.604  -8.655  0.00  0.00           C  
ATOM     49  C   CYS A 188     -25.890  26.310  -7.549  0.00  0.00           C  
ATOM     50  O   CYS A 188     -24.705  26.608  -7.706  0.00  0.00           O  
ATOM     51  CB  CYS A 188     -26.831  25.516  -9.749  0.00  0.00           C  
ATOM     52  SG  CYS A 188     -27.512  23.927  -9.201  0.00  0.00           S  
ATOM     53  H   CYS A 188     -25.997  27.863 -10.090  0.00  0.00           H  
ATOM     54  HA  CYS A 188     -27.932  26.622  -8.241  0.00  0.00           H  
ATOM     55 2HB  CYS A 188     -25.803  25.364 -10.075  0.00  0.00           H  
ATOM     56 3HB  CYS A 188     -27.403  25.820 -10.627  0.00  0.00           H  
ATOM     57  HG  CYS A 188     -27.379  23.308 -10.379  0.00  0.00           H  
ATOM     58  N   THR A 189     -26.353  25.695  -6.448  0.00  0.00           N  
ATOM     59  CA  THR A 189     -25.556  25.208  -5.314  0.00  0.00           C  
ATOM     60  C   THR A 189     -25.770  23.689  -5.154  0.00  0.00           C  
ATOM     61  O   THR A 189     -26.575  23.097  -5.874  0.00  0.00           O  
ATOM     62  CB  THR A 189     -25.855  26.027  -4.028  0.00  0.00           C  
ATOM     63  CG2 THR A 189     -25.855  27.552  -4.225  0.00  0.00           C  
ATOM     64  OG1 THR A 189     -27.062  25.630  -3.410  0.00  0.00           O  
ATOM     65  H   THR A 189     -27.341  25.483  -6.409  0.00  0.00           H  
ATOM     66  HA  THR A 189     -24.498  25.340  -5.544  0.00  0.00           H  
ATOM     67  HB  THR A 189     -25.069  25.798  -3.307  0.00  0.00           H  
ATOM     68 1HG  THR A 189     -27.777  25.784  -4.013  0.00  0.00           H  
ATOM     69 1HG2 THR A 189     -25.945  28.068  -3.269  0.00  0.00           H  
ATOM     70 2HG2 THR A 189     -24.929  27.885  -4.694  0.00  0.00           H  
ATOM     71 3HG2 THR A 189     -26.685  27.881  -4.853  0.00  0.00           H  
ATOM     72  N   SER A 190     -25.023  23.050  -4.239  0.00  0.00           N  
ATOM     73  CA  SER A 190     -24.846  21.594  -4.193  0.00  0.00           C  
ATOM     74  C   SER A 190     -25.045  20.952  -2.811  0.00  0.00           C  
ATOM     75  O   SER A 190     -24.846  19.745  -2.679  0.00  0.00           O  
ATOM     76  CB  SER A 190     -23.501  21.233  -4.857  0.00  0.00           C  
ATOM     77  OG  SER A 190     -23.598  21.389  -6.257  0.00  0.00           O  
ATOM     78  H   SER A 190     -24.400  23.600  -3.664  0.00  0.00           H  
ATOM     79  HA  SER A 190     -25.631  21.114  -4.781  0.00  0.00           H  
ATOM     80 2HB  SER A 190     -23.221  20.198  -4.663  0.00  0.00           H  
ATOM     81 3HB  SER A 190     -22.693  21.856  -4.472  0.00  0.00           H  
ATOM     82  HG  SER A 190     -22.738  21.280  -6.633  0.00  0.00           H  
ATOM     83  N   GLY A 191     -25.455  21.727  -1.793  0.00  0.00           N  
ATOM     84  CA  GLY A 191     -25.680  21.251  -0.428  0.00  0.00           C  
ATOM     85  C   GLY A 191     -24.390  21.043   0.373  0.00  0.00           C  
ATOM     86  O   GLY A 191     -23.299  21.388  -0.084  0.00  0.00           O  
ATOM     87  H   GLY A 191     -25.613  22.708  -1.972  0.00  0.00           H  
ATOM     88 3HA  GLY A 191     -26.231  20.309  -0.453  0.00  0.00           H  
ATOM     89  HA  GLY A 191     -26.309  21.974   0.092  0.00  0.00           H  
ATOM     90  N   SER A 192     -24.533  20.470   1.578  0.00  0.00           N  
ATOM     91  CA  SER A 192     -23.449  20.189   2.518  0.00  0.00           C  
ATOM     92  C   SER A 192     -23.711  18.887   3.285  0.00  0.00           C  
ATOM     93  O   SER A 192     -24.818  18.673   3.779  0.00  0.00           O  
ATOM     94  CB  SER A 192     -23.234  21.393   3.458  0.00  0.00           C  
ATOM     95  OG  SER A 192     -22.527  22.435   2.818  0.00  0.00           O  
ATOM     96  H   SER A 192     -25.462  20.211   1.876  0.00  0.00           H  
ATOM     97  HA  SER A 192     -22.527  20.025   1.954  0.00  0.00           H  
ATOM     98  HB2 SER A 192     -24.184  21.774   3.835  0.00  0.00           H  
ATOM     99  HB3 SER A 192     -22.653  21.093   4.328  0.00  0.00           H  
ATOM    100  HG  SER A 192     -21.726  22.088   2.456  0.00  0.00           H  
ATOM    101  N   GLY A 193     -22.674  18.044   3.416  0.00  0.00           N  
ATOM    102  CA  GLY A 193     -22.649  16.817   4.209  0.00  0.00           C  
ATOM    103  C   GLY A 193     -22.330  17.092   5.681  0.00  0.00           C  
ATOM    104  O   GLY A 193     -22.617  18.176   6.192  0.00  0.00           O  
ATOM    105  H   GLY A 193     -21.814  18.276   2.936  0.00  0.00           H  
ATOM    106  HA2 GLY A 193     -23.596  16.282   4.145  0.00  0.00           H  
ATOM    107  HA3 GLY A 193     -21.884  16.163   3.792  0.00  0.00           H  
ATOM    108  N   SER A 194     -21.724  16.105   6.363  0.00  0.00           N  
ATOM    109  CA  SER A 194     -21.263  16.207   7.750  0.00  0.00           C  
ATOM    110  C   SER A 194     -20.196  17.302   7.882  0.00  0.00           C  
ATOM    111  O   SER A 194     -19.186  17.272   7.180  0.00  0.00           O  
ATOM    112  CB  SER A 194     -20.685  14.854   8.208  0.00  0.00           C  
ATOM    113  OG  SER A 194     -21.727  13.970   8.560  0.00  0.00           O  
ATOM    114  H   SER A 194     -21.555  15.228   5.888  0.00  0.00           H  
ATOM    115  HA  SER A 194     -22.112  16.468   8.386  0.00  0.00           H  
ATOM    116 2HB  SER A 194     -20.053  14.977   9.088  0.00  0.00           H  
ATOM    117 3HB  SER A 194     -20.060  14.409   7.439  0.00  0.00           H  
ATOM    118  HG  SER A 194     -21.355  13.124   8.769  0.00  0.00           H  
ATOM    119  N   GLY A 195     -20.448  18.282   8.760  0.00  0.00           N  
ATOM    120  CA  GLY A 195     -19.563  19.416   8.994  0.00  0.00           C  
ATOM    121  C   GLY A 195     -18.346  19.030   9.833  0.00  0.00           C  
ATOM    122  O   GLY A 195     -18.416  18.101  10.636  0.00  0.00           O  
ATOM    123  H   GLY A 195     -21.298  18.235   9.303  0.00  0.00           H  
ATOM    124  HA2 GLY A 195     -19.250  19.841   8.041  0.00  0.00           H  
ATOM    125  HA3 GLY A 195     -20.119  20.191   9.522  0.00  0.00           H  
ATOM    126  N   LEU A 196     -17.237  19.767   9.675  0.00  0.00           N  
ATOM    127  CA  LEU A 196     -16.054  19.654  10.529  0.00  0.00           C  
ATOM    128  C   LEU A 196     -16.347  19.913  12.027  0.00  0.00           C  
ATOM    129  O   LEU A 196     -15.878  19.101  12.822  0.00  0.00           O  
ATOM    130  CB  LEU A 196     -14.888  20.511   9.990  0.00  0.00           C  
ATOM    131  CG  LEU A 196     -14.349  20.080   8.605  0.00  0.00           C  
ATOM    132  CD1 LEU A 196     -13.265  21.059   8.125  0.00  0.00           C  
ATOM    133  CD2 LEU A 196     -13.828  18.631   8.589  0.00  0.00           C  
ATOM    134  H   LEU A 196     -17.235  20.493   8.970  0.00  0.00           H  
ATOM    135  HA  LEU A 196     -15.745  18.609  10.480  0.00  0.00           H  
ATOM    136 2HB  LEU A 196     -14.066  20.487  10.706  0.00  0.00           H  
ATOM    137 3HB  LEU A 196     -15.193  21.554   9.929  0.00  0.00           H  
ATOM    138  HG  LEU A 196     -15.162  20.135   7.883  0.00  0.00           H  
ATOM    139 1HD1 LEU A 196     -12.398  21.047   8.781  0.00  0.00           H  
ATOM    140 2HD1 LEU A 196     -12.920  20.812   7.121  0.00  0.00           H  
ATOM    141 3HD1 LEU A 196     -13.643  22.081   8.091  0.00  0.00           H  
ATOM    142 1HD2 LEU A 196     -14.645  17.912   8.650  0.00  0.00           H  
ATOM    143 2HD2 LEU A 196     -13.286  18.412   7.671  0.00  0.00           H  
ATOM    144 3HD2 LEU A 196     -13.153  18.437   9.420  0.00  0.00           H  
ATOM    145  N   PRO A 197     -17.157  20.927  12.439  0.00  0.00           N  
ATOM    146  CA  PRO A 197     -17.705  21.052  13.805  0.00  0.00           C  
ATOM    147  C   PRO A 197     -18.409  19.793  14.353  0.00  0.00           C  
ATOM    148  O   PRO A 197     -18.175  19.431  15.502  0.00  0.00           O  
ATOM    149  CB  PRO A 197     -18.703  22.218  13.746  0.00  0.00           C  
ATOM    150  CG  PRO A 197     -18.212  23.079  12.602  0.00  0.00           C  
ATOM    151  CD  PRO A 197     -17.525  22.105  11.646  0.00  0.00           C  
ATOM    152  HA  PRO A 197     -16.881  21.323  14.465  0.00  0.00           H  
ATOM    153  HB2 PRO A 197     -19.712  21.870  13.515  0.00  0.00           H  
ATOM    154  HB3 PRO A 197     -18.754  22.768  14.686  0.00  0.00           H  
ATOM    155  HG2 PRO A 197     -19.008  23.651  12.124  0.00  0.00           H  
ATOM    156  HG3 PRO A 197     -17.477  23.791  12.980  0.00  0.00           H  
ATOM    157  HD2 PRO A 197     -18.228  21.830  10.861  0.00  0.00           H  
ATOM    158  HD3 PRO A 197     -16.659  22.580  11.188  0.00  0.00           H  
ATOM    159  N   PHE A 198     -19.235  19.114  13.536  0.00  0.00           N  
ATOM    160  CA  PHE A 198     -19.960  17.892  13.897  0.00  0.00           C  
ATOM    161  C   PHE A 198     -19.009  16.696  14.094  0.00  0.00           C  
ATOM    162  O   PHE A 198     -19.171  15.956  15.062  0.00  0.00           O  
ATOM    163  CB  PHE A 198     -21.006  17.596  12.794  0.00  0.00           C  
ATOM    164  CG  PHE A 198     -21.768  16.283  12.895  0.00  0.00           C  
ATOM    165  CD1 PHE A 198     -21.440  15.211  12.037  0.00  0.00           C  
ATOM    166  CD2 PHE A 198     -22.812  16.131  13.831  0.00  0.00           C  
ATOM    167  CE1 PHE A 198     -22.159  14.002  12.102  0.00  0.00           C  
ATOM    168  CE2 PHE A 198     -23.531  14.920  13.898  0.00  0.00           C  
ATOM    169  CZ  PHE A 198     -23.209  13.858  13.030  0.00  0.00           C  
ATOM    170  H   PHE A 198     -19.357  19.458  12.595  0.00  0.00           H  
ATOM    171  HA  PHE A 198     -20.485  18.063  14.839  0.00  0.00           H  
ATOM    172  HB2 PHE A 198     -21.741  18.402  12.783  0.00  0.00           H  
ATOM    173  HB3 PHE A 198     -20.539  17.628  11.812  0.00  0.00           H  
ATOM    174  HD1 PHE A 198     -20.636  15.313  11.324  0.00  0.00           H  
ATOM    175  HD2 PHE A 198     -23.068  16.944  14.495  0.00  0.00           H  
ATOM    176  HE1 PHE A 198     -21.905  13.186  11.441  0.00  0.00           H  
ATOM    177  HE2 PHE A 198     -24.331  14.808  14.614  0.00  0.00           H  
ATOM    178  HZ  PHE A 198     -23.762  12.932  13.079  0.00  0.00           H  
ATOM    179  N   LEU A 199     -18.012  16.521  13.210  0.00  0.00           N  
ATOM    180  CA  LEU A 199     -17.072  15.398  13.237  0.00  0.00           C  
ATOM    181  C   LEU A 199     -15.987  15.545  14.321  0.00  0.00           C  
ATOM    182  O   LEU A 199     -15.561  14.530  14.871  0.00  0.00           O  
ATOM    183  CB  LEU A 199     -16.383  15.279  11.858  0.00  0.00           C  
ATOM    184  CG  LEU A 199     -17.316  14.854  10.700  0.00  0.00           C  
ATOM    185  CD1 LEU A 199     -16.597  14.995   9.351  0.00  0.00           C  
ATOM    186  CD2 LEU A 199     -17.862  13.424  10.861  0.00  0.00           C  
ATOM    187  H   LEU A 199     -17.934  17.172  12.440  0.00  0.00           H  
ATOM    188  HA  LEU A 199     -17.614  14.479  13.453  0.00  0.00           H  
ATOM    189  HB2 LEU A 199     -15.921  16.237  11.613  0.00  0.00           H  
ATOM    190  HB3 LEU A 199     -15.562  14.563  11.915  0.00  0.00           H  
ATOM    191  HG  LEU A 199     -18.172  15.525  10.676  0.00  0.00           H  
ATOM    192 HD11 LEU A 199     -15.722  14.347   9.294  0.00  0.00           H  
ATOM    193 HD12 LEU A 199     -17.264  14.728   8.533  0.00  0.00           H  
ATOM    194 HD13 LEU A 199     -16.268  16.022   9.185  0.00  0.00           H  
ATOM    195 HD21 LEU A 199     -18.499  13.329  11.739  0.00  0.00           H  
ATOM    196 HD22 LEU A 199     -18.467  13.135  10.001  0.00  0.00           H  
ATOM    197 HD23 LEU A 199     -17.055  12.696  10.952  0.00  0.00           H  
ATOM    198  N   VAL A 200     -15.558  16.777  14.655  0.00  0.00           N  
ATOM    199  CA  VAL A 200     -14.535  17.039  15.677  0.00  0.00           C  
ATOM    200  C   VAL A 200     -15.141  17.095  17.101  0.00  0.00           C  
ATOM    201  O   VAL A 200     -14.394  17.019  18.075  0.00  0.00           O  
ATOM    202  CB  VAL A 200     -13.774  18.349  15.322  0.00  0.00           C  
ATOM    203  CG1 VAL A 200     -14.520  19.652  15.665  0.00  0.00           C  
ATOM    204  CG2 VAL A 200     -12.361  18.370  15.927  0.00  0.00           C  
ATOM    205  H   VAL A 200     -15.933  17.573  14.155  0.00  0.00           H  
ATOM    206  HA  VAL A 200     -13.815  16.220  15.649  0.00  0.00           H  
ATOM    207  HB  VAL A 200     -13.628  18.344  14.241  0.00  0.00           H  
ATOM    208 HG11 VAL A 200     -14.541  19.833  16.738  0.00  0.00           H  
ATOM    209 HG12 VAL A 200     -14.041  20.512  15.198  0.00  0.00           H  
ATOM    210 HG13 VAL A 200     -15.550  19.618  15.324  0.00  0.00           H  
ATOM    211 HG21 VAL A 200     -11.798  17.476  15.658  0.00  0.00           H  
ATOM    212 HG22 VAL A 200     -11.803  19.225  15.554  0.00  0.00           H  
ATOM    213 HG23 VAL A 200     -12.381  18.438  17.015  0.00  0.00           H  
ATOM    214  N   GLN A 201     -16.477  17.179  17.226  0.00  0.00           N  
ATOM    215  CA  GLN A 201     -17.214  17.033  18.484  0.00  0.00           C  
ATOM    216  C   GLN A 201     -17.495  15.554  18.809  0.00  0.00           C  
ATOM    217  O   GLN A 201     -17.674  15.223  19.979  0.00  0.00           O  
ATOM    218  CB  GLN A 201     -18.570  17.759  18.350  0.00  0.00           C  
ATOM    219  CG  GLN A 201     -18.452  19.275  18.595  0.00  0.00           C  
ATOM    220  CD  GLN A 201     -19.752  20.036  18.323  0.00  0.00           C  
ATOM    221  NE2 GLN A 201     -19.633  21.298  17.905  0.00  0.00           N  
ATOM    222  OE1 GLN A 201     -20.847  19.502  18.479  0.00  0.00           O  
ATOM    223  H   GLN A 201     -17.026  17.267  16.382  0.00  0.00           H  
ATOM    224  HA  GLN A 201     -16.648  17.462  19.314  0.00  0.00           H  
ATOM    225  HB2 GLN A 201     -19.006  17.563  17.369  0.00  0.00           H  
ATOM    226  HB3 GLN A 201     -19.285  17.361  19.071  0.00  0.00           H  
ATOM    227  HG2 GLN A 201     -18.169  19.455  19.629  0.00  0.00           H  
ATOM    228  HG3 GLN A 201     -17.651  19.691  17.985  0.00  0.00           H  
ATOM    229 HE21 GLN A 201     -18.718  21.705  17.781  0.00  0.00           H  
ATOM    230 HE22 GLN A 201     -20.464  21.838  17.713  0.00  0.00           H  
ATOM    231  N   ARG A 202     -17.506  14.666  17.798  0.00  0.00           N  
ATOM    232  CA  ARG A 202     -17.739  13.225  17.937  0.00  0.00           C  
ATOM    233  C   ARG A 202     -16.502  12.445  18.420  0.00  0.00           C  
ATOM    234  O   ARG A 202     -16.634  11.252  18.679  0.00  0.00           O  
ATOM    235  CB  ARG A 202     -18.180  12.665  16.564  0.00  0.00           C  
ATOM    236  CG  ARG A 202     -19.654  12.976  16.260  0.00  0.00           C  
ATOM    237  CD  ARG A 202     -20.072  12.694  14.812  0.00  0.00           C  
ATOM    238  NE  ARG A 202     -20.051  11.257  14.508  0.00  0.00           N  
ATOM    239  CZ  ARG A 202     -21.088  10.405  14.541  0.00  0.00           C  
ATOM    240  NH1 ARG A 202     -22.321  10.802  14.886  0.00  0.00           N  
ATOM    241  NH2 ARG A 202     -20.881   9.121  14.231  0.00  0.00           N1+
ATOM    242  HA  ARG A 202     -18.533  13.052  18.666  0.00  0.00           H  
ATOM    243  HB2 ARG A 202     -17.544  13.064  15.775  0.00  0.00           H  
ATOM    244  HB3 ARG A 202     -18.056  11.581  16.521  0.00  0.00           H  
ATOM    245  HG2 ARG A 202     -20.279  12.393  16.930  0.00  0.00           H  
ATOM    246  HG3 ARG A 202     -19.875  14.015  16.496  0.00  0.00           H  
ATOM    247  HD2 ARG A 202     -21.067  13.096  14.635  0.00  0.00           H  
ATOM    248  HD3 ARG A 202     -19.409  13.208  14.118  0.00  0.00           H  
ATOM    249  HE  ARG A 202     -19.140  10.885  14.240  0.00  0.00           H  
ATOM    250 HH11 ARG A 202     -22.483  11.761  15.155  0.00  0.00           H  
ATOM    251 HH12 ARG A 202     -23.081  10.138  14.918  0.00  0.00           H  
ATOM    252 HH21 ARG A 202     -19.941   8.794  14.009  0.00  0.00           H  
ATOM    253 HH22 ARG A 202     -21.635   8.448  14.284  0.00  0.00           H  
ATOM    254  H1  ARG A 202     -17.338  15.013  16.864  0.00  0.00           H  
ATOM    255  N   THR A 203     -15.330  13.089  18.574  0.00  0.00           N  
ATOM    256  CA  THR A 203     -14.072  12.510  19.064  0.00  0.00           C  
ATOM    257  C   THR A 203     -14.202  11.882  20.468  0.00  0.00           C  
ATOM    258  O   THR A 203     -14.751  12.494  21.386  0.00  0.00           O  
ATOM    259  CB  THR A 203     -12.955  13.586  19.027  0.00  0.00           C  
ATOM    260  CG2 THR A 203     -12.624  14.075  17.610  0.00  0.00           C  
ATOM    261  OG1 THR A 203     -13.281  14.692  19.848  0.00  0.00           O  
ATOM    262  H   THR A 203     -15.311  14.079  18.375  0.00  0.00           H  
ATOM    263  HA  THR A 203     -13.798  11.716  18.367  0.00  0.00           H  
ATOM    264  HB  THR A 203     -12.044  13.153  19.442  0.00  0.00           H  
ATOM    265  HG1 THR A 203     -12.535  15.281  19.887  0.00  0.00           H  
ATOM    266 HG21 THR A 203     -12.280  13.251  16.984  0.00  0.00           H  
ATOM    267 HG22 THR A 203     -13.496  14.511  17.127  0.00  0.00           H  
ATOM    268 HG23 THR A 203     -11.837  14.831  17.625  0.00  0.00           H  
ATOM    269  N   VAL A 204     -13.672  10.657  20.619  0.00  0.00           N  
ATOM    270  CA  VAL A 204     -13.681   9.867  21.857  0.00  0.00           C  
ATOM    271  C   VAL A 204     -12.451  10.169  22.745  0.00  0.00           C  
ATOM    272  O   VAL A 204     -12.229   9.480  23.739  0.00  0.00           O  
ATOM    273  CB  VAL A 204     -13.741   8.364  21.452  0.00  0.00           C  
ATOM    274  CG1 VAL A 204     -12.409   7.772  20.951  0.00  0.00           C  
ATOM    275  CG2 VAL A 204     -14.360   7.471  22.541  0.00  0.00           C  
ATOM    276  H   VAL A 204     -13.254  10.220  19.809  0.00  0.00           H  
ATOM    277  HA  VAL A 204     -14.570  10.121  22.435  0.00  0.00           H  
ATOM    278  HB  VAL A 204     -14.428   8.302  20.612  0.00  0.00           H  
ATOM    279 HG11 VAL A 204     -12.566   6.796  20.491  0.00  0.00           H  
ATOM    280 HG12 VAL A 204     -11.932   8.415  20.212  0.00  0.00           H  
ATOM    281 HG13 VAL A 204     -11.701   7.638  21.766  0.00  0.00           H  
ATOM    282 HG21 VAL A 204     -14.564   6.473  22.152  0.00  0.00           H  
ATOM    283 HG22 VAL A 204     -13.699   7.354  23.399  0.00  0.00           H  
ATOM    284 HG23 VAL A 204     -15.305   7.879  22.899  0.00  0.00           H  
ATOM    285  N   ALA A 205     -11.657  11.201  22.409  0.00  0.00           N  
ATOM    286  CA  ALA A 205     -10.464  11.623  23.141  0.00  0.00           C  
ATOM    287  C   ALA A 205     -10.783  12.191  24.534  0.00  0.00           C  
ATOM    288  O   ALA A 205      -9.967  12.041  25.440  0.00  0.00           O  
ATOM    289  CB  ALA A 205      -9.736  12.687  22.312  0.00  0.00           C  
ATOM    290  H   ALA A 205     -11.904  11.734  21.587  0.00  0.00           H  
ATOM    291  HA  ALA A 205      -9.808  10.759  23.259  0.00  0.00           H  
ATOM    292  HB1 ALA A 205     -10.386  13.540  22.125  0.00  0.00           H  
ATOM    293  HB2 ALA A 205      -8.840  13.050  22.819  0.00  0.00           H  
ATOM    294  HB3 ALA A 205      -9.425  12.289  21.345  0.00  0.00           H  
ATOM    295  N   ARG A 206     -11.982  12.770  24.735  0.00  0.00           N  
ATOM    296  CA  ARG A 206     -12.468  13.234  26.039  0.00  0.00           C  
ATOM    297  C   ARG A 206     -12.830  12.077  26.999  0.00  0.00           C  
ATOM    298  O   ARG A 206     -13.010  12.322  28.191  0.00  0.00           O  
ATOM    299  CB  ARG A 206     -13.683  14.169  25.830  0.00  0.00           C  
ATOM    300  CG  ARG A 206     -15.007  13.515  25.377  0.00  0.00           C  
ATOM    301  CD  ARG A 206     -16.158  14.531  25.301  0.00  0.00           C  
ATOM    302  NE  ARG A 206     -17.466  13.857  25.335  0.00  0.00           N  
ATOM    303  CZ  ARG A 206     -18.541  14.194  26.073  0.00  0.00           C  
ATOM    304  NH1 ARG A 206     -18.547  15.264  26.879  0.00  0.00           N  
ATOM    305  NH2 ARG A 206     -19.642  13.438  26.003  0.00  0.00           N1+
ATOM    306  H   ARG A 206     -12.609  12.855  23.948  0.00  0.00           H  
ATOM    307  HA  ARG A 206     -11.674  13.817  26.509  0.00  0.00           H  
ATOM    308  HB2 ARG A 206     -13.867  14.680  26.775  0.00  0.00           H  
ATOM    309  HB3 ARG A 206     -13.410  14.955  25.124  0.00  0.00           H  
ATOM    310  HG2 ARG A 206     -14.871  13.040  24.405  0.00  0.00           H  
ATOM    311  HG3 ARG A 206     -15.290  12.720  26.067  0.00  0.00           H  
ATOM    312  HD2 ARG A 206     -16.087  15.212  26.147  0.00  0.00           H  
ATOM    313  HD3 ARG A 206     -16.079  15.136  24.398  0.00  0.00           H  
ATOM    314  HE  ARG A 206     -17.536  13.034  24.740  0.00  0.00           H  
ATOM    315 HH11 ARG A 206     -17.760  15.897  26.870  0.00  0.00           H  
ATOM    316 HH12 ARG A 206     -19.360  15.489  27.434  0.00  0.00           H  
ATOM    317 HH21 ARG A 206     -19.660  12.621  25.390  0.00  0.00           H  
ATOM    318 HH22 ARG A 206     -20.463  13.662  26.544  0.00  0.00           H  
ATOM    319  N   GLN A 207     -12.919  10.834  26.489  0.00  0.00           N  
ATOM    320  CA  GLN A 207     -13.181   9.609  27.247  0.00  0.00           C  
ATOM    321  C   GLN A 207     -11.875   8.848  27.573  0.00  0.00           C  
ATOM    322  O   GLN A 207     -11.942   7.720  28.061  0.00  0.00           O  
ATOM    323  CB  GLN A 207     -14.118   8.689  26.422  0.00  0.00           C  
ATOM    324  CG  GLN A 207     -15.458   9.323  25.985  0.00  0.00           C  
ATOM    325  CD  GLN A 207     -16.350   9.781  27.145  0.00  0.00           C  
ATOM    326  NE2 GLN A 207     -17.208  10.768  26.890  0.00  0.00           N  
ATOM    327  OE1 GLN A 207     -16.272   9.260  28.255  0.00  0.00           O  
ATOM    328  H   GLN A 207     -12.748  10.719  25.500  0.00  0.00           H  
ATOM    329  HA  GLN A 207     -13.656   9.849  28.199  0.00  0.00           H  
ATOM    330  HB2 GLN A 207     -13.597   8.332  25.536  0.00  0.00           H  
ATOM    331  HB3 GLN A 207     -14.341   7.789  26.998  0.00  0.00           H  
ATOM    332  HG2 GLN A 207     -15.268  10.166  25.318  0.00  0.00           H  
ATOM    333  HG3 GLN A 207     -16.022   8.600  25.396  0.00  0.00           H  
ATOM    334 HE21 GLN A 207     -17.268  11.147  25.952  0.00  0.00           H  
ATOM    335 HE22 GLN A 207     -17.819  11.103  27.619  0.00  0.00           H  
ATOM    336  N   ILE A 208     -10.693   9.465  27.364  0.00  0.00           N  
ATOM    337  CA  ILE A 208      -9.403   9.004  27.890  0.00  0.00           C  
ATOM    338  C   ILE A 208      -9.384   9.323  29.397  0.00  0.00           C  
ATOM    339  O   ILE A 208      -9.654  10.458  29.794  0.00  0.00           O  
ATOM    340  CB  ILE A 208      -8.221   9.739  27.176  0.00  0.00           C  
ATOM    341  CG1 ILE A 208      -8.168   9.412  25.663  0.00  0.00           C  
ATOM    342  CG2 ILE A 208      -6.850   9.439  27.833  0.00  0.00           C  
ATOM    343  CD1 ILE A 208      -7.228  10.309  24.843  0.00  0.00           C  
ATOM    344  H   ILE A 208     -10.711  10.388  26.953  0.00  0.00           H  
ATOM    345  HA  ILE A 208      -9.309   7.927  27.740  0.00  0.00           H  
ATOM    346  HB  ILE A 208      -8.392  10.813  27.273  0.00  0.00           H  
ATOM    347 HG12 ILE A 208      -7.860   8.381  25.521  0.00  0.00           H  
ATOM    348 HG13 ILE A 208      -9.164   9.483  25.230  0.00  0.00           H  
ATOM    349 HG21 ILE A 208      -6.795   9.793  28.862  0.00  0.00           H  
ATOM    350 HG22 ILE A 208      -6.641   8.369  27.843  0.00  0.00           H  
ATOM    351 HG23 ILE A 208      -6.031   9.933  27.312  0.00  0.00           H  
ATOM    352 HD11 ILE A 208      -6.181  10.128  25.086  0.00  0.00           H  
ATOM    353 HD12 ILE A 208      -7.345  10.113  23.777  0.00  0.00           H  
ATOM    354 HD13 ILE A 208      -7.432  11.366  25.008  0.00  0.00           H  
ATOM    355  N   THR A 209      -9.035   8.324  30.222  0.00  0.00           N  
ATOM    356  CA  THR A 209      -8.897   8.458  31.670  0.00  0.00           C  
ATOM    357  C   THR A 209      -7.487   9.010  31.940  0.00  0.00           C  
ATOM    358  O   THR A 209      -6.517   8.255  31.932  0.00  0.00           O  
ATOM    359  CB  THR A 209      -9.057   7.052  32.314  0.00  0.00           C  
ATOM    360  CG2 THR A 209      -8.850   7.027  33.841  0.00  0.00           C  
ATOM    361  OG1 THR A 209     -10.376   6.596  32.083  0.00  0.00           O  
ATOM    362  H   THR A 209      -8.824   7.418  29.825  0.00  0.00           H  
ATOM    363  HA  THR A 209      -9.650   9.138  32.075  0.00  0.00           H  
ATOM    364  HB  THR A 209      -8.373   6.339  31.850  0.00  0.00           H  
ATOM    365  HG1 THR A 209     -10.456   5.720  32.427  0.00  0.00           H  
ATOM    366 HG21 THR A 209      -7.828   7.284  34.121  0.00  0.00           H  
ATOM    367 HG22 THR A 209      -9.516   7.731  34.342  0.00  0.00           H  
ATOM    368 HG23 THR A 209      -9.048   6.035  34.247  0.00  0.00           H  
ATOM    369  N   LEU A 210      -7.384  10.329  32.174  0.00  0.00           N  
ATOM    370  CA  LEU A 210      -6.145  11.011  32.551  0.00  0.00           C  
ATOM    371  C   LEU A 210      -5.925  10.869  34.065  0.00  0.00           C  
ATOM    372  O   LEU A 210      -6.881  10.898  34.842  0.00  0.00           O  
ATOM    373  CB  LEU A 210      -6.255  12.515  32.215  0.00  0.00           C  
ATOM    374  CG  LEU A 210      -6.312  12.848  30.707  0.00  0.00           C  
ATOM    375  CD1 LEU A 210      -6.546  14.353  30.500  0.00  0.00           C  
ATOM    376  CD2 LEU A 210      -5.047  12.402  29.953  0.00  0.00           C  
ATOM    377  H   LEU A 210      -8.225  10.886  32.145  0.00  0.00           H  
ATOM    378  HA  LEU A 210      -5.298  10.567  32.029  0.00  0.00           H  
ATOM    379  HB2 LEU A 210      -7.138  12.928  32.706  0.00  0.00           H  
ATOM    380  HB3 LEU A 210      -5.405  13.044  32.646  0.00  0.00           H  
ATOM    381  HG  LEU A 210      -7.164  12.325  30.268  0.00  0.00           H  
ATOM    382 HD11 LEU A 210      -5.723  14.942  30.907  0.00  0.00           H  
ATOM    383 HD12 LEU A 210      -6.635  14.596  29.440  0.00  0.00           H  
ATOM    384 HD13 LEU A 210      -7.464  14.681  30.987  0.00  0.00           H  
ATOM    385 HD21 LEU A 210      -4.146  12.822  30.399  0.00  0.00           H  
ATOM    386 HD22 LEU A 210      -4.941  11.317  29.942  0.00  0.00           H  
ATOM    387 HD23 LEU A 210      -5.083  12.726  28.913  0.00  0.00           H  
ATOM    388  N   LEU A 211      -4.656  10.696  34.463  0.00  0.00           N  
ATOM    389  CA  LEU A 211      -4.244  10.382  35.830  0.00  0.00           C  
ATOM    390  C   LEU A 211      -3.484  11.560  36.458  0.00  0.00           C  
ATOM    391  O   LEU A 211      -3.875  12.030  37.526  0.00  0.00           O  
ATOM    392  CB  LEU A 211      -3.349   9.120  35.809  0.00  0.00           C  
ATOM    393  CG  LEU A 211      -4.023   7.847  35.243  0.00  0.00           C  
ATOM    394  CD1 LEU A 211      -2.982   6.741  35.012  0.00  0.00           C  
ATOM    395  CD2 LEU A 211      -5.168   7.340  36.134  0.00  0.00           C  
ATOM    396  H   LEU A 211      -3.934  10.697  33.754  0.00  0.00           H  
ATOM    397  HA  LEU A 211      -5.111  10.185  36.463  0.00  0.00           H  
ATOM    398  HB2 LEU A 211      -2.458   9.329  35.216  0.00  0.00           H  
ATOM    399  HB3 LEU A 211      -2.988   8.911  36.818  0.00  0.00           H  
ATOM    400  HG  LEU A 211      -4.451   8.078  34.268  0.00  0.00           H  
ATOM    401 HD11 LEU A 211      -2.202   7.073  34.325  0.00  0.00           H  
ATOM    402 HD12 LEU A 211      -2.501   6.446  35.945  0.00  0.00           H  
ATOM    403 HD13 LEU A 211      -3.442   5.853  34.577  0.00  0.00           H  
ATOM    404 HD21 LEU A 211      -4.820   7.120  37.143  0.00  0.00           H  
ATOM    405 HD22 LEU A 211      -5.972   8.072  36.208  0.00  0.00           H  
ATOM    406 HD23 LEU A 211      -5.606   6.428  35.726  0.00  0.00           H  
ATOM    407  N   GLU A 212      -2.400  12.021  35.812  0.00  0.00           N  
ATOM    408  CA  GLU A 212      -1.479  13.036  36.328  0.00  0.00           C  
ATOM    409  C   GLU A 212      -0.702  13.717  35.194  0.00  0.00           C  
ATOM    410  O   GLU A 212      -0.617  13.195  34.081  0.00  0.00           O  
ATOM    411  CB  GLU A 212      -0.568  12.422  37.422  0.00  0.00           C  
ATOM    412  CG  GLU A 212       0.531  11.480  36.885  0.00  0.00           C  
ATOM    413  CD  GLU A 212       1.321  10.768  37.985  0.00  0.00           C  
ATOM    414  OE1 GLU A 212       1.565  11.404  39.033  0.00  0.00           O  
ATOM    415  OE2 GLU A 212       1.678   9.592  37.751  0.00  0.00           O1-
ATOM    416  H   GLU A 212      -2.155  11.603  34.926  0.00  0.00           H  
ATOM    417  HA  GLU A 212      -2.086  13.816  36.793  0.00  0.00           H  
ATOM    418  HB2 GLU A 212      -0.088  13.238  37.964  0.00  0.00           H  
ATOM    419  HB3 GLU A 212      -1.173  11.901  38.166  0.00  0.00           H  
ATOM    420  HG2 GLU A 212       0.063  10.722  36.257  0.00  0.00           H  
ATOM    421  HG3 GLU A 212       1.241  12.021  36.260  0.00  0.00           H  
ATOM    422  N   CYS A 213      -0.107  14.877  35.514  0.00  0.00           N  
ATOM    423  CA  CYS A 213       0.833  15.616  34.673  0.00  0.00           C  
ATOM    424  C   CYS A 213       2.242  15.015  34.856  0.00  0.00           C  
ATOM    425  O   CYS A 213       2.615  14.641  35.969  0.00  0.00           O  
ATOM    426  CB  CYS A 213       0.825  17.087  35.136  0.00  0.00           C  
ATOM    427  SG  CYS A 213       1.661  18.145  33.923  0.00  0.00           S  
ATOM    428  H   CYS A 213      -0.228  15.218  36.457  0.00  0.00           H  
ATOM    429  HA  CYS A 213       0.514  15.567  33.634  0.00  0.00           H  
ATOM    430  HB2 CYS A 213      -0.200  17.447  35.230  0.00  0.00           H  
ATOM    431  HB3 CYS A 213       1.294  17.209  36.114  0.00  0.00           H  
ATOM    432  HG  CYS A 213       1.364  19.305  34.517  0.00  0.00           H  
ATOM    433  N   VAL A 214       3.013  14.923  33.760  0.00  0.00           N  
ATOM    434  CA  VAL A 214       4.331  14.282  33.673  0.00  0.00           C  
ATOM    435  C   VAL A 214       5.401  15.160  32.991  0.00  0.00           C  
ATOM    436  O   VAL A 214       6.507  14.680  32.743  0.00  0.00           O  
ATOM    437  CB  VAL A 214       4.226  12.839  33.098  0.00  0.00           C  
ATOM    438  CG1 VAL A 214       3.372  11.913  33.977  0.00  0.00           C  
ATOM    439  CG2 VAL A 214       3.740  12.792  31.637  0.00  0.00           C  
ATOM    440  H   VAL A 214       2.633  15.278  32.890  0.00  0.00           H  
ATOM    441  HA  VAL A 214       4.719  14.177  34.687  0.00  0.00           H  
ATOM    442  HB  VAL A 214       5.230  12.412  33.107  0.00  0.00           H  
ATOM    443 HG11 VAL A 214       3.442  10.885  33.627  0.00  0.00           H  
ATOM    444 HG12 VAL A 214       3.704  11.930  35.016  0.00  0.00           H  
ATOM    445 HG13 VAL A 214       2.321  12.200  33.957  0.00  0.00           H  
ATOM    446 HG21 VAL A 214       3.692  11.766  31.271  0.00  0.00           H  
ATOM    447 HG22 VAL A 214       2.746  13.223  31.536  0.00  0.00           H  
ATOM    448 HG23 VAL A 214       4.410  13.337  30.974  0.00  0.00           H  
ATOM    449  N   GLY A 215       5.101  16.439  32.710  0.00  0.00           N  
ATOM    450  CA  GLY A 215       6.056  17.399  32.167  0.00  0.00           C  
ATOM    451  C   GLY A 215       5.509  18.824  32.252  0.00  0.00           C  
ATOM    452  O   GLY A 215       4.342  19.053  31.938  0.00  0.00           O  
ATOM    453  H   GLY A 215       4.173  16.779  32.920  0.00  0.00           H  
ATOM    454  HA2 GLY A 215       7.000  17.332  32.711  0.00  0.00           H  
ATOM    455  HA3 GLY A 215       6.268  17.160  31.125  0.00  0.00           H  
ATOM    456  N   LYS A 216       6.367  19.768  32.674  0.00  0.00           N  
ATOM    457  CA  LYS A 216       6.081  21.194  32.876  0.00  0.00           C  
ATOM    458  C   LYS A 216       7.294  22.109  32.605  0.00  0.00           C  
ATOM    459  O   LYS A 216       7.155  23.328  32.715  0.00  0.00           O  
ATOM    460  CB  LYS A 216       5.513  21.441  34.301  0.00  0.00           C  
ATOM    461  CG  LYS A 216       4.063  20.994  34.569  0.00  0.00           C  
ATOM    462  CD  LYS A 216       2.981  21.703  33.734  0.00  0.00           C  
ATOM    463  CE  LYS A 216       2.974  23.231  33.896  0.00  0.00           C  
ATOM    464  NZ  LYS A 216       1.772  23.831  33.295  0.00  0.00           N1+
ATOM    465  H   LYS A 216       7.297  19.461  32.917  0.00  0.00           H  
ATOM    466  HA  LYS A 216       5.338  21.501  32.139  0.00  0.00           H  
ATOM    467  HB2 LYS A 216       6.163  20.943  35.022  0.00  0.00           H  
ATOM    468  HB3 LYS A 216       5.580  22.498  34.557  0.00  0.00           H  
ATOM    469  HG2 LYS A 216       3.982  19.917  34.435  0.00  0.00           H  
ATOM    470  HG3 LYS A 216       3.845  21.163  35.624  0.00  0.00           H  
ATOM    471  HD2 LYS A 216       3.089  21.443  32.681  0.00  0.00           H  
ATOM    472  HD3 LYS A 216       2.011  21.307  34.037  0.00  0.00           H  
ATOM    473  HE2 LYS A 216       3.004  23.504  34.951  0.00  0.00           H  
ATOM    474  HE3 LYS A 216       3.854  23.667  33.422  0.00  0.00           H  
ATOM    475  HZ1 LYS A 216       1.691  23.553  32.325  0.00  0.00           H  
ATOM    476  HZ2 LYS A 216       0.949  23.503  33.779  0.00  0.00           H  
ATOM    477  HZ3 LYS A 216       1.820  24.838  33.354  0.00  0.00           H  
ATOM    478  N   GLY A 217       8.483  21.545  32.324  0.00  0.00           N  
ATOM    479  CA  GLY A 217       9.777  22.221  32.426  0.00  0.00           C  
ATOM    480  C   GLY A 217      10.041  23.273  31.345  0.00  0.00           C  
ATOM    481  O   GLY A 217      10.358  22.921  30.214  0.00  0.00           O  
ATOM    482  H   GLY A 217       8.511  20.550  32.163  0.00  0.00           H  
ATOM    483  HA2 GLY A 217       9.871  22.669  33.417  0.00  0.00           H  
ATOM    484  HA3 GLY A 217      10.558  21.463  32.362  0.00  0.00           H  
ATOM    485  N   ARG A 218       9.944  24.557  31.731  0.00  0.00           N  
ATOM    486  CA  ARG A 218      10.198  25.775  30.953  0.00  0.00           C  
ATOM    487  C   ARG A 218       8.987  26.163  30.091  0.00  0.00           C  
ATOM    488  O   ARG A 218       8.318  27.156  30.377  0.00  0.00           O  
ATOM    489  CB  ARG A 218      11.557  25.776  30.210  0.00  0.00           C  
ATOM    490  CG  ARG A 218      11.963  27.168  29.682  0.00  0.00           C  
ATOM    491  CD  ARG A 218      13.197  27.138  28.773  0.00  0.00           C  
ATOM    492  NE  ARG A 218      12.832  26.639  27.442  0.00  0.00           N  
ATOM    493  CZ  ARG A 218      12.788  27.300  26.277  0.00  0.00           C  
ATOM    494  NH1 ARG A 218      13.129  28.592  26.176  0.00  0.00           N  
ATOM    495  NH2 ARG A 218      12.368  26.631  25.199  0.00  0.00           N1+
ATOM    496  H   ARG A 218       9.647  24.712  32.683  0.00  0.00           H  
ATOM    497  HA  ARG A 218      10.275  26.552  31.716  0.00  0.00           H  
ATOM    498  HB2 ARG A 218      12.340  25.410  30.875  0.00  0.00           H  
ATOM    499  HB3 ARG A 218      11.518  25.074  29.376  0.00  0.00           H  
ATOM    500  HG2 ARG A 218      11.138  27.622  29.133  0.00  0.00           H  
ATOM    501  HG3 ARG A 218      12.154  27.829  30.527  0.00  0.00           H  
ATOM    502  HD2 ARG A 218      13.622  28.138  28.692  0.00  0.00           H  
ATOM    503  HD3 ARG A 218      13.976  26.503  29.197  0.00  0.00           H  
ATOM    504  HE  ARG A 218      12.459  25.684  27.401  0.00  0.00           H  
ATOM    505 HH11 ARG A 218      13.418  29.108  26.993  0.00  0.00           H  
ATOM    506 HH12 ARG A 218      13.050  29.063  25.283  0.00  0.00           H  
ATOM    507 HH21 ARG A 218      12.055  25.669  25.321  0.00  0.00           H  
ATOM    508 HH22 ARG A 218      12.231  27.098  24.312  0.00  0.00           H  
ATOM    509  N   TYR A 219       8.712  25.358  29.054  0.00  0.00           N  
ATOM    510  CA  TYR A 219       7.565  25.452  28.153  0.00  0.00           C  
ATOM    511  C   TYR A 219       7.013  24.050  27.878  0.00  0.00           C  
ATOM    512  O   TYR A 219       7.680  23.053  28.147  0.00  0.00           O  
ATOM    513  CB  TYR A 219       7.923  26.229  26.868  0.00  0.00           C  
ATOM    514  CG  TYR A 219       8.187  27.711  27.055  0.00  0.00           C  
ATOM    515  CD1 TYR A 219       7.137  28.579  27.421  0.00  0.00           C  
ATOM    516  CD2 TYR A 219       9.483  28.228  26.858  0.00  0.00           C  
ATOM    517  CE1 TYR A 219       7.387  29.954  27.599  0.00  0.00           C  
ATOM    518  CE2 TYR A 219       9.733  29.602  27.032  0.00  0.00           C  
ATOM    519  CZ  TYR A 219       8.685  30.465  27.405  0.00  0.00           C  
ATOM    520  OH  TYR A 219       8.931  31.796  27.578  0.00  0.00           O  
ATOM    521  H   TYR A 219       9.308  24.551  28.915  0.00  0.00           H  
ATOM    522  HA  TYR A 219       6.761  25.985  28.664  0.00  0.00           H  
ATOM    523  HB2 TYR A 219       8.787  25.768  26.388  0.00  0.00           H  
ATOM    524  HB3 TYR A 219       7.108  26.148  26.148  0.00  0.00           H  
ATOM    525  HD1 TYR A 219       6.141  28.191  27.570  0.00  0.00           H  
ATOM    526  HD2 TYR A 219      10.288  27.567  26.578  0.00  0.00           H  
ATOM    527  HE1 TYR A 219       6.578  30.611  27.883  0.00  0.00           H  
ATOM    528  HE2 TYR A 219      10.728  29.991  26.881  0.00  0.00           H  
ATOM    529  HH  TYR A 219       8.165  32.280  27.846  0.00  0.00           H  
ATOM    530  N   GLY A 220       5.775  23.977  27.367  0.00  0.00           N  
ATOM    531  CA  GLY A 220       5.064  22.735  27.077  0.00  0.00           C  
ATOM    532  C   GLY A 220       4.471  22.071  28.327  0.00  0.00           C  
ATOM    533  O   GLY A 220       4.924  22.295  29.452  0.00  0.00           O  
ATOM    534  H   GLY A 220       5.294  24.840  27.160  0.00  0.00           H  
ATOM    535  HA2 GLY A 220       4.264  22.962  26.371  0.00  0.00           H  
ATOM    536  HA3 GLY A 220       5.730  22.028  26.578  0.00  0.00           H  
ATOM    537  N   GLU A 221       3.449  21.232  28.113  0.00  0.00           N  
ATOM    538  CA  GLU A 221       2.786  20.445  29.146  0.00  0.00           C  
ATOM    539  C   GLU A 221       2.328  19.105  28.574  0.00  0.00           C  
ATOM    540  O   GLU A 221       1.726  19.081  27.503  0.00  0.00           O  
ATOM    541  CB  GLU A 221       1.699  21.273  29.868  0.00  0.00           C  
ATOM    542  CG  GLU A 221       0.751  20.453  30.774  0.00  0.00           C  
ATOM    543  CD  GLU A 221      -0.113  21.300  31.711  0.00  0.00           C  
ATOM    544  OE1 GLU A 221      -0.736  20.687  32.605  0.00  0.00           O  
ATOM    545  OE2 GLU A 221      -0.134  22.540  31.544  0.00  0.00           O1-
ATOM    546  H   GLU A 221       3.125  21.099  27.166  0.00  0.00           H  
ATOM    547  HA  GLU A 221       3.540  20.201  29.893  0.00  0.00           H  
ATOM    548  HB2 GLU A 221       2.193  22.052  30.450  0.00  0.00           H  
ATOM    549  HB3 GLU A 221       1.094  21.794  29.123  0.00  0.00           H  
ATOM    550  HG2 GLU A 221       0.089  19.829  30.172  0.00  0.00           H  
ATOM    551  HG3 GLU A 221       1.341  19.777  31.394  0.00  0.00           H  
ATOM    552  N   VAL A 222       2.587  18.010  29.304  0.00  0.00           N  
ATOM    553  CA  VAL A 222       2.223  16.645  28.938  0.00  0.00           C  
ATOM    554  C   VAL A 222       1.693  15.886  30.156  0.00  0.00           C  
ATOM    555  O   VAL A 222       2.242  15.994  31.250  0.00  0.00           O  
ATOM    556  CB  VAL A 222       3.358  15.946  28.141  0.00  0.00           C  
ATOM    557  CG1 VAL A 222       4.681  15.877  28.922  0.00  0.00           C  
ATOM    558  CG2 VAL A 222       2.960  14.546  27.635  0.00  0.00           C  
ATOM    559  H   VAL A 222       3.067  18.129  30.187  0.00  0.00           H  
ATOM    560  HA  VAL A 222       1.367  16.715  28.273  0.00  0.00           H  
ATOM    561  HB  VAL A 222       3.546  16.548  27.250  0.00  0.00           H  
ATOM    562 HG11 VAL A 222       4.555  15.408  29.896  0.00  0.00           H  
ATOM    563 HG12 VAL A 222       5.422  15.293  28.381  0.00  0.00           H  
ATOM    564 HG13 VAL A 222       5.098  16.872  29.080  0.00  0.00           H  
ATOM    565 HG21 VAL A 222       2.840  13.837  28.454  0.00  0.00           H  
ATOM    566 HG22 VAL A 222       2.026  14.577  27.077  0.00  0.00           H  
ATOM    567 HG23 VAL A 222       3.721  14.144  26.967  0.00  0.00           H  
ATOM    568  N   TRP A 223       0.616  15.121  29.936  0.00  0.00           N  
ATOM    569  CA  TRP A 223      -0.069  14.265  30.896  0.00  0.00           C  
ATOM    570  C   TRP A 223       0.044  12.798  30.470  0.00  0.00           C  
ATOM    571  O   TRP A 223       0.469  12.498  29.355  0.00  0.00           O  
ATOM    572  CB  TRP A 223      -1.552  14.696  30.982  0.00  0.00           C  
ATOM    573  CG  TRP A 223      -1.833  15.917  31.807  0.00  0.00           C  
ATOM    574  CD1 TRP A 223      -1.347  17.160  31.583  0.00  0.00           C  
ATOM    575  CD2 TRP A 223      -2.661  16.026  33.006  0.00  0.00           C  
ATOM    576  CE2 TRP A 223      -2.609  17.375  33.471  0.00  0.00           C  
ATOM    577  CE3 TRP A 223      -3.445  15.119  33.759  0.00  0.00           C  
ATOM    578  NE1 TRP A 223      -1.794  18.018  32.564  0.00  0.00           N  
ATOM    579  CZ2 TRP A 223      -3.290  17.800  34.626  0.00  0.00           C  
ATOM    580  CZ3 TRP A 223      -4.131  15.531  34.919  0.00  0.00           C  
ATOM    581  CH2 TRP A 223      -4.055  16.869  35.353  0.00  0.00           C  
ATOM    582  H   TRP A 223       0.237  15.121  28.998  0.00  0.00           H  
ATOM    583  HA  TRP A 223       0.397  14.335  31.876  0.00  0.00           H  
ATOM    584  HB2 TRP A 223      -1.962  14.852  29.982  0.00  0.00           H  
ATOM    585  HB3 TRP A 223      -2.150  13.895  31.416  0.00  0.00           H  
ATOM    586  HD1 TRP A 223      -0.696  17.429  30.765  0.00  0.00           H  
ATOM    587  HE1 TRP A 223      -1.515  18.997  32.600  0.00  0.00           H  
ATOM    588  HE3 TRP A 223      -3.501  14.086  33.450  0.00  0.00           H  
ATOM    589  HZ2 TRP A 223      -3.225  18.828  34.950  0.00  0.00           H  
ATOM    590  HZ3 TRP A 223      -4.713  14.814  35.480  0.00  0.00           H  
ATOM    591  HH2 TRP A 223      -4.581  17.179  36.244  0.00  0.00           H  
ATOM    592  N   ARG A 224      -0.356  11.893  31.373  0.00  0.00           N  
ATOM    593  CA  ARG A 224      -0.476  10.456  31.151  0.00  0.00           C  
ATOM    594  C   ARG A 224      -1.910  10.003  31.452  0.00  0.00           C  
ATOM    595  O   ARG A 224      -2.615  10.620  32.254  0.00  0.00           O  
ATOM    596  CB  ARG A 224       0.579   9.691  31.977  0.00  0.00           C  
ATOM    597  CG  ARG A 224       0.378   9.729  33.504  0.00  0.00           C  
ATOM    598  CD  ARG A 224       1.362   8.826  34.253  0.00  0.00           C  
ATOM    599  NE  ARG A 224       0.904   7.428  34.258  0.00  0.00           N  
ATOM    600  CZ  ARG A 224       0.802   6.610  35.321  0.00  0.00           C  
ATOM    601  NH1 ARG A 224       1.077   7.017  36.569  0.00  0.00           N  
ATOM    602  NH2 ARG A 224       0.412   5.344  35.123  0.00  0.00           N1+
ATOM    603  H   ARG A 224      -0.673  12.237  32.271  0.00  0.00           H  
ATOM    604  HA  ARG A 224      -0.286  10.235  30.102  0.00  0.00           H  
ATOM    605  HB2 ARG A 224       0.580   8.651  31.649  0.00  0.00           H  
ATOM    606  HB3 ARG A 224       1.570  10.076  31.732  0.00  0.00           H  
ATOM    607  HG2 ARG A 224       0.486  10.754  33.858  0.00  0.00           H  
ATOM    608  HG3 ARG A 224      -0.633   9.428  33.772  0.00  0.00           H  
ATOM    609  HD2 ARG A 224       2.355   8.886  33.816  0.00  0.00           H  
ATOM    610  HD3 ARG A 224       1.466   9.184  35.271  0.00  0.00           H  
ATOM    611  HE  ARG A 224       0.705   7.043  33.346  0.00  0.00           H  
ATOM    612 HH11 ARG A 224       1.356   7.977  36.760  0.00  0.00           H  
ATOM    613 HH12 ARG A 224       0.999   6.380  37.348  0.00  0.00           H  
ATOM    614 HH21 ARG A 224       0.197   5.014  34.193  0.00  0.00           H  
ATOM    615 HH22 ARG A 224       0.330   4.708  35.902  0.00  0.00           H  
ATOM    616  N   GLY A 225      -2.316   8.899  30.817  0.00  0.00           N  
ATOM    617  CA  GLY A 225      -3.616   8.278  30.993  0.00  0.00           C  
ATOM    618  C   GLY A 225      -3.643   6.839  30.483  0.00  0.00           C  
ATOM    619  O   GLY A 225      -2.602   6.232  30.228  0.00  0.00           O  
ATOM    620  H   GLY A 225      -1.682   8.451  30.167  0.00  0.00           H  
ATOM    621  HA2 GLY A 225      -3.886   8.276  32.049  0.00  0.00           H  
ATOM    622  HA3 GLY A 225      -4.360   8.869  30.457  0.00  0.00           H  
ATOM    623  N   SER A 226      -4.864   6.308  30.332  0.00  0.00           N  
ATOM    624  CA  SER A 226      -5.173   4.990  29.785  0.00  0.00           C  
ATOM    625  C   SER A 226      -6.463   5.048  28.957  0.00  0.00           C  
ATOM    626  O   SER A 226      -7.405   5.759  29.314  0.00  0.00           O  
ATOM    627  CB  SER A 226      -5.127   3.910  30.886  0.00  0.00           C  
ATOM    628  OG  SER A 226      -6.228   4.002  31.770  0.00  0.00           O  
ATOM    629  H   SER A 226      -5.659   6.873  30.601  0.00  0.00           H  
ATOM    630  HA  SER A 226      -4.377   4.755  29.078  0.00  0.00           H  
ATOM    631  HB2 SER A 226      -5.141   2.920  30.430  0.00  0.00           H  
ATOM    632  HB3 SER A 226      -4.199   3.976  31.456  0.00  0.00           H  
ATOM    633  HG  SER A 226      -6.152   3.319  32.419  0.00  0.00           H  
ATOM    634  N   TRP A 227      -6.480   4.318  27.831  0.00  0.00           N  
ATOM    635  CA  TRP A 227      -7.546   4.323  26.834  0.00  0.00           C  
ATOM    636  C   TRP A 227      -7.417   3.098  25.919  0.00  0.00           C  
ATOM    637  O   TRP A 227      -6.395   2.934  25.251  0.00  0.00           O  
ATOM    638  CB  TRP A 227      -7.505   5.660  26.066  0.00  0.00           C  
ATOM    639  CG  TRP A 227      -8.415   5.817  24.884  0.00  0.00           C  
ATOM    640  CD1 TRP A 227      -9.711   6.200  24.927  0.00  0.00           C  
ATOM    641  CD2 TRP A 227      -8.086   5.660  23.471  0.00  0.00           C  
ATOM    642  CE2 TRP A 227      -9.244   5.978  22.700  0.00  0.00           C  
ATOM    643  CE3 TRP A 227      -6.920   5.290  22.760  0.00  0.00           C  
ATOM    644  NE1 TRP A 227     -10.205   6.290  23.641  0.00  0.00           N  
ATOM    645  CZ2 TRP A 227      -9.243   5.930  21.293  0.00  0.00           C  
ATOM    646  CZ3 TRP A 227      -6.908   5.237  21.351  0.00  0.00           C  
ATOM    647  CH2 TRP A 227      -8.067   5.556  20.618  0.00  0.00           C  
ATOM    648  H   TRP A 227      -5.666   3.754  27.617  0.00  0.00           H  
ATOM    649  HA  TRP A 227      -8.505   4.255  27.353  0.00  0.00           H  
ATOM    650  HB2 TRP A 227      -7.743   6.464  26.759  0.00  0.00           H  
ATOM    651  HB3 TRP A 227      -6.488   5.862  25.725  0.00  0.00           H  
ATOM    652  HD1 TRP A 227     -10.256   6.420  25.833  0.00  0.00           H  
ATOM    653  HE1 TRP A 227     -11.152   6.583  23.444  0.00  0.00           H  
ATOM    654  HE3 TRP A 227      -6.023   5.039  23.307  0.00  0.00           H  
ATOM    655  HZ2 TRP A 227     -10.134   6.166  20.732  0.00  0.00           H  
ATOM    656  HZ3 TRP A 227      -6.006   4.947  20.833  0.00  0.00           H  
ATOM    657  HH2 TRP A 227      -8.054   5.510  19.539  0.00  0.00           H  
ATOM    658  N   GLN A 228      -8.472   2.264  25.880  0.00  0.00           N  
ATOM    659  CA  GLN A 228      -8.712   1.164  24.935  0.00  0.00           C  
ATOM    660  C   GLN A 228      -7.645   0.051  24.991  0.00  0.00           C  
ATOM    661  O   GLN A 228      -7.183  -0.431  23.957  0.00  0.00           O  
ATOM    662  CB  GLN A 228      -8.988   1.696  23.505  0.00  0.00           C  
ATOM    663  CG  GLN A 228     -10.324   2.465  23.407  0.00  0.00           C  
ATOM    664  CD  GLN A 228     -10.743   2.813  21.975  0.00  0.00           C  
ATOM    665  NE2 GLN A 228     -11.907   3.450  21.833  0.00  0.00           N  
ATOM    666  OE1 GLN A 228     -10.043   2.520  21.008  0.00  0.00           O  
ATOM    667  H   GLN A 228      -9.244   2.485  26.493  0.00  0.00           H  
ATOM    668  HA  GLN A 228      -9.625   0.678  25.279  0.00  0.00           H  
ATOM    669  HB2 GLN A 228      -8.165   2.324  23.160  0.00  0.00           H  
ATOM    670  HB3 GLN A 228      -9.036   0.855  22.812  0.00  0.00           H  
ATOM    671  HG2 GLN A 228     -11.122   1.866  23.848  0.00  0.00           H  
ATOM    672  HG3 GLN A 228     -10.266   3.384  23.990  0.00  0.00           H  
ATOM    673 HE21 GLN A 228     -12.463   3.677  22.645  0.00  0.00           H  
ATOM    674 HE22 GLN A 228     -12.229   3.697  20.909  0.00  0.00           H  
ATOM    675  N   GLY A 229      -7.253  -0.353  26.210  0.00  0.00           N  
ATOM    676  CA  GLY A 229      -6.306  -1.438  26.468  0.00  0.00           C  
ATOM    677  C   GLY A 229      -4.824  -1.040  26.410  0.00  0.00           C  
ATOM    678  O   GLY A 229      -3.971  -1.920  26.519  0.00  0.00           O  
ATOM    679  H   GLY A 229      -7.663   0.101  27.014  0.00  0.00           H  
ATOM    680  HA2 GLY A 229      -6.511  -1.833  27.463  0.00  0.00           H  
ATOM    681  HA3 GLY A 229      -6.479  -2.261  25.772  0.00  0.00           H  
ATOM    682  N   GLU A 230      -4.518   0.258  26.249  0.00  0.00           N  
ATOM    683  CA  GLU A 230      -3.170   0.822  26.213  0.00  0.00           C  
ATOM    684  C   GLU A 230      -3.045   1.986  27.200  0.00  0.00           C  
ATOM    685  O   GLU A 230      -4.032   2.642  27.537  0.00  0.00           O  
ATOM    686  CB  GLU A 230      -2.828   1.291  24.783  0.00  0.00           C  
ATOM    687  CG  GLU A 230      -2.570   0.141  23.795  0.00  0.00           C  
ATOM    688  CD  GLU A 230      -1.803   0.625  22.564  0.00  0.00           C  
ATOM    689  OE1 GLU A 230      -0.569   0.790  22.691  0.00  0.00           O  
ATOM    690  OE2 GLU A 230      -2.462   0.834  21.523  0.00  0.00           O1-
ATOM    691  H   GLU A 230      -5.281   0.914  26.151  0.00  0.00           H  
ATOM    692  HA  GLU A 230      -2.438   0.072  26.521  0.00  0.00           H  
ATOM    693  HB2 GLU A 230      -3.623   1.933  24.399  0.00  0.00           H  
ATOM    694  HB3 GLU A 230      -1.937   1.922  24.822  0.00  0.00           H  
ATOM    695  HG2 GLU A 230      -1.975  -0.639  24.272  0.00  0.00           H  
ATOM    696  HG3 GLU A 230      -3.510  -0.324  23.495  0.00  0.00           H  
ATOM    697  N   ASN A 231      -1.796   2.274  27.598  0.00  0.00           N  
ATOM    698  CA  ASN A 231      -1.394   3.511  28.266  0.00  0.00           C  
ATOM    699  C   ASN A 231      -1.097   4.554  27.178  0.00  0.00           C  
ATOM    700  O   ASN A 231      -0.480   4.238  26.159  0.00  0.00           O  
ATOM    701  CB  ASN A 231      -0.092   3.289  29.069  0.00  0.00           C  
ATOM    702  CG  ASN A 231      -0.265   2.298  30.223  0.00  0.00           C  
ATOM    703  ND2 ASN A 231       0.413   1.151  30.151  0.00  0.00           N  
ATOM    704  OD1 ASN A 231      -1.017   2.558  31.160  0.00  0.00           O  
ATOM    705  H   ASN A 231      -1.050   1.684  27.260  0.00  0.00           H  
ATOM    706  HA  ASN A 231      -2.186   3.866  28.929  0.00  0.00           H  
ATOM    707  HB2 ASN A 231       0.714   2.955  28.414  0.00  0.00           H  
ATOM    708  HB3 ASN A 231       0.240   4.235  29.501  0.00  0.00           H  
ATOM    709 HD21 ASN A 231       1.019   0.966  29.366  0.00  0.00           H  
ATOM    710 HD22 ASN A 231       0.317   0.470  30.891  0.00  0.00           H  
ATOM    711  N   VAL A 232      -1.536   5.796  27.414  0.00  0.00           N  
ATOM    712  CA  VAL A 232      -1.417   6.931  26.500  0.00  0.00           C  
ATOM    713  C   VAL A 232      -0.805   8.135  27.225  0.00  0.00           C  
ATOM    714  O   VAL A 232      -0.727   8.166  28.453  0.00  0.00           O  
ATOM    715  CB  VAL A 232      -2.776   7.235  25.807  0.00  0.00           C  
ATOM    716  CG1 VAL A 232      -3.236   6.088  24.890  0.00  0.00           C  
ATOM    717  CG2 VAL A 232      -3.901   7.618  26.787  0.00  0.00           C  
ATOM    718  H   VAL A 232      -1.993   5.977  28.298  0.00  0.00           H  
ATOM    719  HA  VAL A 232      -0.700   6.684  25.714  0.00  0.00           H  
ATOM    720  HB  VAL A 232      -2.620   8.096  25.156  0.00  0.00           H  
ATOM    721 HG11 VAL A 232      -3.513   5.200  25.460  0.00  0.00           H  
ATOM    722 HG12 VAL A 232      -4.105   6.382  24.301  0.00  0.00           H  
ATOM    723 HG13 VAL A 232      -2.448   5.801  24.193  0.00  0.00           H  
ATOM    724 HG21 VAL A 232      -4.155   6.788  27.447  0.00  0.00           H  
ATOM    725 HG22 VAL A 232      -3.629   8.470  27.410  0.00  0.00           H  
ATOM    726 HG23 VAL A 232      -4.807   7.889  26.244  0.00  0.00           H  
ATOM    727  N   ALA A 233      -0.372   9.127  26.438  0.00  0.00           N  
ATOM    728  CA  ALA A 233       0.179  10.394  26.893  0.00  0.00           C  
ATOM    729  C   ALA A 233      -0.338  11.523  26.005  0.00  0.00           C  
ATOM    730  O   ALA A 233      -0.349  11.390  24.783  0.00  0.00           O  
ATOM    731  CB  ALA A 233       1.704  10.307  26.981  0.00  0.00           C  
ATOM    732  H   ALA A 233      -0.437   9.005  25.436  0.00  0.00           H  
ATOM    733  HA  ALA A 233      -0.208  10.586  27.891  0.00  0.00           H  
ATOM    734  HB1 ALA A 233       2.114   9.957  26.036  0.00  0.00           H  
ATOM    735  HB2 ALA A 233       2.152  11.274  27.215  0.00  0.00           H  
ATOM    736  HB3 ALA A 233       2.007   9.606  27.757  0.00  0.00           H  
ATOM    737  N   VAL A 234      -0.795  12.616  26.631  0.00  0.00           N  
ATOM    738  CA  VAL A 234      -1.546  13.698  26.002  0.00  0.00           C  
ATOM    739  C   VAL A 234      -0.807  15.013  26.263  0.00  0.00           C  
ATOM    740  O   VAL A 234      -0.797  15.493  27.396  0.00  0.00           O  
ATOM    741  CB  VAL A 234      -3.007  13.693  26.536  0.00  0.00           C  
ATOM    742  CG1 VAL A 234      -3.864  14.815  25.917  0.00  0.00           C  
ATOM    743  CG2 VAL A 234      -3.692  12.326  26.329  0.00  0.00           C  
ATOM    744  H   VAL A 234      -0.690  12.660  27.636  0.00  0.00           H  
ATOM    745  HA  VAL A 234      -1.595  13.545  24.924  0.00  0.00           H  
ATOM    746  HB  VAL A 234      -2.983  13.872  27.612  0.00  0.00           H  
ATOM    747 HG11 VAL A 234      -3.484  15.805  26.169  0.00  0.00           H  
ATOM    748 HG12 VAL A 234      -3.889  14.744  24.830  0.00  0.00           H  
ATOM    749 HG13 VAL A 234      -4.892  14.772  26.277  0.00  0.00           H  
ATOM    750 HG21 VAL A 234      -3.579  11.982  25.302  0.00  0.00           H  
ATOM    751 HG22 VAL A 234      -3.263  11.561  26.977  0.00  0.00           H  
ATOM    752 HG23 VAL A 234      -4.758  12.372  26.552  0.00  0.00           H  
ATOM    753  N   LYS A 235      -0.207  15.597  25.212  0.00  0.00           N  
ATOM    754  CA  LYS A 235       0.440  16.906  25.253  0.00  0.00           C  
ATOM    755  C   LYS A 235      -0.615  17.983  24.952  0.00  0.00           C  
ATOM    756  O   LYS A 235      -1.361  17.865  23.981  0.00  0.00           O  
ATOM    757  CB  LYS A 235       1.567  16.952  24.203  0.00  0.00           C  
ATOM    758  CG  LYS A 235       2.472  18.184  24.375  0.00  0.00           C  
ATOM    759  CD  LYS A 235       3.633  18.221  23.383  0.00  0.00           C  
ATOM    760  CE  LYS A 235       4.468  19.497  23.539  0.00  0.00           C  
ATOM    761  NZ  LYS A 235       5.569  19.523  22.567  0.00  0.00           N1+
ATOM    762  H   LYS A 235      -0.270  15.142  24.310  0.00  0.00           H  
ATOM    763  HA  LYS A 235       0.873  17.065  26.235  0.00  0.00           H  
ATOM    764  HB2 LYS A 235       2.183  16.057  24.305  0.00  0.00           H  
ATOM    765  HB3 LYS A 235       1.159  16.922  23.193  0.00  0.00           H  
ATOM    766  HG2 LYS A 235       1.886  19.097  24.269  0.00  0.00           H  
ATOM    767  HG3 LYS A 235       2.883  18.192  25.384  0.00  0.00           H  
ATOM    768  HD2 LYS A 235       4.265  17.343  23.522  0.00  0.00           H  
ATOM    769  HD3 LYS A 235       3.235  18.162  22.371  0.00  0.00           H  
ATOM    770  HE2 LYS A 235       3.851  20.381  23.393  0.00  0.00           H  
ATOM    771  HE3 LYS A 235       4.866  19.574  24.549  0.00  0.00           H  
ATOM    772  HZ1 LYS A 235       6.080  20.394  22.624  0.00  0.00           H  
ATOM    773  HZ2 LYS A 235       6.213  18.770  22.761  0.00  0.00           H  
ATOM    774  HZ3 LYS A 235       5.197  19.413  21.629  0.00  0.00           H  
ATOM    775  N   ILE A 236      -0.681  19.008  25.815  0.00  0.00           N  
ATOM    776  CA  ILE A 236      -1.745  20.010  25.878  0.00  0.00           C  
ATOM    777  C   ILE A 236      -1.163  21.402  25.570  0.00  0.00           C  
ATOM    778  O   ILE A 236      -0.081  21.755  26.041  0.00  0.00           O  
ATOM    779  CB  ILE A 236      -2.434  19.944  27.277  0.00  0.00           C  
ATOM    780  CG1 ILE A 236      -2.993  18.526  27.568  0.00  0.00           C  
ATOM    781  CG2 ILE A 236      -3.539  21.012  27.436  0.00  0.00           C  
ATOM    782  CD1 ILE A 236      -3.648  18.350  28.946  0.00  0.00           C  
ATOM    783  H   ILE A 236       0.019  19.052  26.545  0.00  0.00           H  
ATOM    784  HA  ILE A 236      -2.504  19.788  25.125  0.00  0.00           H  
ATOM    785  HB  ILE A 236      -1.674  20.155  28.033  0.00  0.00           H  
ATOM    786 HG12 ILE A 236      -3.704  18.241  26.794  0.00  0.00           H  
ATOM    787 HG13 ILE A 236      -2.186  17.797  27.514  0.00  0.00           H  
ATOM    788 HG21 ILE A 236      -3.981  20.988  28.431  0.00  0.00           H  
ATOM    789 HG22 ILE A 236      -3.162  22.026  27.309  0.00  0.00           H  
ATOM    790 HG23 ILE A 236      -4.338  20.862  26.711  0.00  0.00           H  
ATOM    791 HD11 ILE A 236      -2.998  18.714  29.741  0.00  0.00           H  
ATOM    792 HD12 ILE A 236      -4.598  18.880  29.013  0.00  0.00           H  
ATOM    793 HD13 ILE A 236      -3.852  17.297  29.141  0.00  0.00           H  
ATOM    794  N   PHE A 237      -1.929  22.185  24.795  0.00  0.00           N  
ATOM    795  CA  PHE A 237      -1.678  23.570  24.396  0.00  0.00           C  
ATOM    796  C   PHE A 237      -2.923  24.420  24.697  0.00  0.00           C  
ATOM    797  O   PHE A 237      -4.016  23.880  24.870  0.00  0.00           O  
ATOM    798  CB  PHE A 237      -1.351  23.618  22.890  0.00  0.00           C  
ATOM    799  CG  PHE A 237      -0.118  22.845  22.467  0.00  0.00           C  
ATOM    800  CD1 PHE A 237       1.142  23.475  22.455  0.00  0.00           C  
ATOM    801  CD2 PHE A 237      -0.228  21.494  22.077  0.00  0.00           C  
ATOM    802  CE1 PHE A 237       2.279  22.764  22.033  0.00  0.00           C  
ATOM    803  CE2 PHE A 237       0.907  20.787  21.638  0.00  0.00           C  
ATOM    804  CZ  PHE A 237       2.156  21.432  21.600  0.00  0.00           C  
ATOM    805  H   PHE A 237      -2.791  21.785  24.452  0.00  0.00           H  
ATOM    806  HA  PHE A 237      -0.841  23.983  24.963  0.00  0.00           H  
ATOM    807  HB2 PHE A 237      -2.198  23.241  22.322  0.00  0.00           H  
ATOM    808  HB3 PHE A 237      -1.225  24.652  22.565  0.00  0.00           H  
ATOM    809  HD1 PHE A 237       1.241  24.504  22.767  0.00  0.00           H  
ATOM    810  HD2 PHE A 237      -1.188  20.999  22.105  0.00  0.00           H  
ATOM    811  HE1 PHE A 237       3.247  23.240  22.040  0.00  0.00           H  
ATOM    812  HE2 PHE A 237       0.820  19.756  21.327  0.00  0.00           H  
ATOM    813  HZ  PHE A 237       3.029  20.904  21.256  0.00  0.00           H  
ATOM    814  N   SER A 238      -2.759  25.752  24.707  0.00  0.00           N  
ATOM    815  CA  SER A 238      -3.816  26.750  24.887  0.00  0.00           C  
ATOM    816  C   SER A 238      -3.741  27.835  23.797  0.00  0.00           C  
ATOM    817  O   SER A 238      -2.931  27.733  22.876  0.00  0.00           O  
ATOM    818  CB  SER A 238      -3.799  27.270  26.344  0.00  0.00           C  
ATOM    819  OG  SER A 238      -2.807  28.256  26.561  0.00  0.00           O  
ATOM    820  H   SER A 238      -1.824  26.116  24.577  0.00  0.00           H  
ATOM    821  HA  SER A 238      -4.781  26.263  24.734  0.00  0.00           H  
ATOM    822  HB2 SER A 238      -4.764  27.714  26.586  0.00  0.00           H  
ATOM    823  HB3 SER A 238      -3.654  26.449  27.048  0.00  0.00           H  
ATOM    824  HG  SER A 238      -1.951  27.872  26.396  0.00  0.00           H  
ATOM    825  N   SER A 239      -4.600  28.864  23.907  0.00  0.00           N  
ATOM    826  CA  SER A 239      -4.787  29.976  22.963  0.00  0.00           C  
ATOM    827  C   SER A 239      -3.530  30.819  22.669  0.00  0.00           C  
ATOM    828  O   SER A 239      -3.445  31.438  21.609  0.00  0.00           O  
ATOM    829  CB  SER A 239      -5.906  30.890  23.498  0.00  0.00           C  
ATOM    830  OG  SER A 239      -7.158  30.240  23.424  0.00  0.00           O  
ATOM    831  H   SER A 239      -5.235  28.851  24.692  0.00  0.00           H  
ATOM    832  HA  SER A 239      -5.107  29.553  22.014  0.00  0.00           H  
ATOM    833  HB2 SER A 239      -5.711  31.193  24.528  0.00  0.00           H  
ATOM    834  HB3 SER A 239      -5.979  31.802  22.906  0.00  0.00           H  
ATOM    835  HG  SER A 239      -7.817  30.817  23.779  0.00  0.00           H  
ATOM    836  N   ARG A 240      -2.560  30.825  23.597  0.00  0.00           N  
ATOM    837  CA  ARG A 240      -1.279  31.525  23.506  0.00  0.00           C  
ATOM    838  C   ARG A 240      -0.202  30.659  22.811  0.00  0.00           C  
ATOM    839  O   ARG A 240       0.805  31.198  22.352  0.00  0.00           O  
ATOM    840  CB  ARG A 240      -0.846  31.790  24.969  0.00  0.00           C  
ATOM    841  CG  ARG A 240       0.374  32.711  25.161  0.00  0.00           C  
ATOM    842  CD  ARG A 240       0.677  32.955  26.648  0.00  0.00           C  
ATOM    843  NE  ARG A 240       1.578  34.101  26.839  0.00  0.00           N  
ATOM    844  CZ  ARG A 240       1.939  34.620  28.026  0.00  0.00           C  
ATOM    845  NH1 ARG A 240       1.509  34.089  29.179  0.00  0.00           N  
ATOM    846  NH2 ARG A 240       2.745  35.689  28.057  0.00  0.00           N1+
ATOM    847  H   ARG A 240      -2.716  30.278  24.432  0.00  0.00           H  
ATOM    848  HA  ARG A 240      -1.399  32.468  22.970  0.00  0.00           H  
ATOM    849  HB2 ARG A 240      -1.687  32.243  25.497  0.00  0.00           H  
ATOM    850  HB3 ARG A 240      -0.661  30.842  25.478  0.00  0.00           H  
ATOM    851  HG2 ARG A 240       1.256  32.274  24.695  0.00  0.00           H  
ATOM    852  HG3 ARG A 240       0.192  33.661  24.656  0.00  0.00           H  
ATOM    853  HD2 ARG A 240      -0.248  33.168  27.185  0.00  0.00           H  
ATOM    854  HD3 ARG A 240       1.113  32.063  27.099  0.00  0.00           H  
ATOM    855  HE  ARG A 240       1.946  34.516  25.995  0.00  0.00           H  
ATOM    856 HH11 ARG A 240       0.908  33.278  29.165  0.00  0.00           H  
ATOM    857 HH12 ARG A 240       1.786  34.484  30.067  0.00  0.00           H  
ATOM    858 HH21 ARG A 240       3.079  36.102  27.198  0.00  0.00           H  
ATOM    859 HH22 ARG A 240       3.028  36.092  28.939  0.00  0.00           H  
ATOM    860  N   ASP A 241      -0.409  29.331  22.751  0.00  0.00           N  
ATOM    861  CA  ASP A 241       0.604  28.311  22.454  0.00  0.00           C  
ATOM    862  C   ASP A 241       0.349  27.548  21.140  0.00  0.00           C  
ATOM    863  O   ASP A 241       1.141  26.664  20.811  0.00  0.00           O  
ATOM    864  CB  ASP A 241       0.662  27.268  23.609  0.00  0.00           C  
ATOM    865  CG  ASP A 241       0.563  27.824  25.033  0.00  0.00           C  
ATOM    866  OD1 ASP A 241      -0.278  27.286  25.787  0.00  0.00           O  
ATOM    867  OD2 ASP A 241       1.311  28.777  25.342  0.00  0.00           O1-
ATOM    868  H   ASP A 241      -1.295  28.986  23.094  0.00  0.00           H  
ATOM    869  HA  ASP A 241       1.586  28.780  22.375  0.00  0.00           H  
ATOM    870  HB2 ASP A 241      -0.147  26.546  23.489  0.00  0.00           H  
ATOM    871  HB3 ASP A 241       1.588  26.697  23.542  0.00  0.00           H  
ATOM    872  N   GLU A 242      -0.748  27.841  20.412  0.00  0.00           N  
ATOM    873  CA  GLU A 242      -1.265  27.035  19.294  0.00  0.00           C  
ATOM    874  C   GLU A 242      -0.300  26.823  18.114  0.00  0.00           C  
ATOM    875  O   GLU A 242      -0.429  25.816  17.420  0.00  0.00           O  
ATOM    876  CB  GLU A 242      -2.575  27.624  18.735  0.00  0.00           C  
ATOM    877  CG  GLU A 242      -3.659  27.952  19.779  0.00  0.00           C  
ATOM    878  CD  GLU A 242      -5.018  28.289  19.157  0.00  0.00           C  
ATOM    879  OE1 GLU A 242      -5.973  28.471  19.940  0.00  0.00           O  
ATOM    880  OE2 GLU A 242      -5.109  28.344  17.912  0.00  0.00           O1-
ATOM    881  H   GLU A 242      -1.344  28.584  20.747  0.00  0.00           H  
ATOM    882  HA  GLU A 242      -1.487  26.050  19.707  0.00  0.00           H  
ATOM    883  HB2 GLU A 242      -2.356  28.525  18.166  0.00  0.00           H  
ATOM    884  HB3 GLU A 242      -2.978  26.911  18.013  0.00  0.00           H  
ATOM    885  HG2 GLU A 242      -3.799  27.099  20.443  0.00  0.00           H  
ATOM    886  HG3 GLU A 242      -3.343  28.793  20.394  0.00  0.00           H  
ATOM    887  N   LYS A 243       0.662  27.739  17.895  0.00  0.00           N  
ATOM    888  CA  LYS A 243       1.669  27.668  16.831  0.00  0.00           C  
ATOM    889  C   LYS A 243       2.565  26.421  16.907  0.00  0.00           C  
ATOM    890  O   LYS A 243       2.982  25.924  15.864  0.00  0.00           O  
ATOM    891  CB  LYS A 243       2.526  28.949  16.816  0.00  0.00           C  
ATOM    892  CG  LYS A 243       1.713  30.208  16.470  0.00  0.00           C  
ATOM    893  CD  LYS A 243       2.595  31.407  16.095  0.00  0.00           C  
ATOM    894  CE  LYS A 243       1.784  32.697  15.910  0.00  0.00           C  
ATOM    895  NZ  LYS A 243       2.613  33.773  15.343  0.00  0.00           N1+
ATOM    896  H   LYS A 243       0.704  28.532  18.518  0.00  0.00           H  
ATOM    897  HA  LYS A 243       1.151  27.614  15.877  0.00  0.00           H  
ATOM    898  HB2 LYS A 243       3.031  29.084  17.774  0.00  0.00           H  
ATOM    899  HB3 LYS A 243       3.315  28.834  16.070  0.00  0.00           H  
ATOM    900  HG2 LYS A 243       1.040  29.994  15.639  0.00  0.00           H  
ATOM    901  HG3 LYS A 243       1.080  30.466  17.317  0.00  0.00           H  
ATOM    902  HD2 LYS A 243       3.353  31.562  16.864  0.00  0.00           H  
ATOM    903  HD3 LYS A 243       3.130  31.172  15.174  0.00  0.00           H  
ATOM    904  HE2 LYS A 243       0.937  32.527  15.246  0.00  0.00           H  
ATOM    905  HE3 LYS A 243       1.372  33.026  16.864  0.00  0.00           H  
ATOM    906  HZ1 LYS A 243       2.054  34.607  15.234  0.00  0.00           H  
ATOM    907  HZ2 LYS A 243       3.396  33.964  15.951  0.00  0.00           H  
ATOM    908  HZ3 LYS A 243       2.950  33.490  14.432  0.00  0.00           H  
ATOM    909  N   SER A 244       2.810  25.887  18.115  0.00  0.00           N  
ATOM    910  CA  SER A 244       3.593  24.674  18.347  0.00  0.00           C  
ATOM    911  C   SER A 244       2.765  23.387  18.152  0.00  0.00           C  
ATOM    912  O   SER A 244       3.351  22.345  17.860  0.00  0.00           O  
ATOM    913  CB  SER A 244       4.121  24.712  19.793  0.00  0.00           C  
ATOM    914  OG  SER A 244       5.183  25.637  19.896  0.00  0.00           O  
ATOM    915  H   SER A 244       2.421  26.344  18.929  0.00  0.00           H  
ATOM    916  HA  SER A 244       4.432  24.634  17.651  0.00  0.00           H  
ATOM    917  HB2 SER A 244       3.334  24.985  20.496  0.00  0.00           H  
ATOM    918  HB3 SER A 244       4.509  23.738  20.095  0.00  0.00           H  
ATOM    919  HG  SER A 244       5.901  25.334  19.357  0.00  0.00           H  
ATOM    920  N   TRP A 245       1.422  23.447  18.237  0.00  0.00           N  
ATOM    921  CA  TRP A 245       0.534  22.339  17.865  0.00  0.00           C  
ATOM    922  C   TRP A 245       0.436  22.230  16.332  0.00  0.00           C  
ATOM    923  O   TRP A 245       0.419  21.116  15.816  0.00  0.00           O  
ATOM    924  CB  TRP A 245      -0.873  22.568  18.458  0.00  0.00           C  
ATOM    925  CG  TRP A 245      -1.855  21.432  18.331  0.00  0.00           C  
ATOM    926  CD1 TRP A 245      -1.919  20.351  19.142  0.00  0.00           C  
ATOM    927  CD2 TRP A 245      -2.942  21.261  17.367  0.00  0.00           C  
ATOM    928  CE2 TRP A 245      -3.666  20.076  17.703  0.00  0.00           C  
ATOM    929  CE3 TRP A 245      -3.405  21.993  16.249  0.00  0.00           C  
ATOM    930  NE1 TRP A 245      -2.983  19.554  18.778  0.00  0.00           N  
ATOM    931  CZ2 TRP A 245      -4.808  19.663  16.997  0.00  0.00           C  
ATOM    932  CZ3 TRP A 245      -4.535  21.575  15.515  0.00  0.00           C  
ATOM    933  CH2 TRP A 245      -5.238  20.413  15.889  0.00  0.00           C  
ATOM    934  H   TRP A 245       0.992  24.331  18.469  0.00  0.00           H  
ATOM    935  HA  TRP A 245       0.936  21.406  18.268  0.00  0.00           H  
ATOM    936  HB2 TRP A 245      -0.769  22.778  19.523  0.00  0.00           H  
ATOM    937  HB3 TRP A 245      -1.335  23.459  18.034  0.00  0.00           H  
ATOM    938  HD1 TRP A 245      -1.250  20.158  19.964  0.00  0.00           H  
ATOM    939  HE1 TRP A 245      -3.228  18.701  19.268  0.00  0.00           H  
ATOM    940  HE3 TRP A 245      -2.884  22.893  15.962  0.00  0.00           H  
ATOM    941  HZ2 TRP A 245      -5.348  18.778  17.298  0.00  0.00           H  
ATOM    942  HZ3 TRP A 245      -4.870  22.152  14.667  0.00  0.00           H  
ATOM    943  HH2 TRP A 245      -6.108  20.103  15.329  0.00  0.00           H  
ATOM    944  N   PHE A 246       0.445  23.364  15.603  0.00  0.00           N  
ATOM    945  CA  PHE A 246       0.447  23.421  14.135  0.00  0.00           C  
ATOM    946  C   PHE A 246       1.803  23.029  13.512  0.00  0.00           C  
ATOM    947  O   PHE A 246       1.854  22.790  12.306  0.00  0.00           O  
ATOM    948  CB  PHE A 246       0.094  24.854  13.668  0.00  0.00           C  
ATOM    949  CG  PHE A 246      -1.300  25.337  14.032  0.00  0.00           C  
ATOM    950  CD1 PHE A 246      -2.436  24.542  13.769  0.00  0.00           C  
ATOM    951  CD2 PHE A 246      -1.468  26.596  14.639  0.00  0.00           C  
ATOM    952  CE1 PHE A 246      -3.719  24.988  14.143  0.00  0.00           C  
ATOM    953  CE2 PHE A 246      -2.741  27.026  15.049  0.00  0.00           C  
ATOM    954  CZ  PHE A 246      -3.868  26.223  14.802  0.00  0.00           C  
ATOM    955  H   PHE A 246       0.451  24.246  16.098  0.00  0.00           H  
ATOM    956  HA  PHE A 246      -0.294  22.717  13.755  0.00  0.00           H  
ATOM    957  HB2 PHE A 246       0.830  25.558  14.060  0.00  0.00           H  
ATOM    958  HB3 PHE A 246       0.170  24.923  12.582  0.00  0.00           H  
ATOM    959  HD1 PHE A 246      -2.327  23.581  13.295  0.00  0.00           H  
ATOM    960  HD2 PHE A 246      -0.620  27.236  14.815  0.00  0.00           H  
ATOM    961  HE1 PHE A 246      -4.586  24.377  13.943  0.00  0.00           H  
ATOM    962  HE2 PHE A 246      -2.844  27.971  15.558  0.00  0.00           H  
ATOM    963  HZ  PHE A 246      -4.841  26.564  15.116  0.00  0.00           H  
ATOM    964  N   ARG A 247       2.877  22.927  14.316  0.00  0.00           N  
ATOM    965  CA  ARG A 247       4.175  22.392  13.909  0.00  0.00           C  
ATOM    966  C   ARG A 247       4.218  20.864  14.081  0.00  0.00           C  
ATOM    967  O   ARG A 247       4.715  20.181  13.185  0.00  0.00           O  
ATOM    968  CB  ARG A 247       5.283  23.015  14.789  0.00  0.00           C  
ATOM    969  CG  ARG A 247       5.641  24.469  14.438  0.00  0.00           C  
ATOM    970  CD  ARG A 247       6.330  24.595  13.074  0.00  0.00           C  
ATOM    971  NE  ARG A 247       5.372  24.976  12.029  0.00  0.00           N  
ATOM    972  CZ  ARG A 247       5.173  24.325  10.871  0.00  0.00           C  
ATOM    973  NH1 ARG A 247       5.926  23.277  10.506  0.00  0.00           N  
ATOM    974  NH2 ARG A 247       4.181  24.725  10.070  0.00  0.00           N1+
ATOM    975  H   ARG A 247       2.760  23.161  15.291  0.00  0.00           H  
ATOM    976  HA  ARG A 247       4.366  22.611  12.858  0.00  0.00           H  
ATOM    977  HB2 ARG A 247       4.990  22.965  15.837  0.00  0.00           H  
ATOM    978  HB3 ARG A 247       6.197  22.430  14.706  0.00  0.00           H  
ATOM    979  HG2 ARG A 247       4.753  25.093  14.456  0.00  0.00           H  
ATOM    980  HG3 ARG A 247       6.306  24.866  15.206  0.00  0.00           H  
ATOM    981  HD2 ARG A 247       7.123  25.340  13.102  0.00  0.00           H  
ATOM    982  HD3 ARG A 247       6.802  23.651  12.835  0.00  0.00           H  
ATOM    983  HE  ARG A 247       4.798  25.783  12.232  0.00  0.00           H  
ATOM    984 HH11 ARG A 247       6.689  22.965  11.090  0.00  0.00           H  
ATOM    985 HH12 ARG A 247       5.720  22.780   9.640  0.00  0.00           H  
ATOM    986 HH21 ARG A 247       3.600  25.511  10.325  0.00  0.00           H  
ATOM    987 HH22 ARG A 247       3.960  24.183   9.241  0.00  0.00           H  
ATOM    988  N   GLU A 248       3.688  20.316  15.191  0.00  0.00           N  
ATOM    989  CA  GLU A 248       3.715  18.877  15.473  0.00  0.00           C  
ATOM    990  C   GLU A 248       2.680  18.112  14.637  0.00  0.00           C  
ATOM    991  O   GLU A 248       3.043  17.107  14.030  0.00  0.00           O  
ATOM    992  CB  GLU A 248       3.446  18.629  16.971  0.00  0.00           C  
ATOM    993  CG  GLU A 248       4.674  18.999  17.815  0.00  0.00           C  
ATOM    994  CD  GLU A 248       4.674  18.388  19.210  0.00  0.00           C  
ATOM    995  OE1 GLU A 248       5.302  17.319  19.367  0.00  0.00           O  
ATOM    996  OE2 GLU A 248       4.069  19.012  20.104  0.00  0.00           O1-
ATOM    997  H   GLU A 248       3.300  20.924  15.899  0.00  0.00           H  
ATOM    998  HA  GLU A 248       4.700  18.479  15.217  0.00  0.00           H  
ATOM    999  HB2 GLU A 248       2.571  19.185  17.311  0.00  0.00           H  
ATOM   1000  HB3 GLU A 248       3.221  17.572  17.130  0.00  0.00           H  
ATOM   1001  HG2 GLU A 248       5.566  18.632  17.315  0.00  0.00           H  
ATOM   1002  HG3 GLU A 248       4.772  20.080  17.891  0.00  0.00           H  
ATOM   1003  N   THR A 249       1.426  18.594  14.552  0.00  0.00           N  
ATOM   1004  CA  THR A 249       0.357  17.974  13.755  0.00  0.00           C  
ATOM   1005  C   THR A 249       0.542  18.142  12.232  0.00  0.00           C  
ATOM   1006  O   THR A 249      -0.182  17.500  11.472  0.00  0.00           O  
ATOM   1007  CB  THR A 249      -1.034  18.502  14.189  0.00  0.00           C  
ATOM   1008  CG2 THR A 249      -1.352  18.222  15.664  0.00  0.00           C  
ATOM   1009  OG1 THR A 249      -1.223  19.874  13.895  0.00  0.00           O  
ATOM   1010  H   THR A 249       1.196  19.435  15.066  0.00  0.00           H  
ATOM   1011  HA  THR A 249       0.378  16.901  13.954  0.00  0.00           H  
ATOM   1012  HB  THR A 249      -1.787  17.970  13.605  0.00  0.00           H  
ATOM   1013  HG1 THR A 249      -0.679  20.381  14.484  0.00  0.00           H  
ATOM   1014 HG21 THR A 249      -2.391  18.456  15.884  0.00  0.00           H  
ATOM   1015 HG22 THR A 249      -1.202  17.167  15.893  0.00  0.00           H  
ATOM   1016 HG23 THR A 249      -0.725  18.798  16.344  0.00  0.00           H  
ATOM   1017  N   GLU A 250       1.530  18.934  11.779  0.00  0.00           N  
ATOM   1018  CA  GLU A 250       1.969  18.957  10.389  0.00  0.00           C  
ATOM   1019  C   GLU A 250       2.901  17.763  10.130  0.00  0.00           C  
ATOM   1020  O   GLU A 250       2.588  16.929   9.286  0.00  0.00           O  
ATOM   1021  CB  GLU A 250       2.693  20.284  10.093  0.00  0.00           C  
ATOM   1022  CG  GLU A 250       3.184  20.419   8.637  0.00  0.00           C  
ATOM   1023  CD  GLU A 250       3.707  21.822   8.362  0.00  0.00           C  
ATOM   1024  OE1 GLU A 250       4.939  21.961   8.207  0.00  0.00           O  
ATOM   1025  OE2 GLU A 250       2.871  22.752   8.340  0.00  0.00           O1-
ATOM   1026  H   GLU A 250       2.087  19.438  12.453  0.00  0.00           H  
ATOM   1027  HA  GLU A 250       1.105  18.884   9.726  0.00  0.00           H  
ATOM   1028  HB2 GLU A 250       2.005  21.096  10.316  0.00  0.00           H  
ATOM   1029  HB3 GLU A 250       3.536  20.419  10.772  0.00  0.00           H  
ATOM   1030  HG2 GLU A 250       3.967  19.694   8.412  0.00  0.00           H  
ATOM   1031  HG3 GLU A 250       2.365  20.218   7.944  0.00  0.00           H  
ATOM   1032  N   LEU A 251       4.024  17.665  10.865  0.00  0.00           N  
ATOM   1033  CA  LEU A 251       5.064  16.649  10.674  0.00  0.00           C  
ATOM   1034  C   LEU A 251       4.596  15.215  11.005  0.00  0.00           C  
ATOM   1035  O   LEU A 251       5.018  14.282  10.324  0.00  0.00           O  
ATOM   1036  CB  LEU A 251       6.320  17.021  11.500  0.00  0.00           C  
ATOM   1037  CG  LEU A 251       7.319  17.944  10.758  0.00  0.00           C  
ATOM   1038  CD1 LEU A 251       6.796  19.373  10.533  0.00  0.00           C  
ATOM   1039  CD2 LEU A 251       8.664  17.993  11.495  0.00  0.00           C  
ATOM   1040  H   LEU A 251       4.205  18.378  11.559  0.00  0.00           H  
ATOM   1041  HA  LEU A 251       5.336  16.647   9.618  0.00  0.00           H  
ATOM   1042  HB2 LEU A 251       6.036  17.456  12.460  0.00  0.00           H  
ATOM   1043  HB3 LEU A 251       6.861  16.106  11.749  0.00  0.00           H  
ATOM   1044  HG  LEU A 251       7.515  17.509   9.776  0.00  0.00           H  
ATOM   1045 HD11 LEU A 251       7.525  19.973   9.988  0.00  0.00           H  
ATOM   1046 HD12 LEU A 251       5.878  19.383   9.947  0.00  0.00           H  
ATOM   1047 HD13 LEU A 251       6.605  19.878  11.478  0.00  0.00           H  
ATOM   1048 HD21 LEU A 251       8.540  18.361  12.513  0.00  0.00           H  
ATOM   1049 HD22 LEU A 251       9.122  17.005  11.547  0.00  0.00           H  
ATOM   1050 HD23 LEU A 251       9.367  18.654  10.988  0.00  0.00           H  
ATOM   1051  N   TYR A 252       3.684  15.029  11.977  0.00  0.00           N  
ATOM   1052  CA  TYR A 252       3.081  13.733  12.316  0.00  0.00           C  
ATOM   1053  C   TYR A 252       2.016  13.247  11.306  0.00  0.00           C  
ATOM   1054  O   TYR A 252       1.481  12.154  11.489  0.00  0.00           O  
ATOM   1055  CB  TYR A 252       2.454  13.804  13.735  0.00  0.00           C  
ATOM   1056  CG  TYR A 252       3.417  13.549  14.885  0.00  0.00           C  
ATOM   1057  CD1 TYR A 252       4.183  12.365  14.906  0.00  0.00           C  
ATOM   1058  CD2 TYR A 252       3.517  14.454  15.965  0.00  0.00           C  
ATOM   1059  CE1 TYR A 252       5.050  12.093  15.979  0.00  0.00           C  
ATOM   1060  CE2 TYR A 252       4.383  14.181  17.044  0.00  0.00           C  
ATOM   1061  CZ  TYR A 252       5.148  12.997  17.053  0.00  0.00           C  
ATOM   1062  OH  TYR A 252       5.974  12.718  18.101  0.00  0.00           O  
ATOM   1063  H   TYR A 252       3.385  15.834  12.514  0.00  0.00           H  
ATOM   1064  HA  TYR A 252       3.864  12.973  12.298  0.00  0.00           H  
ATOM   1065  HB2 TYR A 252       1.938  14.754  13.876  0.00  0.00           H  
ATOM   1066  HB3 TYR A 252       1.678  13.050  13.854  0.00  0.00           H  
ATOM   1067  HD1 TYR A 252       4.101  11.646  14.105  0.00  0.00           H  
ATOM   1068  HD2 TYR A 252       2.921  15.354  15.980  0.00  0.00           H  
ATOM   1069  HE1 TYR A 252       5.627  11.181  15.974  0.00  0.00           H  
ATOM   1070  HE2 TYR A 252       4.452  14.877  17.868  0.00  0.00           H  
ATOM   1071  HH  TYR A 252       6.397  11.874  18.017  0.00  0.00           H  
ATOM   1072  N   ASN A 253       1.740  14.007  10.229  0.00  0.00           N  
ATOM   1073  CA  ASN A 253       0.788  13.663   9.167  0.00  0.00           C  
ATOM   1074  C   ASN A 253       1.400  13.731   7.758  0.00  0.00           C  
ATOM   1075  O   ASN A 253       1.030  12.917   6.913  0.00  0.00           O  
ATOM   1076  CB  ASN A 253      -0.511  14.495   9.295  0.00  0.00           C  
ATOM   1077  CG  ASN A 253      -1.377  14.075  10.489  0.00  0.00           C  
ATOM   1078  ND2 ASN A 253      -1.451  14.909  11.526  0.00  0.00           N  
ATOM   1079  OD1 ASN A 253      -1.966  12.997  10.479  0.00  0.00           O  
ATOM   1080  H   ASN A 253       2.216  14.895  10.149  0.00  0.00           H  
ATOM   1081  HA  ASN A 253       0.508  12.613   9.271  0.00  0.00           H  
ATOM   1082  HB2 ASN A 253      -0.275  15.559   9.356  0.00  0.00           H  
ATOM   1083  HB3 ASN A 253      -1.121  14.374   8.398  0.00  0.00           H  
ATOM   1084 HD21 ASN A 253      -0.961  15.796  11.500  0.00  0.00           H  
ATOM   1085 HD22 ASN A 253      -2.008  14.658  12.329  0.00  0.00           H  
ATOM   1086  N   THR A 254       2.340  14.659   7.497  0.00  0.00           N  
ATOM   1087  CA  THR A 254       3.010  14.831   6.199  0.00  0.00           C  
ATOM   1088  C   THR A 254       4.223  13.899   6.020  0.00  0.00           C  
ATOM   1089  O   THR A 254       4.532  13.547   4.881  0.00  0.00           O  
ATOM   1090  CB  THR A 254       3.491  16.297   6.035  0.00  0.00           C  
ATOM   1091  CG2 THR A 254       2.338  17.301   5.968  0.00  0.00           C  
ATOM   1092  OG1 THR A 254       4.410  16.694   7.035  0.00  0.00           O  
ATOM   1093  H   THR A 254       2.573  15.321   8.225  0.00  0.00           H  
ATOM   1094  HA  THR A 254       2.303  14.612   5.397  0.00  0.00           H  
ATOM   1095  HB  THR A 254       4.027  16.372   5.086  0.00  0.00           H  
ATOM   1096  HG1 THR A 254       3.938  16.792   7.851  0.00  0.00           H  
ATOM   1097 HG21 THR A 254       2.698  18.302   5.730  0.00  0.00           H  
ATOM   1098 HG22 THR A 254       1.636  17.002   5.193  0.00  0.00           H  
ATOM   1099 HG23 THR A 254       1.782  17.358   6.902  0.00  0.00           H  
ATOM   1100  N   VAL A 255       4.884  13.484   7.116  0.00  0.00           N  
ATOM   1101  CA  VAL A 255       6.061  12.605   7.118  0.00  0.00           C  
ATOM   1102  C   VAL A 255       5.946  11.444   8.122  0.00  0.00           C  
ATOM   1103  O   VAL A 255       6.696  10.476   8.000  0.00  0.00           O  
ATOM   1104  CB  VAL A 255       7.395  13.401   7.188  0.00  0.00           C  
ATOM   1105  CG1 VAL A 255       7.636  14.271   5.942  0.00  0.00           C  
ATOM   1106  CG2 VAL A 255       7.546  14.244   8.465  0.00  0.00           C  
ATOM   1107  H   VAL A 255       4.585  13.848   8.010  0.00  0.00           H  
ATOM   1108  HA  VAL A 255       6.080  12.081   6.161  0.00  0.00           H  
ATOM   1109  HB  VAL A 255       8.203  12.667   7.204  0.00  0.00           H  
ATOM   1110 HG11 VAL A 255       8.636  14.705   5.955  0.00  0.00           H  
ATOM   1111 HG12 VAL A 255       7.547  13.680   5.032  0.00  0.00           H  
ATOM   1112 HG13 VAL A 255       6.924  15.094   5.878  0.00  0.00           H  
ATOM   1113 HG21 VAL A 255       7.437  13.637   9.364  0.00  0.00           H  
ATOM   1114 HG22 VAL A 255       8.529  14.709   8.510  0.00  0.00           H  
ATOM   1115 HG23 VAL A 255       6.808  15.045   8.500  0.00  0.00           H  
ATOM   1116  N   MET A 256       4.992  11.512   9.070  0.00  0.00           N  
ATOM   1117  CA  MET A 256       4.464  10.430   9.913  0.00  0.00           C  
ATOM   1118  C   MET A 256       5.335  10.068  11.129  0.00  0.00           C  
ATOM   1119  O   MET A 256       4.800   9.904  12.224  0.00  0.00           O  
ATOM   1120  CB  MET A 256       3.992   9.208   9.088  0.00  0.00           C  
ATOM   1121  CG  MET A 256       2.740   9.507   8.241  0.00  0.00           C  
ATOM   1122  SD  MET A 256       2.450   8.373   6.854  0.00  0.00           S  
ATOM   1123  CE  MET A 256       2.266   6.800   7.731  0.00  0.00           C  
ATOM   1124  H   MET A 256       4.489  12.386   9.136  0.00  0.00           H  
ATOM   1125  HA  MET A 256       3.564  10.858  10.353  0.00  0.00           H  
ATOM   1126  HB2 MET A 256       4.794   8.846   8.448  0.00  0.00           H  
ATOM   1127  HB3 MET A 256       3.763   8.378   9.758  0.00  0.00           H  
ATOM   1128  HG2 MET A 256       1.855   9.524   8.878  0.00  0.00           H  
ATOM   1129  HG3 MET A 256       2.816  10.503   7.805  0.00  0.00           H  
ATOM   1130  HE1 MET A 256       3.204   6.521   8.209  0.00  0.00           H  
ATOM   1131  HE2 MET A 256       1.490   6.871   8.492  0.00  0.00           H  
ATOM   1132  HE3 MET A 256       1.995   6.012   7.028  0.00  0.00           H  
ATOM   1133  N   LEU A 257       6.660   9.942  10.930  0.00  0.00           N  
ATOM   1134  CA  LEU A 257       7.699   9.724  11.944  0.00  0.00           C  
ATOM   1135  C   LEU A 257       7.673   8.286  12.491  0.00  0.00           C  
ATOM   1136  O   LEU A 257       7.562   8.069  13.697  0.00  0.00           O  
ATOM   1137  CB  LEU A 257       7.722  10.837  13.023  0.00  0.00           C  
ATOM   1138  CG  LEU A 257       7.886  12.271  12.465  0.00  0.00           C  
ATOM   1139  CD1 LEU A 257       7.647  13.313  13.562  0.00  0.00           C  
ATOM   1140  CD2 LEU A 257       9.257  12.500  11.805  0.00  0.00           C  
ATOM   1141  H   LEU A 257       6.985  10.086   9.983  0.00  0.00           H  
ATOM   1142  HA  LEU A 257       8.642   9.786  11.404  0.00  0.00           H  
ATOM   1143  HB2 LEU A 257       6.808  10.786  13.617  0.00  0.00           H  
ATOM   1144  HB3 LEU A 257       8.530  10.638  13.728  0.00  0.00           H  
ATOM   1145  HG  LEU A 257       7.120  12.444  11.709  0.00  0.00           H  
ATOM   1146 HD11 LEU A 257       8.385  13.231  14.360  0.00  0.00           H  
ATOM   1147 HD12 LEU A 257       7.696  14.318  13.150  0.00  0.00           H  
ATOM   1148 HD13 LEU A 257       6.659  13.203  14.003  0.00  0.00           H  
ATOM   1149 HD21 LEU A 257       9.396  11.867  10.930  0.00  0.00           H  
ATOM   1150 HD22 LEU A 257       9.360  13.532  11.468  0.00  0.00           H  
ATOM   1151 HD23 LEU A 257      10.072  12.297  12.500  0.00  0.00           H  
ATOM   1152  N   ARG A 258       7.741   7.307  11.573  0.00  0.00           N  
ATOM   1153  CA  ARG A 258       7.576   5.871  11.821  0.00  0.00           C  
ATOM   1154  C   ARG A 258       8.800   5.181  12.455  0.00  0.00           C  
ATOM   1155  O   ARG A 258       8.686   4.018  12.842  0.00  0.00           O  
ATOM   1156  CB  ARG A 258       7.309   5.190  10.458  0.00  0.00           C  
ATOM   1157  CG  ARG A 258       5.942   5.514   9.822  0.00  0.00           C  
ATOM   1158  CD  ARG A 258       4.736   4.983  10.616  0.00  0.00           C  
ATOM   1159  NE  ARG A 258       4.812   3.528  10.813  0.00  0.00           N  
ATOM   1160  CZ  ARG A 258       3.897   2.770  11.437  0.00  0.00           C  
ATOM   1161  NH1 ARG A 258       2.766   3.302  11.924  0.00  0.00           N  
ATOM   1162  NH2 ARG A 258       4.122   1.458  11.578  0.00  0.00           N1+
ATOM   1163  H   ARG A 258       7.838   7.584  10.607  0.00  0.00           H  
ATOM   1164  HA  ARG A 258       6.734   5.715  12.496  0.00  0.00           H  
ATOM   1165  HB2 ARG A 258       8.085   5.492   9.756  0.00  0.00           H  
ATOM   1166  HB3 ARG A 258       7.408   4.106  10.537  0.00  0.00           H  
ATOM   1167  HG2 ARG A 258       5.840   6.592   9.692  0.00  0.00           H  
ATOM   1168  HG3 ARG A 258       5.914   5.094   8.816  0.00  0.00           H  
ATOM   1169  HD2 ARG A 258       4.664   5.474  11.585  0.00  0.00           H  
ATOM   1170  HD3 ARG A 258       3.814   5.213  10.083  0.00  0.00           H  
ATOM   1171  HE  ARG A 258       5.658   3.084  10.481  0.00  0.00           H  
ATOM   1172 HH11 ARG A 258       2.088   2.725  12.401  0.00  0.00           H  
ATOM   1173 HH12 ARG A 258       2.594   4.293  11.834  0.00  0.00           H  
ATOM   1174 HH21 ARG A 258       4.975   1.046  11.228  0.00  0.00           H  
ATOM   1175 HH22 ARG A 258       3.452   0.871  12.054  0.00  0.00           H  
ATOM   1176  N   HIS A 259       9.952   5.863  12.563  0.00  0.00           N  
ATOM   1177  CA  HIS A 259      11.202   5.299  13.073  0.00  0.00           C  
ATOM   1178  C   HIS A 259      11.157   5.128  14.601  0.00  0.00           C  
ATOM   1179  O   HIS A 259      10.678   6.008  15.315  0.00  0.00           O  
ATOM   1180  CB  HIS A 259      12.350   6.243  12.669  0.00  0.00           C  
ATOM   1181  CG  HIS A 259      13.741   5.832  13.086  0.00  0.00           C  
ATOM   1182  CD2 HIS A 259      14.797   6.575  13.554  0.00  0.00           C  
ATOM   1183  ND1 HIS A 259      14.211   4.532  13.017  0.00  0.00           N  
ATOM   1184  CE1 HIS A 259      15.469   4.535  13.458  0.00  0.00           C  
ATOM   1185  NE2 HIS A 259      15.892   5.745  13.796  0.00  0.00           N  
ATOM   1186  H   HIS A 259       9.967   6.824  12.255  0.00  0.00           H  
ATOM   1187  HA  HIS A 259      11.358   4.329  12.600  0.00  0.00           H  
ATOM   1188  HB2 HIS A 259      12.362   6.309  11.584  0.00  0.00           H  
ATOM   1189  HB3 HIS A 259      12.165   7.254  13.038  0.00  0.00           H  
ATOM   1190  HD1 HIS A 259      13.675   3.703  12.766  0.00  0.00           H  
ATOM   1191  HD2 HIS A 259      14.841   7.637  13.727  0.00  0.00           H  
ATOM   1192  HE1 HIS A 259      16.073   3.645  13.547  0.00  0.00           H  
ATOM   1193  N   GLU A 260      11.671   3.978  15.074  0.00  0.00           N  
ATOM   1194  CA  GLU A 260      11.732   3.529  16.469  0.00  0.00           C  
ATOM   1195  C   GLU A 260      12.434   4.504  17.437  0.00  0.00           C  
ATOM   1196  O   GLU A 260      12.111   4.504  18.625  0.00  0.00           O  
ATOM   1197  CB  GLU A 260      12.343   2.100  16.490  0.00  0.00           C  
ATOM   1198  CG  GLU A 260      13.880   2.006  16.651  0.00  0.00           C  
ATOM   1199  CD  GLU A 260      14.405   0.568  16.659  0.00  0.00           C  
ATOM   1200  OE1 GLU A 260      15.197   0.262  17.578  0.00  0.00           O  
ATOM   1201  OE2 GLU A 260      14.022  -0.198  15.748  0.00  0.00           O1-
ATOM   1202  H   GLU A 260      12.035   3.325  14.388  0.00  0.00           H  
ATOM   1203  HA  GLU A 260      10.694   3.450  16.794  0.00  0.00           H  
ATOM   1204  HB2 GLU A 260      11.896   1.564  17.328  0.00  0.00           H  
ATOM   1205  HB3 GLU A 260      12.024   1.550  15.604  0.00  0.00           H  
ATOM   1206  HG2 GLU A 260      14.368   2.538  15.833  0.00  0.00           H  
ATOM   1207  HG3 GLU A 260      14.204   2.480  17.577  0.00  0.00           H  
ATOM   1208  N   ASN A 261      13.372   5.330  16.939  0.00  0.00           N  
ATOM   1209  CA  ASN A 261      14.142   6.299  17.726  0.00  0.00           C  
ATOM   1210  C   ASN A 261      13.620   7.736  17.528  0.00  0.00           C  
ATOM   1211  O   ASN A 261      14.360   8.704  17.715  0.00  0.00           O  
ATOM   1212  CB  ASN A 261      15.646   6.192  17.392  0.00  0.00           C  
ATOM   1213  CG  ASN A 261      16.210   4.782  17.607  0.00  0.00           C  
ATOM   1214  ND2 ASN A 261      16.278   4.334  18.862  0.00  0.00           N  
ATOM   1215  OD1 ASN A 261      16.598   4.109  16.656  0.00  0.00           O  
ATOM   1216  H   ASN A 261      13.577   5.271  15.951  0.00  0.00           H  
ATOM   1217  HA  ASN A 261      14.034   6.083  18.789  0.00  0.00           H  
ATOM   1218  HB2 ASN A 261      15.838   6.507  16.367  0.00  0.00           H  
ATOM   1219  HB3 ASN A 261      16.200   6.879  18.032  0.00  0.00           H  
ATOM   1220 HD21 ASN A 261      15.965   4.917  19.628  0.00  0.00           H  
ATOM   1221 HD22 ASN A 261      16.625   3.404  19.040  0.00  0.00           H  
ATOM   1222  N   ILE A 262      12.316   7.866  17.233  0.00  0.00           N  
ATOM   1223  CA  ILE A 262      11.500   9.076  17.325  0.00  0.00           C  
ATOM   1224  C   ILE A 262      10.185   8.684  18.031  0.00  0.00           C  
ATOM   1225  O   ILE A 262       9.699   7.565  17.857  0.00  0.00           O  
ATOM   1226  CB  ILE A 262      11.334   9.781  15.942  0.00  0.00           C  
ATOM   1227  CG1 ILE A 262      12.702  10.122  15.294  0.00  0.00           C  
ATOM   1228  CG2 ILE A 262      10.442  11.041  16.043  0.00  0.00           C  
ATOM   1229  CD1 ILE A 262      12.621  10.837  13.940  0.00  0.00           C  
ATOM   1230  H   ILE A 262      11.796   7.014  17.069  0.00  0.00           H  
ATOM   1231  HA  ILE A 262      12.012   9.772  17.989  0.00  0.00           H  
ATOM   1232  HB  ILE A 262      10.825   9.082  15.274  0.00  0.00           H  
ATOM   1233 HG12 ILE A 262      13.301  10.722  15.978  0.00  0.00           H  
ATOM   1234 HG13 ILE A 262      13.261   9.201  15.128  0.00  0.00           H  
ATOM   1235 HG21 ILE A 262       9.439  10.806  16.399  0.00  0.00           H  
ATOM   1236 HG22 ILE A 262      10.875  11.778  16.720  0.00  0.00           H  
ATOM   1237 HG23 ILE A 262      10.303  11.524  15.078  0.00  0.00           H  
ATOM   1238 HD11 ILE A 262      11.926  10.327  13.273  0.00  0.00           H  
ATOM   1239 HD12 ILE A 262      12.293  11.871  14.046  0.00  0.00           H  
ATOM   1240 HD13 ILE A 262      13.598  10.861  13.457  0.00  0.00           H  
ATOM   1241  N   LEU A 263       9.625   9.600  18.843  0.00  0.00           N  
ATOM   1242  CA  LEU A 263       8.372   9.462  19.596  0.00  0.00           C  
ATOM   1243  C   LEU A 263       7.180   9.112  18.685  0.00  0.00           C  
ATOM   1244  O   LEU A 263       6.923   9.811  17.705  0.00  0.00           O  
ATOM   1245  CB  LEU A 263       8.129  10.767  20.397  0.00  0.00           C  
ATOM   1246  CG  LEU A 263       6.769  10.888  21.133  0.00  0.00           C  
ATOM   1247  CD1 LEU A 263       6.555   9.787  22.185  0.00  0.00           C  
ATOM   1248  CD2 LEU A 263       6.613  12.274  21.771  0.00  0.00           C  
ATOM   1249  H   LEU A 263      10.112  10.481  18.947  0.00  0.00           H  
ATOM   1250  HA  LEU A 263       8.518   8.646  20.306  0.00  0.00           H  
ATOM   1251  HB2 LEU A 263       8.935  10.889  21.121  0.00  0.00           H  
ATOM   1252  HB3 LEU A 263       8.222  11.613  19.714  0.00  0.00           H  
ATOM   1253  HG  LEU A 263       5.964  10.807  20.402  0.00  0.00           H  
ATOM   1254 HD11 LEU A 263       6.586   8.790  21.749  0.00  0.00           H  
ATOM   1255 HD12 LEU A 263       7.312   9.830  22.965  0.00  0.00           H  
ATOM   1256 HD13 LEU A 263       5.583   9.892  22.664  0.00  0.00           H  
ATOM   1257 HD21 LEU A 263       5.613  12.398  22.187  0.00  0.00           H  
ATOM   1258 HD22 LEU A 263       7.329  12.420  22.579  0.00  0.00           H  
ATOM   1259 HD23 LEU A 263       6.763  13.069  21.040  0.00  0.00           H  
ATOM   1260  N   GLY A 264       6.452   8.042  19.043  0.00  0.00           N  
ATOM   1261  CA  GLY A 264       5.277   7.543  18.338  0.00  0.00           C  
ATOM   1262  C   GLY A 264       4.010   8.361  18.618  0.00  0.00           C  
ATOM   1263  O   GLY A 264       3.911   9.053  19.631  0.00  0.00           O  
ATOM   1264  H   GLY A 264       6.733   7.536  19.871  0.00  0.00           H  
ATOM   1265  HA2 GLY A 264       5.477   7.524  17.265  0.00  0.00           H  
ATOM   1266  HA3 GLY A 264       5.110   6.511  18.640  0.00  0.00           H  
ATOM   1267  N   PHE A 265       3.046   8.263  17.693  0.00  0.00           N  
ATOM   1268  CA  PHE A 265       1.856   9.104  17.579  0.00  0.00           C  
ATOM   1269  C   PHE A 265       0.610   8.243  17.336  0.00  0.00           C  
ATOM   1270  O   PHE A 265       0.687   7.198  16.689  0.00  0.00           O  
ATOM   1271  CB  PHE A 265       2.131  10.179  16.506  0.00  0.00           C  
ATOM   1272  CG  PHE A 265       0.940  10.895  15.893  0.00  0.00           C  
ATOM   1273  CD1 PHE A 265       0.327  11.972  16.564  0.00  0.00           C  
ATOM   1274  CD2 PHE A 265       0.458  10.494  14.628  0.00  0.00           C  
ATOM   1275  CE1 PHE A 265      -0.751  12.651  15.963  0.00  0.00           C  
ATOM   1276  CE2 PHE A 265      -0.626  11.168  14.035  0.00  0.00           C  
ATOM   1277  CZ  PHE A 265      -1.230  12.250  14.702  0.00  0.00           C  
ATOM   1278  H   PHE A 265       3.200   7.621  16.929  0.00  0.00           H  
ATOM   1279  HA  PHE A 265       1.686   9.623  18.524  0.00  0.00           H  
ATOM   1280  HB2 PHE A 265       2.779  10.935  16.948  0.00  0.00           H  
ATOM   1281  HB3 PHE A 265       2.707   9.742  15.687  0.00  0.00           H  
ATOM   1282  HD1 PHE A 265       0.688  12.284  17.533  0.00  0.00           H  
ATOM   1283  HD2 PHE A 265       0.922   9.670  14.105  0.00  0.00           H  
ATOM   1284  HE1 PHE A 265      -1.215  13.484  16.468  0.00  0.00           H  
ATOM   1285  HE2 PHE A 265      -0.988  10.861  13.064  0.00  0.00           H  
ATOM   1286  HZ  PHE A 265      -2.058  12.772  14.245  0.00  0.00           H  
ATOM   1287  N   ILE A 266      -0.533   8.708  17.865  0.00  0.00           N  
ATOM   1288  CA  ILE A 266      -1.832   8.038  17.832  0.00  0.00           C  
ATOM   1289  C   ILE A 266      -2.849   8.945  17.120  0.00  0.00           C  
ATOM   1290  O   ILE A 266      -3.372   8.567  16.071  0.00  0.00           O  
ATOM   1291  CB  ILE A 266      -2.256   7.622  19.276  0.00  0.00           C  
ATOM   1292  CG1 ILE A 266      -1.282   6.586  19.892  0.00  0.00           C  
ATOM   1293  CG2 ILE A 266      -3.711   7.098  19.347  0.00  0.00           C  
ATOM   1294  CD1 ILE A 266      -1.423   6.409  21.411  0.00  0.00           C  
ATOM   1295  H   ILE A 266      -0.494   9.585  18.368  0.00  0.00           H  
ATOM   1296  HA  ILE A 266      -1.765   7.126  17.236  0.00  0.00           H  
ATOM   1297  HB  ILE A 266      -2.206   8.518  19.895  0.00  0.00           H  
ATOM   1298 HG12 ILE A 266      -1.408   5.622  19.397  0.00  0.00           H  
ATOM   1299 HG13 ILE A 266      -0.248   6.878  19.709  0.00  0.00           H  
ATOM   1300 HG21 ILE A 266      -4.436   7.845  19.027  0.00  0.00           H  
ATOM   1301 HG22 ILE A 266      -3.842   6.216  18.720  0.00  0.00           H  
ATOM   1302 HG23 ILE A 266      -3.997   6.828  20.362  0.00  0.00           H  
ATOM   1303 HD11 ILE A 266      -2.409   6.045  21.695  0.00  0.00           H  
ATOM   1304 HD12 ILE A 266      -0.700   5.687  21.784  0.00  0.00           H  
ATOM   1305 HD13 ILE A 266      -1.241   7.345  21.936  0.00  0.00           H  
ATOM   1306  N   ALA A 267      -3.154  10.115  17.707  0.00  0.00           N  
ATOM   1307  CA  ALA A 267      -4.241  11.002  17.292  0.00  0.00           C  
ATOM   1308  C   ALA A 267      -4.026  12.443  17.777  0.00  0.00           C  
ATOM   1309  O   ALA A 267      -2.994  12.771  18.360  0.00  0.00           O  
ATOM   1310  CB  ALA A 267      -5.592  10.408  17.746  0.00  0.00           C  
ATOM   1311  H   ALA A 267      -2.647  10.380  18.539  0.00  0.00           H  
ATOM   1312  HA  ALA A 267      -4.238  11.054  16.201  0.00  0.00           H  
ATOM   1313  HB1 ALA A 267      -5.642  10.325  18.832  0.00  0.00           H  
ATOM   1314  HB2 ALA A 267      -6.436  11.017  17.420  0.00  0.00           H  
ATOM   1315  HB3 ALA A 267      -5.747   9.411  17.332  0.00  0.00           H  
ATOM   1316  N   SER A 268      -5.026  13.301  17.529  0.00  0.00           N  
ATOM   1317  CA  SER A 268      -5.112  14.694  17.960  0.00  0.00           C  
ATOM   1318  C   SER A 268      -6.577  15.083  18.211  0.00  0.00           C  
ATOM   1319  O   SER A 268      -7.481  14.510  17.601  0.00  0.00           O  
ATOM   1320  CB  SER A 268      -4.387  15.614  16.957  0.00  0.00           C  
ATOM   1321  OG  SER A 268      -3.004  15.645  17.230  0.00  0.00           O  
ATOM   1322  H   SER A 268      -5.839  12.947  17.045  0.00  0.00           H  
ATOM   1323  HA  SER A 268      -4.622  14.781  18.933  0.00  0.00           H  
ATOM   1324  HB2 SER A 268      -4.556  15.294  15.928  0.00  0.00           H  
ATOM   1325  HB3 SER A 268      -4.753  16.636  17.034  0.00  0.00           H  
ATOM   1326  HG  SER A 268      -2.680  14.756  17.221  0.00  0.00           H  
ATOM   1327  N   ASP A 269      -6.805  16.060  19.103  0.00  0.00           N  
ATOM   1328  CA  ASP A 269      -8.123  16.580  19.480  0.00  0.00           C  
ATOM   1329  C   ASP A 269      -8.064  18.096  19.748  0.00  0.00           C  
ATOM   1330  O   ASP A 269      -6.978  18.666  19.852  0.00  0.00           O  
ATOM   1331  CB  ASP A 269      -8.762  15.680  20.576  0.00  0.00           C  
ATOM   1332  CG  ASP A 269     -10.131  16.141  21.090  0.00  0.00           C  
ATOM   1333  OD1 ASP A 269     -11.017  16.356  20.233  0.00  0.00           O  
ATOM   1334  OD2 ASP A 269     -10.263  16.308  22.321  0.00  0.00           O1-
ATOM   1335  H   ASP A 269      -6.006  16.501  19.541  0.00  0.00           H  
ATOM   1336  HA  ASP A 269      -8.763  16.498  18.599  0.00  0.00           H  
ATOM   1337  HB2 ASP A 269      -8.883  14.667  20.191  0.00  0.00           H  
ATOM   1338  HB3 ASP A 269      -8.082  15.599  21.426  0.00  0.00           H  
ATOM   1339  N   MET A 270      -9.233  18.751  19.832  0.00  0.00           N  
ATOM   1340  CA  MET A 270      -9.407  20.185  20.062  0.00  0.00           C  
ATOM   1341  C   MET A 270     -10.453  20.505  21.147  0.00  0.00           C  
ATOM   1342  O   MET A 270     -10.844  21.665  21.279  0.00  0.00           O  
ATOM   1343  CB  MET A 270      -9.616  20.936  18.728  0.00  0.00           C  
ATOM   1344  CG  MET A 270      -8.472  20.733  17.720  0.00  0.00           C  
ATOM   1345  SD  MET A 270      -8.472  21.869  16.313  0.00  0.00           S  
ATOM   1346  CE  MET A 270      -9.891  21.261  15.377  0.00  0.00           C  
ATOM   1347  H   MET A 270     -10.076  18.198  19.735  0.00  0.00           H  
ATOM   1348  HA  MET A 270      -8.484  20.572  20.491  0.00  0.00           H  
ATOM   1349  HB2 MET A 270     -10.561  20.632  18.276  0.00  0.00           H  
ATOM   1350  HB3 MET A 270      -9.705  22.004  18.931  0.00  0.00           H  
ATOM   1351  HG2 MET A 270      -7.517  20.861  18.229  0.00  0.00           H  
ATOM   1352  HG3 MET A 270      -8.477  19.714  17.331  0.00  0.00           H  
ATOM   1353  HE1 MET A 270      -9.738  20.218  15.101  0.00  0.00           H  
ATOM   1354  HE2 MET A 270     -10.806  21.348  15.962  0.00  0.00           H  
ATOM   1355  HE3 MET A 270     -10.007  21.848  14.468  0.00  0.00           H  
ATOM   1356  N   THR A 271     -10.899  19.495  21.924  0.00  0.00           N  
ATOM   1357  CA  THR A 271     -11.747  19.576  23.129  0.00  0.00           C  
ATOM   1358  C   THR A 271     -13.161  20.138  22.864  0.00  0.00           C  
ATOM   1359  O   THR A 271     -13.795  20.663  23.777  0.00  0.00           O  
ATOM   1360  CB  THR A 271     -11.016  20.250  24.331  0.00  0.00           C  
ATOM   1361  CG2 THR A 271      -9.677  19.588  24.679  0.00  0.00           C  
ATOM   1362  OG1 THR A 271     -10.831  21.644  24.170  0.00  0.00           O  
ATOM   1363  H   THR A 271     -10.529  18.574  21.727  0.00  0.00           H  
ATOM   1364  HA  THR A 271     -11.915  18.536  23.412  0.00  0.00           H  
ATOM   1365  HB  THR A 271     -11.651  20.140  25.211  0.00  0.00           H  
ATOM   1366  HG1 THR A 271     -10.292  21.780  23.402  0.00  0.00           H  
ATOM   1367 HG21 THR A 271      -8.939  19.710  23.885  0.00  0.00           H  
ATOM   1368 HG22 THR A 271      -9.258  20.014  25.590  0.00  0.00           H  
ATOM   1369 HG23 THR A 271      -9.806  18.519  24.846  0.00  0.00           H  
ATOM   1370  N   SER A 272     -13.647  20.042  21.615  0.00  0.00           N  
ATOM   1371  CA  SER A 272     -14.826  20.734  21.080  0.00  0.00           C  
ATOM   1372  C   SER A 272     -16.184  20.324  21.690  0.00  0.00           C  
ATOM   1373  O   SER A 272     -17.176  21.014  21.458  0.00  0.00           O  
ATOM   1374  CB  SER A 272     -14.848  20.515  19.555  0.00  0.00           C  
ATOM   1375  OG  SER A 272     -13.857  21.316  18.942  0.00  0.00           O  
ATOM   1376  H   SER A 272     -13.077  19.548  20.944  0.00  0.00           H  
ATOM   1377  HA  SER A 272     -14.711  21.800  21.284  0.00  0.00           H  
ATOM   1378  HB2 SER A 272     -14.694  19.467  19.298  0.00  0.00           H  
ATOM   1379  HB3 SER A 272     -15.806  20.811  19.125  0.00  0.00           H  
ATOM   1380  HG  SER A 272     -13.012  21.074  19.290  0.00  0.00           H  
ATOM   1381  N   ARG A 273     -16.223  19.251  22.497  0.00  0.00           N  
ATOM   1382  CA  ARG A 273     -17.380  18.784  23.260  0.00  0.00           C  
ATOM   1383  C   ARG A 273     -16.952  18.426  24.697  0.00  0.00           C  
ATOM   1384  O   ARG A 273     -17.443  17.459  25.273  0.00  0.00           O  
ATOM   1385  CB  ARG A 273     -18.134  17.690  22.459  0.00  0.00           C  
ATOM   1386  CG  ARG A 273     -19.527  17.311  23.004  0.00  0.00           C  
ATOM   1387  CD  ARG A 273     -20.334  16.424  22.043  0.00  0.00           C  
ATOM   1388  NE  ARG A 273     -19.866  15.032  22.063  0.00  0.00           N  
ATOM   1389  CZ  ARG A 273     -20.321  14.039  21.279  0.00  0.00           C  
ATOM   1390  NH1 ARG A 273     -21.282  14.241  20.366  0.00  0.00           N  
ATOM   1391  NH2 ARG A 273     -19.814  12.811  21.418  0.00  0.00           N1+
ATOM   1392  H   ARG A 273     -15.359  18.745  22.632  0.00  0.00           H  
ATOM   1393  HA  ARG A 273     -18.069  19.622  23.383  0.00  0.00           H  
ATOM   1394  HB2 ARG A 273     -18.261  18.041  21.436  0.00  0.00           H  
ATOM   1395  HB3 ARG A 273     -17.514  16.796  22.387  0.00  0.00           H  
ATOM   1396  HG2 ARG A 273     -19.449  16.807  23.967  0.00  0.00           H  
ATOM   1397  HG3 ARG A 273     -20.096  18.223  23.189  0.00  0.00           H  
ATOM   1398  HD2 ARG A 273     -21.382  16.422  22.345  0.00  0.00           H  
ATOM   1399  HD3 ARG A 273     -20.300  16.819  21.029  0.00  0.00           H  
ATOM   1400  HE  ARG A 273     -19.126  14.820  22.716  0.00  0.00           H  
ATOM   1401 HH11 ARG A 273     -21.685  15.157  20.241  0.00  0.00           H  
ATOM   1402 HH12 ARG A 273     -21.610  13.467  19.792  0.00  0.00           H  
ATOM   1403 HH21 ARG A 273     -19.097  12.617  22.103  0.00  0.00           H  
ATOM   1404 HH22 ARG A 273     -20.233  12.033  20.911  0.00  0.00           H  
ATOM   1405  N   HIS A 274     -16.004  19.189  25.268  0.00  0.00           N  
ATOM   1406  CA  HIS A 274     -15.375  18.921  26.561  0.00  0.00           C  
ATOM   1407  C   HIS A 274     -15.035  20.207  27.327  0.00  0.00           C  
ATOM   1408  O   HIS A 274     -15.331  20.297  28.518  0.00  0.00           O  
ATOM   1409  CB  HIS A 274     -14.187  17.956  26.363  0.00  0.00           C  
ATOM   1410  CG  HIS A 274     -13.529  17.445  27.620  0.00  0.00           C  
ATOM   1411  CD2 HIS A 274     -12.211  17.438  28.017  0.00  0.00           C  
ATOM   1412  ND1 HIS A 274     -14.227  16.816  28.639  0.00  0.00           N  
ATOM   1413  CE1 HIS A 274     -13.334  16.463  29.568  0.00  0.00           C  
ATOM   1414  NE2 HIS A 274     -12.091  16.808  29.257  0.00  0.00           N  
ATOM   1415  H   HIS A 274     -15.641  19.968  24.734  0.00  0.00           H  
ATOM   1416  HA  HIS A 274     -16.108  18.407  27.185  0.00  0.00           H  
ATOM   1417  HB2 HIS A 274     -14.518  17.084  25.801  0.00  0.00           H  
ATOM   1418  HB3 HIS A 274     -13.423  18.433  25.749  0.00  0.00           H  
ATOM   1419  HD1 HIS A 274     -15.222  16.655  28.680  0.00  0.00           H  
ATOM   1420  HD2 HIS A 274     -11.343  17.824  27.501  0.00  0.00           H  
ATOM   1421  HE1 HIS A 274     -13.596  15.949  30.482  0.00  0.00           H  
ATOM   1422  N   SER A 275     -14.436  21.199  26.647  0.00  0.00           N  
ATOM   1423  CA  SER A 275     -14.105  22.516  27.196  0.00  0.00           C  
ATOM   1424  C   SER A 275     -14.060  23.606  26.114  0.00  0.00           C  
ATOM   1425  O   SER A 275     -14.584  24.695  26.336  0.00  0.00           O  
ATOM   1426  CB  SER A 275     -12.857  22.443  28.109  0.00  0.00           C  
ATOM   1427  OG  SER A 275     -11.656  22.243  27.389  0.00  0.00           O  
ATOM   1428  H   SER A 275     -14.216  21.044  25.672  0.00  0.00           H  
ATOM   1429  HA  SER A 275     -14.941  22.797  27.841  0.00  0.00           H  
ATOM   1430  HB2 SER A 275     -12.756  23.370  28.675  0.00  0.00           H  
ATOM   1431  HB3 SER A 275     -12.960  21.645  28.845  0.00  0.00           H  
ATOM   1432  HG  SER A 275     -11.399  23.062  26.992  0.00  0.00           H  
ATOM   1433  N   SER A 276     -13.429  23.304  24.963  0.00  0.00           N  
ATOM   1434  CA  SER A 276     -13.291  24.116  23.745  0.00  0.00           C  
ATOM   1435  C   SER A 276     -12.138  25.141  23.802  0.00  0.00           C  
ATOM   1436  O   SER A 276     -12.074  26.049  22.973  0.00  0.00           O  
ATOM   1437  CB  SER A 276     -14.647  24.616  23.177  0.00  0.00           C  
ATOM   1438  OG  SER A 276     -15.068  25.863  23.696  0.00  0.00           O  
ATOM   1439  H   SER A 276     -13.011  22.386  24.907  0.00  0.00           H  
ATOM   1440  HA  SER A 276     -12.940  23.383  23.018  0.00  0.00           H  
ATOM   1441  HB2 SER A 276     -14.558  24.735  22.096  0.00  0.00           H  
ATOM   1442  HB3 SER A 276     -15.429  23.872  23.337  0.00  0.00           H  
ATOM   1443  HG  SER A 276     -15.902  26.085  23.313  0.00  0.00           H  
ATOM   1444  N   THR A 277     -11.240  24.992  24.789  0.00  0.00           N  
ATOM   1445  CA  THR A 277     -10.189  25.939  25.167  0.00  0.00           C  
ATOM   1446  C   THR A 277      -8.764  25.435  24.862  0.00  0.00           C  
ATOM   1447  O   THR A 277      -7.829  26.234  24.933  0.00  0.00           O  
ATOM   1448  CB  THR A 277     -10.328  26.224  26.688  0.00  0.00           C  
ATOM   1449  CG2 THR A 277     -11.648  26.908  27.074  0.00  0.00           C  
ATOM   1450  OG1 THR A 277     -10.182  25.039  27.454  0.00  0.00           O  
ATOM   1451  H   THR A 277     -11.368  24.206  25.408  0.00  0.00           H  
ATOM   1452  HA  THR A 277     -10.318  26.879  24.627  0.00  0.00           H  
ATOM   1453  HB  THR A 277      -9.521  26.893  26.989  0.00  0.00           H  
ATOM   1454  HG1 THR A 277     -10.192  25.271  28.371  0.00  0.00           H  
ATOM   1455 HG21 THR A 277     -12.508  26.270  26.874  0.00  0.00           H  
ATOM   1456 HG22 THR A 277     -11.664  27.159  28.135  0.00  0.00           H  
ATOM   1457 HG23 THR A 277     -11.785  27.833  26.515  0.00  0.00           H  
ATOM   1458  N   GLN A 278      -8.584  24.136  24.561  0.00  0.00           N  
ATOM   1459  CA  GLN A 278      -7.284  23.465  24.482  0.00  0.00           C  
ATOM   1460  C   GLN A 278      -7.154  22.606  23.222  0.00  0.00           C  
ATOM   1461  O   GLN A 278      -8.140  22.043  22.751  0.00  0.00           O  
ATOM   1462  CB  GLN A 278      -7.046  22.633  25.759  0.00  0.00           C  
ATOM   1463  CG  GLN A 278      -6.770  23.480  27.017  0.00  0.00           C  
ATOM   1464  CD  GLN A 278      -6.664  22.648  28.298  0.00  0.00           C  
ATOM   1465  NE2 GLN A 278      -6.471  23.326  29.431  0.00  0.00           N  
ATOM   1466  OE1 GLN A 278      -6.756  21.421  28.278  0.00  0.00           O  
ATOM   1467  H   GLN A 278      -9.402  23.548  24.488  0.00  0.00           H  
ATOM   1468  HA  GLN A 278      -6.498  24.217  24.412  0.00  0.00           H  
ATOM   1469  HB2 GLN A 278      -7.909  21.986  25.927  0.00  0.00           H  
ATOM   1470  HB3 GLN A 278      -6.197  21.965  25.603  0.00  0.00           H  
ATOM   1471  HG2 GLN A 278      -5.847  24.047  26.888  0.00  0.00           H  
ATOM   1472  HG3 GLN A 278      -7.565  24.208  27.164  0.00  0.00           H  
ATOM   1473 HE21 GLN A 278      -6.400  24.332  29.414  0.00  0.00           H  
ATOM   1474 HE22 GLN A 278      -6.393  22.822  30.302  0.00  0.00           H  
ATOM   1475  N   LEU A 279      -5.917  22.480  22.713  0.00  0.00           N  
ATOM   1476  CA  LEU A 279      -5.540  21.603  21.604  0.00  0.00           C  
ATOM   1477  C   LEU A 279      -4.677  20.471  22.180  0.00  0.00           C  
ATOM   1478  O   LEU A 279      -3.699  20.734  22.881  0.00  0.00           O  
ATOM   1479  CB  LEU A 279      -4.735  22.393  20.545  0.00  0.00           C  
ATOM   1480  CG  LEU A 279      -5.348  23.733  20.083  0.00  0.00           C  
ATOM   1481  CD1 LEU A 279      -4.417  24.432  19.082  0.00  0.00           C  
ATOM   1482  CD2 LEU A 279      -6.747  23.568  19.474  0.00  0.00           C  
ATOM   1483  H   LEU A 279      -5.164  22.965  23.182  0.00  0.00           H  
ATOM   1484  HA  LEU A 279      -6.420  21.173  21.128  0.00  0.00           H  
ATOM   1485  HB2 LEU A 279      -3.728  22.586  20.908  0.00  0.00           H  
ATOM   1486  HB3 LEU A 279      -4.611  21.753  19.673  0.00  0.00           H  
ATOM   1487  HG  LEU A 279      -5.436  24.392  20.948  0.00  0.00           H  
ATOM   1488 HD11 LEU A 279      -3.438  24.624  19.521  0.00  0.00           H  
ATOM   1489 HD12 LEU A 279      -4.269  23.828  18.189  0.00  0.00           H  
ATOM   1490 HD13 LEU A 279      -4.834  25.386  18.763  0.00  0.00           H  
ATOM   1491 HD21 LEU A 279      -7.185  24.539  19.254  0.00  0.00           H  
ATOM   1492 HD22 LEU A 279      -6.702  23.005  18.543  0.00  0.00           H  
ATOM   1493 HD23 LEU A 279      -7.435  23.057  20.147  0.00  0.00           H  
ATOM   1494  N   TRP A 280      -5.067  19.217  21.909  0.00  0.00           N  
ATOM   1495  CA  TRP A 280      -4.480  17.990  22.450  0.00  0.00           C  
ATOM   1496  C   TRP A 280      -3.778  17.178  21.349  0.00  0.00           C  
ATOM   1497  O   TRP A 280      -4.163  17.231  20.180  0.00  0.00           O  
ATOM   1498  CB  TRP A 280      -5.600  17.138  23.087  0.00  0.00           C  
ATOM   1499  CG  TRP A 280      -6.188  17.596  24.395  0.00  0.00           C  
ATOM   1500  CD1 TRP A 280      -5.902  18.737  25.070  0.00  0.00           C  
ATOM   1501  CD2 TRP A 280      -7.162  16.890  25.222  0.00  0.00           C  
ATOM   1502  CE2 TRP A 280      -7.413  17.664  26.397  0.00  0.00           C  
ATOM   1503  CE3 TRP A 280      -7.859  15.664  25.102  0.00  0.00           C  
ATOM   1504  NE1 TRP A 280      -6.626  18.784  26.242  0.00  0.00           N  
ATOM   1505  CZ2 TRP A 280      -8.303  17.245  27.401  0.00  0.00           C  
ATOM   1506  CZ3 TRP A 280      -8.753  15.236  26.104  0.00  0.00           C  
ATOM   1507  CH2 TRP A 280      -8.974  16.018  27.252  0.00  0.00           C  
ATOM   1508  H   TRP A 280      -5.856  19.096  21.286  0.00  0.00           H  
ATOM   1509  HA  TRP A 280      -3.744  18.226  23.218  0.00  0.00           H  
ATOM   1510  HB2 TRP A 280      -6.421  17.023  22.378  0.00  0.00           H  
ATOM   1511  HB3 TRP A 280      -5.226  16.130  23.270  0.00  0.00           H  
ATOM   1512  HD1 TRP A 280      -5.200  19.490  24.750  0.00  0.00           H  
ATOM   1513  HE1 TRP A 280      -6.562  19.554  26.896  0.00  0.00           H  
ATOM   1514  HE3 TRP A 280      -7.705  15.048  24.229  0.00  0.00           H  
ATOM   1515  HZ2 TRP A 280      -8.469  17.856  28.276  0.00  0.00           H  
ATOM   1516  HZ3 TRP A 280      -9.274  14.303  25.994  0.00  0.00           H  
ATOM   1517  HH2 TRP A 280      -9.660  15.679  28.014  0.00  0.00           H  
ATOM   1518  N   LEU A 281      -2.750  16.412  21.747  0.00  0.00           N  
ATOM   1519  CA  LEU A 281      -1.876  15.608  20.896  0.00  0.00           C  
ATOM   1520  C   LEU A 281      -1.559  14.291  21.617  0.00  0.00           C  
ATOM   1521  O   LEU A 281      -0.833  14.295  22.611  0.00  0.00           O  
ATOM   1522  CB  LEU A 281      -0.650  16.466  20.499  0.00  0.00           C  
ATOM   1523  CG  LEU A 281       0.509  15.733  19.788  0.00  0.00           C  
ATOM   1524  CD1 LEU A 281       0.096  15.172  18.423  0.00  0.00           C  
ATOM   1525  CD2 LEU A 281       1.717  16.662  19.640  0.00  0.00           C  
ATOM   1526  H   LEU A 281      -2.496  16.452  22.725  0.00  0.00           H  
ATOM   1527  HA  LEU A 281      -2.412  15.351  19.980  0.00  0.00           H  
ATOM   1528  HB2 LEU A 281      -0.986  17.293  19.871  0.00  0.00           H  
ATOM   1529  HB3 LEU A 281      -0.255  16.934  21.401  0.00  0.00           H  
ATOM   1530  HG  LEU A 281       0.837  14.900  20.408  0.00  0.00           H  
ATOM   1531 HD11 LEU A 281      -0.259  15.962  17.762  0.00  0.00           H  
ATOM   1532 HD12 LEU A 281       0.937  14.683  17.931  0.00  0.00           H  
ATOM   1533 HD13 LEU A 281      -0.697  14.432  18.527  0.00  0.00           H  
ATOM   1534 HD21 LEU A 281       2.551  16.148  19.160  0.00  0.00           H  
ATOM   1535 HD22 LEU A 281       1.473  17.539  19.041  0.00  0.00           H  
ATOM   1536 HD23 LEU A 281       2.066  17.010  20.612  0.00  0.00           H  
ATOM   1537  N   ILE A 282      -2.116  13.176  21.118  0.00  0.00           N  
ATOM   1538  CA  ILE A 282      -2.060  11.848  21.733  0.00  0.00           C  
ATOM   1539  C   ILE A 282      -0.838  11.095  21.162  0.00  0.00           C  
ATOM   1540  O   ILE A 282      -0.668  10.997  19.945  0.00  0.00           O  
ATOM   1541  CB  ILE A 282      -3.366  11.059  21.407  0.00  0.00           C  
ATOM   1542  CG1 ILE A 282      -4.672  11.896  21.469  0.00  0.00           C  
ATOM   1543  CG2 ILE A 282      -3.497   9.792  22.278  0.00  0.00           C  
ATOM   1544  CD1 ILE A 282      -4.964  12.565  22.818  0.00  0.00           C  
ATOM   1545  H   ILE A 282      -2.646  13.251  20.260  0.00  0.00           H  
ATOM   1546  HA  ILE A 282      -1.972  11.956  22.815  0.00  0.00           H  
ATOM   1547  HB  ILE A 282      -3.304  10.715  20.375  0.00  0.00           H  
ATOM   1548 HG12 ILE A 282      -4.655  12.668  20.700  0.00  0.00           H  
ATOM   1549 HG13 ILE A 282      -5.517  11.259  21.207  0.00  0.00           H  
ATOM   1550 HG21 ILE A 282      -2.639   9.133  22.164  0.00  0.00           H  
ATOM   1551 HG22 ILE A 282      -3.571  10.040  23.337  0.00  0.00           H  
ATOM   1552 HG23 ILE A 282      -4.383   9.217  22.009  0.00  0.00           H  
ATOM   1553 HD11 ILE A 282      -4.150  13.220  23.123  0.00  0.00           H  
ATOM   1554 HD12 ILE A 282      -5.869  13.170  22.760  0.00  0.00           H  
ATOM   1555 HD13 ILE A 282      -5.119  11.825  23.601  0.00  0.00           H  
ATOM   1556  N   THR A 283       0.006  10.574  22.065  0.00  0.00           N  
ATOM   1557  CA  THR A 283       1.298   9.923  21.824  0.00  0.00           C  
ATOM   1558  C   THR A 283       1.490   8.709  22.757  0.00  0.00           C  
ATOM   1559  O   THR A 283       0.722   8.514  23.701  0.00  0.00           O  
ATOM   1560  CB  THR A 283       2.451  10.966  21.886  0.00  0.00           C  
ATOM   1561  CG2 THR A 283       2.411  12.047  20.793  0.00  0.00           C  
ATOM   1562  OG1 THR A 283       2.502  11.586  23.156  0.00  0.00           O  
ATOM   1563  H   THR A 283      -0.233  10.702  23.041  0.00  0.00           H  
ATOM   1564  HA  THR A 283       1.281   9.503  20.818  0.00  0.00           H  
ATOM   1565  HB  THR A 283       3.398  10.439  21.774  0.00  0.00           H  
ATOM   1566  HG1 THR A 283       1.697  12.064  23.289  0.00  0.00           H  
ATOM   1567 HG21 THR A 283       1.543  12.697  20.898  0.00  0.00           H  
ATOM   1568 HG22 THR A 283       3.299  12.678  20.838  0.00  0.00           H  
ATOM   1569 HG23 THR A 283       2.378  11.601  19.799  0.00  0.00           H  
ATOM   1570  N   HIE A 284       2.519   7.887  22.483  0.00  0.00           N  
ATOM   1571  CA  HIE A 284       2.881   6.692  23.253  0.00  0.00           C  
ATOM   1572  C   HIE A 284       3.683   7.079  24.507  0.00  0.00           C  
ATOM   1573  O   HIE A 284       4.701   7.759  24.404  0.00  0.00           O  
ATOM   1574  CB  HIE A 284       3.770   5.790  22.369  0.00  0.00           C  
ATOM   1575  CG  HIE A 284       3.029   5.047  21.286  0.00  0.00           C  
ATOM   1576  CD2 HIE A 284       1.810   4.405  21.355  0.00  0.00           C  
ATOM   1577  ND1 HIE A 284       3.558   4.862  20.004  0.00  0.00           N  
ATOM   1578  CE1 HIE A 284       2.643   4.156  19.353  0.00  0.00           C  
ATOM   1579  NE2 HIE A 284       1.583   3.859  20.105  0.00  0.00           N  
ATOM   1580  H   HIE A 284       3.110   8.117  21.696  0.00  0.00           H  
ATOM   1581  HA  HIE A 284       1.981   6.152  23.555  0.00  0.00           H  
ATOM   1582  HB2 HIE A 284       4.565   6.381  21.910  0.00  0.00           H  
ATOM   1583  HB3 HIE A 284       4.269   5.034  22.977  0.00  0.00           H  
ATOM   1584  HD2 HIE A 284       1.110   4.288  22.169  0.00  0.00           H  
ATOM   1585  HE1 HIE A 284       2.751   3.847  18.324  0.00  0.00           H  
ATOM   1586  HE2 HIE A 284       0.777   3.318  19.823  0.00  0.00           H  
ATOM   1587  N   TYR A 285       3.209   6.633  25.681  0.00  0.00           N  
ATOM   1588  CA  TYR A 285       3.709   6.962  27.018  0.00  0.00           C  
ATOM   1589  C   TYR A 285       5.119   6.405  27.308  0.00  0.00           C  
ATOM   1590  O   TYR A 285       5.434   5.269  26.952  0.00  0.00           O  
ATOM   1591  CB  TYR A 285       2.687   6.391  28.029  0.00  0.00           C  
ATOM   1592  CG  TYR A 285       3.025   6.526  29.507  0.00  0.00           C  
ATOM   1593  CD1 TYR A 285       3.307   7.789  30.069  0.00  0.00           C  
ATOM   1594  CD2 TYR A 285       3.068   5.375  30.323  0.00  0.00           C  
ATOM   1595  CE1 TYR A 285       3.648   7.897  31.431  0.00  0.00           C  
ATOM   1596  CE2 TYR A 285       3.395   5.485  31.687  0.00  0.00           C  
ATOM   1597  CZ  TYR A 285       3.689   6.745  32.241  0.00  0.00           C  
ATOM   1598  OH  TYR A 285       4.021   6.847  33.560  0.00  0.00           O  
ATOM   1599  H   TYR A 285       2.383   6.053  25.648  0.00  0.00           H  
ATOM   1600  HA  TYR A 285       3.738   8.049  27.108  0.00  0.00           H  
ATOM   1601  HB2 TYR A 285       1.724   6.878  27.876  0.00  0.00           H  
ATOM   1602  HB3 TYR A 285       2.514   5.336  27.809  0.00  0.00           H  
ATOM   1603  HD1 TYR A 285       3.281   8.679  29.458  0.00  0.00           H  
ATOM   1604  HD2 TYR A 285       2.856   4.402  29.906  0.00  0.00           H  
ATOM   1605  HE1 TYR A 285       3.881   8.864  31.851  0.00  0.00           H  
ATOM   1606  HE2 TYR A 285       3.429   4.597  32.302  0.00  0.00           H  
ATOM   1607  HH  TYR A 285       4.055   6.014  34.004  0.00  0.00           H  
ATOM   1608  N   HIS A 286       5.934   7.217  28.004  0.00  0.00           N  
ATOM   1609  CA  HIS A 286       7.249   6.883  28.554  0.00  0.00           C  
ATOM   1610  C   HIS A 286       7.210   7.113  30.069  0.00  0.00           C  
ATOM   1611  O   HIS A 286       7.146   8.257  30.521  0.00  0.00           O  
ATOM   1612  CB  HIS A 286       8.329   7.767  27.895  0.00  0.00           C  
ATOM   1613  CG  HIS A 286       8.525   7.502  26.427  0.00  0.00           C  
ATOM   1614  CD2 HIS A 286       7.838   7.947  25.320  0.00  0.00           C  
ATOM   1615  ND1 HIS A 286       9.508   6.659  25.943  0.00  0.00           N  
ATOM   1616  CE1 HIS A 286       9.387   6.648  24.614  0.00  0.00           C  
ATOM   1617  NE2 HIS A 286       8.397   7.406  24.163  0.00  0.00           N  
ATOM   1618  H   HIS A 286       5.583   8.137  28.233  0.00  0.00           H  
ATOM   1619  HA  HIS A 286       7.492   5.836  28.364  0.00  0.00           H  
ATOM   1620  HB2 HIS A 286       8.080   8.823  28.009  0.00  0.00           H  
ATOM   1621  HB3 HIS A 286       9.290   7.632  28.395  0.00  0.00           H  
ATOM   1622  HD1 HIS A 286      10.204   6.173  26.493  0.00  0.00           H  
ATOM   1623  HD2 HIS A 286       6.992   8.616  25.271  0.00  0.00           H  
ATOM   1624  HE1 HIS A 286      10.034   6.089  23.958  0.00  0.00           H  
ATOM   1625  N   GLU A 287       7.256   6.019  30.848  0.00  0.00           N  
ATOM   1626  CA  GLU A 287       7.219   6.018  32.316  0.00  0.00           C  
ATOM   1627  C   GLU A 287       8.555   6.437  32.962  0.00  0.00           C  
ATOM   1628  O   GLU A 287       8.576   6.763  34.149  0.00  0.00           O  
ATOM   1629  CB  GLU A 287       6.793   4.597  32.769  0.00  0.00           C  
ATOM   1630  CG  GLU A 287       7.916   3.540  32.904  0.00  0.00           C  
ATOM   1631  CD  GLU A 287       7.390   2.125  33.155  0.00  0.00           C  
ATOM   1632  OE1 GLU A 287       8.089   1.182  32.724  0.00  0.00           O  
ATOM   1633  OE2 GLU A 287       6.321   1.996  33.789  0.00  0.00           O1-
ATOM   1634  H   GLU A 287       7.296   5.117  30.397  0.00  0.00           H  
ATOM   1635  HA  GLU A 287       6.464   6.735  32.634  0.00  0.00           H  
ATOM   1636  HB2 GLU A 287       6.311   4.695  33.743  0.00  0.00           H  
ATOM   1637  HB3 GLU A 287       6.012   4.222  32.104  0.00  0.00           H  
ATOM   1638  HG2 GLU A 287       8.513   3.524  31.992  0.00  0.00           H  
ATOM   1639  HG3 GLU A 287       8.592   3.789  33.722  0.00  0.00           H  
ATOM   1640  N   MET A 288       9.652   6.441  32.189  0.00  0.00           N  
ATOM   1641  CA  MET A 288      10.999   6.822  32.615  0.00  0.00           C  
ATOM   1642  C   MET A 288      11.265   8.327  32.412  0.00  0.00           C  
ATOM   1643  O   MET A 288      12.307   8.818  32.846  0.00  0.00           O  
ATOM   1644  CB  MET A 288      11.997   6.029  31.746  0.00  0.00           C  
ATOM   1645  CG  MET A 288      11.960   4.518  32.035  0.00  0.00           C  
ATOM   1646  SD  MET A 288      12.969   3.509  30.925  0.00  0.00           S  
ATOM   1647  CE  MET A 288      14.623   3.859  31.564  0.00  0.00           C  
ATOM   1648  H   MET A 288       9.543   6.158  31.226  0.00  0.00           H  
ATOM   1649  HA  MET A 288      11.154   6.581  33.669  0.00  0.00           H  
ATOM   1650  HB2 MET A 288      11.790   6.204  30.689  0.00  0.00           H  
ATOM   1651  HB3 MET A 288      13.013   6.389  31.918  0.00  0.00           H  
ATOM   1652  HG2 MET A 288      12.259   4.320  33.065  0.00  0.00           H  
ATOM   1653  HG3 MET A 288      10.940   4.148  31.936  0.00  0.00           H  
ATOM   1654  HE1 MET A 288      14.703   3.548  32.605  0.00  0.00           H  
ATOM   1655  HE2 MET A 288      15.372   3.320  30.982  0.00  0.00           H  
ATOM   1656  HE3 MET A 288      14.839   4.924  31.500  0.00  0.00           H  
ATOM   1657  N   GLY A 289      10.331   9.057  31.773  0.00  0.00           N  
ATOM   1658  CA  GLY A 289      10.421  10.485  31.489  0.00  0.00           C  
ATOM   1659  C   GLY A 289      11.469  10.810  30.421  0.00  0.00           C  
ATOM   1660  O   GLY A 289      11.740   9.995  29.535  0.00  0.00           O  
ATOM   1661  H   GLY A 289       9.495   8.583  31.462  0.00  0.00           H  
ATOM   1662  HA2 GLY A 289       9.448  10.832  31.139  0.00  0.00           H  
ATOM   1663  HA3 GLY A 289      10.640  11.028  32.410  0.00  0.00           H  
ATOM   1664  N   SER A 290      12.048  12.017  30.516  0.00  0.00           N  
ATOM   1665  CA  SER A 290      13.117  12.490  29.643  0.00  0.00           C  
ATOM   1666  C   SER A 290      14.495  11.993  30.117  0.00  0.00           C  
ATOM   1667  O   SER A 290      14.653  11.515  31.241  0.00  0.00           O  
ATOM   1668  CB  SER A 290      13.063  14.034  29.575  0.00  0.00           C  
ATOM   1669  OG  SER A 290      13.553  14.672  30.736  0.00  0.00           O  
ATOM   1670  H   SER A 290      11.784  12.619  31.286  0.00  0.00           H  
ATOM   1671  HA  SER A 290      12.948  12.102  28.647  0.00  0.00           H  
ATOM   1672  HB2 SER A 290      13.662  14.383  28.733  0.00  0.00           H  
ATOM   1673  HB3 SER A 290      12.046  14.377  29.380  0.00  0.00           H  
ATOM   1674  HG  SER A 290      12.968  14.479  31.462  0.00  0.00           H  
ATOM   1675  N   LEU A 291      15.499  12.130  29.236  0.00  0.00           N  
ATOM   1676  CA  LEU A 291      16.911  11.844  29.482  0.00  0.00           C  
ATOM   1677  C   LEU A 291      17.503  12.772  30.563  0.00  0.00           C  
ATOM   1678  O   LEU A 291      18.413  12.353  31.269  0.00  0.00           O  
ATOM   1679  CB  LEU A 291      17.679  11.946  28.141  0.00  0.00           C  
ATOM   1680  CG  LEU A 291      19.194  11.643  28.182  0.00  0.00           C  
ATOM   1681  CD1 LEU A 291      19.495  10.204  28.629  0.00  0.00           C  
ATOM   1682  CD2 LEU A 291      19.849  11.929  26.822  0.00  0.00           C  
ATOM   1683  H   LEU A 291      15.266  12.506  28.324  0.00  0.00           H  
ATOM   1684  HA  LEU A 291      16.966  10.817  29.836  0.00  0.00           H  
ATOM   1685  HB2 LEU A 291      17.210  11.275  27.421  0.00  0.00           H  
ATOM   1686  HB3 LEU A 291      17.548  12.947  27.737  0.00  0.00           H  
ATOM   1687  HG  LEU A 291      19.663  12.321  28.893  0.00  0.00           H  
ATOM   1688 HD11 LEU A 291      19.097   9.996  29.621  0.00  0.00           H  
ATOM   1689 HD12 LEU A 291      19.071   9.473  27.939  0.00  0.00           H  
ATOM   1690 HD13 LEU A 291      20.570  10.036  28.677  0.00  0.00           H  
ATOM   1691 HD21 LEU A 291      20.931  11.802  26.873  0.00  0.00           H  
ATOM   1692 HD22 LEU A 291      19.473  11.256  26.052  0.00  0.00           H  
ATOM   1693 HD23 LEU A 291      19.654  12.951  26.495  0.00  0.00           H  
ATOM   1694  N   TYR A 292      16.949  13.984  30.752  0.00  0.00           N  
ATOM   1695  CA  TYR A 292      17.271  14.891  31.854  0.00  0.00           C  
ATOM   1696  C   TYR A 292      16.897  14.274  33.213  0.00  0.00           C  
ATOM   1697  O   TYR A 292      17.731  14.249  34.114  0.00  0.00           O  
ATOM   1698  CB  TYR A 292      16.561  16.247  31.635  0.00  0.00           C  
ATOM   1699  CG  TYR A 292      16.804  17.305  32.700  0.00  0.00           C  
ATOM   1700  CD1 TYR A 292      15.942  17.399  33.814  0.00  0.00           C  
ATOM   1701  CD2 TYR A 292      17.891  18.196  32.584  0.00  0.00           C  
ATOM   1702  CE1 TYR A 292      16.179  18.359  34.816  0.00  0.00           C  
ATOM   1703  CE2 TYR A 292      18.130  19.155  33.587  0.00  0.00           C  
ATOM   1704  CZ  TYR A 292      17.274  19.237  34.703  0.00  0.00           C  
ATOM   1705  OH  TYR A 292      17.504  20.172  35.670  0.00  0.00           O  
ATOM   1706  H   TYR A 292      16.202  14.264  30.130  0.00  0.00           H  
ATOM   1707  HA  TYR A 292      18.346  15.050  31.844  0.00  0.00           H  
ATOM   1708  HB2 TYR A 292      16.871  16.661  30.676  0.00  0.00           H  
ATOM   1709  HB3 TYR A 292      15.485  16.103  31.553  0.00  0.00           H  
ATOM   1710  HD1 TYR A 292      15.103  16.725  33.910  0.00  0.00           H  
ATOM   1711  HD2 TYR A 292      18.552  18.139  31.733  0.00  0.00           H  
ATOM   1712  HE1 TYR A 292      15.517  18.414  35.668  0.00  0.00           H  
ATOM   1713  HE2 TYR A 292      18.971  19.827  33.497  0.00  0.00           H  
ATOM   1714  HH  TYR A 292      16.897  20.115  36.392  0.00  0.00           H  
ATOM   1715  N   ASP A 293      15.672  13.734  33.333  0.00  0.00           N  
ATOM   1716  CA  ASP A 293      15.145  13.088  34.543  0.00  0.00           C  
ATOM   1717  C   ASP A 293      15.813  11.728  34.820  0.00  0.00           C  
ATOM   1718  O   ASP A 293      15.926  11.332  35.980  0.00  0.00           O  
ATOM   1719  CB  ASP A 293      13.618  12.862  34.405  0.00  0.00           C  
ATOM   1720  CG  ASP A 293      12.823  14.111  34.011  0.00  0.00           C  
ATOM   1721  OD1 ASP A 293      12.997  15.144  34.695  0.00  0.00           O  
ATOM   1722  OD2 ASP A 293      12.063  14.011  33.022  0.00  0.00           O1-
ATOM   1723  H   ASP A 293      15.055  13.778  32.534  0.00  0.00           H  
ATOM   1724  HA  ASP A 293      15.333  13.746  35.394  0.00  0.00           H  
ATOM   1725  HB2 ASP A 293      13.419  12.085  33.663  0.00  0.00           H  
ATOM   1726  HB3 ASP A 293      13.211  12.492  35.347  0.00  0.00           H  
ATOM   1727  N   TYR A 294      16.281  11.036  33.766  0.00  0.00           N  
ATOM   1728  CA  TYR A 294      16.987   9.760  33.837  0.00  0.00           C  
ATOM   1729  C   TYR A 294      18.431   9.957  34.330  0.00  0.00           C  
ATOM   1730  O   TYR A 294      18.845   9.255  35.250  0.00  0.00           O  
ATOM   1731  CB  TYR A 294      16.998   9.124  32.430  0.00  0.00           C  
ATOM   1732  CG  TYR A 294      17.645   7.752  32.349  0.00  0.00           C  
ATOM   1733  CD1 TYR A 294      16.952   6.617  32.817  0.00  0.00           C  
ATOM   1734  CD2 TYR A 294      18.948   7.608  31.824  0.00  0.00           C  
ATOM   1735  CE1 TYR A 294      17.558   5.347  32.764  0.00  0.00           C  
ATOM   1736  CE2 TYR A 294      19.551   6.337  31.768  0.00  0.00           C  
ATOM   1737  CZ  TYR A 294      18.856   5.206  32.235  0.00  0.00           C  
ATOM   1738  OH  TYR A 294      19.443   3.975  32.179  0.00  0.00           O  
ATOM   1739  H   TYR A 294      16.118  11.424  32.846  0.00  0.00           H  
ATOM   1740  HA  TYR A 294      16.458   9.098  34.526  0.00  0.00           H  
ATOM   1741  HB2 TYR A 294      15.974   9.034  32.065  0.00  0.00           H  
ATOM   1742  HB3 TYR A 294      17.506   9.785  31.730  0.00  0.00           H  
ATOM   1743  HD1 TYR A 294      15.957   6.719  33.226  0.00  0.00           H  
ATOM   1744  HD2 TYR A 294      19.493   8.472  31.473  0.00  0.00           H  
ATOM   1745  HE1 TYR A 294      17.025   4.483  33.132  0.00  0.00           H  
ATOM   1746  HE2 TYR A 294      20.551   6.232  31.375  0.00  0.00           H  
ATOM   1747  HH  TYR A 294      18.909   3.291  32.551  0.00  0.00           H  
ATOM   1748  N   LEU A 295      19.178  10.918  33.753  0.00  0.00           N  
ATOM   1749  CA  LEU A 295      20.566  11.223  34.116  0.00  0.00           C  
ATOM   1750  C   LEU A 295      20.679  11.905  35.486  0.00  0.00           C  
ATOM   1751  O   LEU A 295      21.712  11.763  36.131  0.00  0.00           O  
ATOM   1752  CB  LEU A 295      21.208  12.158  33.065  0.00  0.00           C  
ATOM   1753  CG  LEU A 295      21.461  11.532  31.678  0.00  0.00           C  
ATOM   1754  CD1 LEU A 295      21.920  12.613  30.685  0.00  0.00           C  
ATOM   1755  CD2 LEU A 295      22.462  10.369  31.706  0.00  0.00           C  
ATOM   1756  H   LEU A 295      18.769  11.463  33.005  0.00  0.00           H  
ATOM   1757  HA  LEU A 295      21.126  10.290  34.180  0.00  0.00           H  
ATOM   1758  HB2 LEU A 295      20.575  13.040  32.950  0.00  0.00           H  
ATOM   1759  HB3 LEU A 295      22.162  12.534  33.438  0.00  0.00           H  
ATOM   1760  HG  LEU A 295      20.528  11.116  31.308  0.00  0.00           H  
ATOM   1761 HD11 LEU A 295      22.038  12.205  29.682  0.00  0.00           H  
ATOM   1762 HD12 LEU A 295      21.194  13.425  30.623  0.00  0.00           H  
ATOM   1763 HD13 LEU A 295      22.877  13.046  30.982  0.00  0.00           H  
ATOM   1764 HD21 LEU A 295      22.137   9.558  32.356  0.00  0.00           H  
ATOM   1765 HD22 LEU A 295      22.554   9.947  30.707  0.00  0.00           H  
ATOM   1766 HD23 LEU A 295      23.451  10.690  32.032  0.00  0.00           H  
ATOM   1767  N   GLN A 296      19.625  12.584  35.969  0.00  0.00           N  
ATOM   1768  CA  GLN A 296      19.554  13.181  37.306  0.00  0.00           C  
ATOM   1769  C   GLN A 296      19.662  12.136  38.440  0.00  0.00           C  
ATOM   1770  O   GLN A 296      20.127  12.469  39.529  0.00  0.00           O  
ATOM   1771  CB  GLN A 296      18.244  13.989  37.395  0.00  0.00           C  
ATOM   1772  CG  GLN A 296      18.107  14.881  38.642  0.00  0.00           C  
ATOM   1773  CD  GLN A 296      16.849  15.747  38.569  0.00  0.00           C  
ATOM   1774  NE2 GLN A 296      17.003  17.065  38.710  0.00  0.00           N  
ATOM   1775  OE1 GLN A 296      15.746  15.236  38.389  0.00  0.00           O  
ATOM   1776  H   GLN A 296      18.810  12.679  35.379  0.00  0.00           H  
ATOM   1777  HA  GLN A 296      20.397  13.866  37.407  0.00  0.00           H  
ATOM   1778  HB2 GLN A 296      18.189  14.645  36.527  0.00  0.00           H  
ATOM   1779  HB3 GLN A 296      17.389  13.315  37.321  0.00  0.00           H  
ATOM   1780  HG2 GLN A 296      18.048  14.274  39.545  0.00  0.00           H  
ATOM   1781  HG3 GLN A 296      18.990  15.514  38.743  0.00  0.00           H  
ATOM   1782 HE21 GLN A 296      17.922  17.457  38.855  0.00  0.00           H  
ATOM   1783 HE22 GLN A 296      16.191  17.663  38.673  0.00  0.00           H  
ATOM   1784  N   LEU A 297      19.284  10.877  38.158  0.00  0.00           N  
ATOM   1785  CA  LEU A 297      19.386   9.727  39.051  0.00  0.00           C  
ATOM   1786  C   LEU A 297      20.583   8.828  38.675  0.00  0.00           C  
ATOM   1787  O   LEU A 297      21.312   8.396  39.567  0.00  0.00           O  
ATOM   1788  CB  LEU A 297      18.065   8.927  38.907  0.00  0.00           C  
ATOM   1789  CG  LEU A 297      17.917   7.667  39.793  0.00  0.00           C  
ATOM   1790  CD1 LEU A 297      17.931   8.000  41.294  0.00  0.00           C  
ATOM   1791  CD2 LEU A 297      16.636   6.904  39.425  0.00  0.00           C  
ATOM   1792  H   LEU A 297      18.917  10.701  37.233  0.00  0.00           H  
ATOM   1793  HA  LEU A 297      19.501  10.062  40.083  0.00  0.00           H  
ATOM   1794  HB2 LEU A 297      17.229   9.595  39.119  0.00  0.00           H  
ATOM   1795  HB3 LEU A 297      17.939   8.635  37.863  0.00  0.00           H  
ATOM   1796  HG  LEU A 297      18.748   6.991  39.593  0.00  0.00           H  
ATOM   1797 HD11 LEU A 297      17.139   8.704  41.552  0.00  0.00           H  
ATOM   1798 HD12 LEU A 297      17.785   7.102  41.895  0.00  0.00           H  
ATOM   1799 HD13 LEU A 297      18.881   8.437  41.599  0.00  0.00           H  
ATOM   1800 HD21 LEU A 297      16.638   6.615  38.373  0.00  0.00           H  
ATOM   1801 HD22 LEU A 297      16.537   5.992  40.013  0.00  0.00           H  
ATOM   1802 HD23 LEU A 297      15.747   7.511  39.601  0.00  0.00           H  
ATOM   1803  N   THR A 298      20.760   8.510  37.380  0.00  0.00           N  
ATOM   1804  CA  THR A 298      21.609   7.411  36.905  0.00  0.00           C  
ATOM   1805  C   THR A 298      23.023   7.914  36.562  0.00  0.00           C  
ATOM   1806  O   THR A 298      23.181   8.837  35.762  0.00  0.00           O  
ATOM   1807  CB  THR A 298      20.971   6.825  35.613  0.00  0.00           C  
ATOM   1808  CG2 THR A 298      21.739   5.632  35.013  0.00  0.00           C  
ATOM   1809  OG1 THR A 298      19.674   6.345  35.913  0.00  0.00           O  
ATOM   1810  H   THR A 298      20.147   8.936  36.697  0.00  0.00           H  
ATOM   1811  HA  THR A 298      21.668   6.627  37.663  0.00  0.00           H  
ATOM   1812  HB  THR A 298      20.876   7.597  34.848  0.00  0.00           H  
ATOM   1813  HG1 THR A 298      19.126   7.084  36.132  0.00  0.00           H  
ATOM   1814 HG21 THR A 298      21.206   5.212  34.161  0.00  0.00           H  
ATOM   1815 HG22 THR A 298      22.726   5.924  34.654  0.00  0.00           H  
ATOM   1816 HG23 THR A 298      21.874   4.836  35.746  0.00  0.00           H  
ATOM   1817  N   THR A 299      24.041   7.239  37.121  0.00  0.00           N  
ATOM   1818  CA  THR A 299      25.451   7.326  36.729  0.00  0.00           C  
ATOM   1819  C   THR A 299      25.686   6.235  35.664  0.00  0.00           C  
ATOM   1820  O   THR A 299      25.263   5.091  35.840  0.00  0.00           O  
ATOM   1821  CB  THR A 299      26.326   7.033  37.978  0.00  0.00           C  
ATOM   1822  CG2 THR A 299      27.840   6.935  37.703  0.00  0.00           C  
ATOM   1823  OG1 THR A 299      26.158   8.095  38.898  0.00  0.00           O  
ATOM   1824  H   THR A 299      23.810   6.503  37.771  0.00  0.00           H  
ATOM   1825  HA  THR A 299      25.687   8.311  36.320  0.00  0.00           H  
ATOM   1826  HB  THR A 299      25.996   6.111  38.460  0.00  0.00           H  
ATOM   1827  HG1 THR A 299      26.489   8.886  38.502  0.00  0.00           H  
ATOM   1828 HG21 THR A 299      28.397   6.791  38.630  0.00  0.00           H  
ATOM   1829 HG22 THR A 299      28.085   6.093  37.055  0.00  0.00           H  
ATOM   1830 HG23 THR A 299      28.220   7.840  37.229  0.00  0.00           H  
ATOM   1831  N   LEU A 300      26.344   6.608  34.557  0.00  0.00           N  
ATOM   1832  CA  LEU A 300      26.540   5.776  33.370  0.00  0.00           C  
ATOM   1833  C   LEU A 300      27.903   5.060  33.360  0.00  0.00           C  
ATOM   1834  O   LEU A 300      28.811   5.360  34.136  0.00  0.00           O  
ATOM   1835  CB  LEU A 300      26.493   6.694  32.123  0.00  0.00           C  
ATOM   1836  CG  LEU A 300      25.141   7.383  31.844  0.00  0.00           C  
ATOM   1837  CD1 LEU A 300      25.287   8.294  30.620  0.00  0.00           C  
ATOM   1838  CD2 LEU A 300      23.990   6.388  31.622  0.00  0.00           C  
ATOM   1839  H   LEU A 300      26.715   7.548  34.518  0.00  0.00           H  
ATOM   1840  HA  LEU A 300      25.763   5.014  33.306  0.00  0.00           H  
ATOM   1841  HB2 LEU A 300      27.264   7.461  32.219  0.00  0.00           H  
ATOM   1842  HB3 LEU A 300      26.757   6.124  31.231  0.00  0.00           H  
ATOM   1843  HG  LEU A 300      24.880   8.011  32.697  0.00  0.00           H  
ATOM   1844 HD11 LEU A 300      25.667   7.746  29.757  0.00  0.00           H  
ATOM   1845 HD12 LEU A 300      24.339   8.734  30.327  0.00  0.00           H  
ATOM   1846 HD13 LEU A 300      25.978   9.107  30.830  0.00  0.00           H  
ATOM   1847 HD21 LEU A 300      23.813   5.766  32.498  0.00  0.00           H  
ATOM   1848 HD22 LEU A 300      23.058   6.914  31.416  0.00  0.00           H  
ATOM   1849 HD23 LEU A 300      24.193   5.728  30.778  0.00  0.00           H  
ATOM   1850  N   ASP A 301      28.010   4.127  32.405  0.00  0.00           N  
ATOM   1851  CA  ASP A 301      29.175   3.350  31.981  0.00  0.00           C  
ATOM   1852  C   ASP A 301      29.231   3.381  30.439  0.00  0.00           C  
ATOM   1853  O   ASP A 301      28.373   3.988  29.800  0.00  0.00           O  
ATOM   1854  CB  ASP A 301      29.121   1.927  32.600  0.00  0.00           C  
ATOM   1855  CG  ASP A 301      27.851   1.120  32.283  0.00  0.00           C  
ATOM   1856  OD1 ASP A 301      27.598   0.876  31.083  0.00  0.00           O  
ATOM   1857  OD2 ASP A 301      27.137   0.781  33.250  0.00  0.00           O1-
ATOM   1858  H   ASP A 301      27.185   3.990  31.837  0.00  0.00           H  
ATOM   1859  HA  ASP A 301      30.080   3.847  32.336  0.00  0.00           H  
ATOM   1860  HB2 ASP A 301      29.982   1.343  32.273  0.00  0.00           H  
ATOM   1861  HB3 ASP A 301      29.217   2.009  33.683  0.00  0.00           H  
ATOM   1862  N   THR A 302      30.236   2.726  29.833  0.00  0.00           N  
ATOM   1863  CA  THR A 302      30.467   2.681  28.380  0.00  0.00           C  
ATOM   1864  C   THR A 302      29.310   2.058  27.564  0.00  0.00           C  
ATOM   1865  O   THR A 302      29.040   2.524  26.458  0.00  0.00           O  
ATOM   1866  CB  THR A 302      31.802   1.946  28.083  0.00  0.00           C  
ATOM   1867  CG2 THR A 302      33.038   2.610  28.709  0.00  0.00           C  
ATOM   1868  OG1 THR A 302      31.754   0.589  28.487  0.00  0.00           O  
ATOM   1869  H   THR A 302      30.895   2.222  30.409  0.00  0.00           H  
ATOM   1870  HA  THR A 302      30.572   3.714  28.043  0.00  0.00           H  
ATOM   1871  HB  THR A 302      31.951   1.941  27.002  0.00  0.00           H  
ATOM   1872  HG1 THR A 302      32.556   0.167  28.215  0.00  0.00           H  
ATOM   1873 HG21 THR A 302      33.133   3.646  28.386  0.00  0.00           H  
ATOM   1874 HG22 THR A 302      32.997   2.603  29.798  0.00  0.00           H  
ATOM   1875 HG23 THR A 302      33.952   2.096  28.410  0.00  0.00           H  
ATOM   1876  N   VAL A 303      28.629   1.030  28.101  0.00  0.00           N  
ATOM   1877  CA  VAL A 303      27.582   0.267  27.414  0.00  0.00           C  
ATOM   1878  C   VAL A 303      26.225   0.985  27.538  0.00  0.00           C  
ATOM   1879  O   VAL A 303      25.498   1.072  26.549  0.00  0.00           O  
ATOM   1880  CB  VAL A 303      27.496  -1.158  28.036  0.00  0.00           C  
ATOM   1881  CG1 VAL A 303      26.402  -2.037  27.394  0.00  0.00           C  
ATOM   1882  CG2 VAL A 303      28.847  -1.896  27.956  0.00  0.00           C  
ATOM   1883  H   VAL A 303      28.880   0.729  29.033  0.00  0.00           H  
ATOM   1884  HA  VAL A 303      27.834   0.177  26.355  0.00  0.00           H  
ATOM   1885  HB  VAL A 303      27.249  -1.059  29.095  0.00  0.00           H  
ATOM   1886 HG11 VAL A 303      26.409  -3.042  27.816  0.00  0.00           H  
ATOM   1887 HG12 VAL A 303      25.403  -1.636  27.558  0.00  0.00           H  
ATOM   1888 HG13 VAL A 303      26.553  -2.131  26.318  0.00  0.00           H  
ATOM   1889 HG21 VAL A 303      28.771  -2.901  28.371  0.00  0.00           H  
ATOM   1890 HG22 VAL A 303      29.185  -1.988  26.924  0.00  0.00           H  
ATOM   1891 HG23 VAL A 303      29.626  -1.381  28.517  0.00  0.00           H  
ATOM   1892  N   SER A 304      25.890   1.514  28.729  0.00  0.00           N  
ATOM   1893  CA  SER A 304      24.662   2.271  28.987  0.00  0.00           C  
ATOM   1894  C   SER A 304      24.680   3.676  28.351  0.00  0.00           C  
ATOM   1895  O   SER A 304      23.619   4.170  27.973  0.00  0.00           O  
ATOM   1896  CB  SER A 304      24.427   2.360  30.510  0.00  0.00           C  
ATOM   1897  OG  SER A 304      25.436   3.088  31.176  0.00  0.00           O  
ATOM   1898  H   SER A 304      26.530   1.381  29.505  0.00  0.00           H  
ATOM   1899  HA  SER A 304      23.826   1.721  28.550  0.00  0.00           H  
ATOM   1900  HB2 SER A 304      23.471   2.846  30.710  0.00  0.00           H  
ATOM   1901  HB3 SER A 304      24.367   1.363  30.948  0.00  0.00           H  
ATOM   1902  HG  SER A 304      26.208   2.538  31.205  0.00  0.00           H  
ATOM   1903  N   CYS A 305      25.868   4.286  28.172  0.00  0.00           N  
ATOM   1904  CA  CYS A 305      26.061   5.544  27.447  0.00  0.00           C  
ATOM   1905  C   CYS A 305      25.902   5.324  25.932  0.00  0.00           C  
ATOM   1906  O   CYS A 305      25.251   6.141  25.285  0.00  0.00           O  
ATOM   1907  CB  CYS A 305      27.465   6.105  27.761  0.00  0.00           C  
ATOM   1908  SG  CYS A 305      27.734   7.740  27.014  0.00  0.00           S  
ATOM   1909  H   CYS A 305      26.696   3.833  28.537  0.00  0.00           H  
ATOM   1910  HA  CYS A 305      25.311   6.263  27.782  0.00  0.00           H  
ATOM   1911  HB2 CYS A 305      27.583   6.229  28.837  0.00  0.00           H  
ATOM   1912  HB3 CYS A 305      28.251   5.425  27.426  0.00  0.00           H  
ATOM   1913  HG  CYS A 305      28.961   7.918  27.516  0.00  0.00           H  
ATOM   1914  N   LEU A 306      26.435   4.213  25.382  0.00  0.00           N  
ATOM   1915  CA  LEU A 306      26.296   3.826  23.973  0.00  0.00           C  
ATOM   1916  C   LEU A 306      24.828   3.574  23.583  0.00  0.00           C  
ATOM   1917  O   LEU A 306      24.415   3.968  22.494  0.00  0.00           O  
ATOM   1918  CB  LEU A 306      27.173   2.588  23.669  0.00  0.00           C  
ATOM   1919  CG  LEU A 306      27.132   2.078  22.204  0.00  0.00           C  
ATOM   1920  CD1 LEU A 306      27.604   3.136  21.191  0.00  0.00           C  
ATOM   1921  CD2 LEU A 306      27.958   0.796  22.046  0.00  0.00           C  
ATOM   1922  H   LEU A 306      26.960   3.588  25.979  0.00  0.00           H  
ATOM   1923  HA  LEU A 306      26.677   4.651  23.377  0.00  0.00           H  
ATOM   1924  HB2 LEU A 306      28.208   2.821  23.922  0.00  0.00           H  
ATOM   1925  HB3 LEU A 306      26.883   1.773  24.334  0.00  0.00           H  
ATOM   1926  HG  LEU A 306      26.106   1.810  21.950  0.00  0.00           H  
ATOM   1927 HD11 LEU A 306      28.635   3.438  21.382  0.00  0.00           H  
ATOM   1928 HD12 LEU A 306      27.557   2.743  20.177  0.00  0.00           H  
ATOM   1929 HD13 LEU A 306      26.984   4.031  21.212  0.00  0.00           H  
ATOM   1930 HD21 LEU A 306      27.856   0.383  21.042  0.00  0.00           H  
ATOM   1931 HD22 LEU A 306      29.016   0.995  22.212  0.00  0.00           H  
ATOM   1932 HD23 LEU A 306      27.643   0.028  22.752  0.00  0.00           H  
ATOM   1933  N   ARG A 307      24.042   2.961  24.485  0.00  0.00           N  
ATOM   1934  CA  ARG A 307      22.628   2.632  24.295  0.00  0.00           C  
ATOM   1935  C   ARG A 307      21.740   3.892  24.190  0.00  0.00           C  
ATOM   1936  O   ARG A 307      20.705   3.843  23.526  0.00  0.00           O  
ATOM   1937  CB  ARG A 307      22.187   1.730  25.469  0.00  0.00           C  
ATOM   1938  CG  ARG A 307      20.909   0.915  25.194  0.00  0.00           C  
ATOM   1939  CD  ARG A 307      20.509  -0.026  26.344  0.00  0.00           C  
ATOM   1940  NE  ARG A 307      21.586  -0.971  26.681  0.00  0.00           N  
ATOM   1941  CZ  ARG A 307      21.690  -2.262  26.319  0.00  0.00           C  
ATOM   1942  NH1 ARG A 307      20.761  -2.876  25.576  0.00  0.00           N  
ATOM   1943  NH2 ARG A 307      22.768  -2.957  26.703  0.00  0.00           N1+
ATOM   1944  H   ARG A 307      24.466   2.671  25.356  0.00  0.00           H  
ATOM   1945  HA  ARG A 307      22.545   2.071  23.362  0.00  0.00           H  
ATOM   1946  HB2 ARG A 307      22.993   1.027  25.680  0.00  0.00           H  
ATOM   1947  HB3 ARG A 307      22.064   2.323  26.378  0.00  0.00           H  
ATOM   1948  HG2 ARG A 307      20.081   1.593  24.999  0.00  0.00           H  
ATOM   1949  HG3 ARG A 307      21.037   0.329  24.284  0.00  0.00           H  
ATOM   1950  HD2 ARG A 307      20.288   0.562  27.235  0.00  0.00           H  
ATOM   1951  HD3 ARG A 307      19.593  -0.561  26.093  0.00  0.00           H  
ATOM   1952  HE  ARG A 307      22.338  -0.580  27.230  0.00  0.00           H  
ATOM   1953 HH11 ARG A 307      19.929  -2.389  25.270  0.00  0.00           H  
ATOM   1954 HH12 ARG A 307      20.895  -3.852  25.319  0.00  0.00           H  
ATOM   1955 HH21 ARG A 307      23.486  -2.530  27.267  0.00  0.00           H  
ATOM   1956 HH22 ARG A 307      22.899  -3.916  26.387  0.00  0.00           H  
ATOM   1957  N   ILE A 308      22.173   5.021  24.781  0.00  0.00           N  
ATOM   1958  CA  ILE A 308      21.536   6.335  24.676  0.00  0.00           C  
ATOM   1959  C   ILE A 308      21.953   7.014  23.354  0.00  0.00           C  
ATOM   1960  O   ILE A 308      21.071   7.366  22.571  0.00  0.00           O  
ATOM   1961  CB  ILE A 308      21.931   7.210  25.909  0.00  0.00           C  
ATOM   1962  CG1 ILE A 308      21.352   6.622  27.219  0.00  0.00           C  
ATOM   1963  CG2 ILE A 308      21.515   8.695  25.772  0.00  0.00           C  
ATOM   1964  CD1 ILE A 308      22.068   7.105  28.489  0.00  0.00           C  
ATOM   1965  H   ILE A 308      23.039   4.976  25.300  0.00  0.00           H  
ATOM   1966  HA  ILE A 308      20.451   6.211  24.673  0.00  0.00           H  
ATOM   1967  HB  ILE A 308      23.017   7.194  25.996  0.00  0.00           H  
ATOM   1968 HG12 ILE A 308      20.287   6.847  27.289  0.00  0.00           H  
ATOM   1969 HG13 ILE A 308      21.416   5.534  27.207  0.00  0.00           H  
ATOM   1970 HG21 ILE A 308      20.443   8.793  25.602  0.00  0.00           H  
ATOM   1971 HG22 ILE A 308      21.758   9.264  26.668  0.00  0.00           H  
ATOM   1972 HG23 ILE A 308      22.028   9.197  24.952  0.00  0.00           H  
ATOM   1973 HD11 ILE A 308      23.133   6.883  28.453  0.00  0.00           H  
ATOM   1974 HD12 ILE A 308      21.959   8.176  28.646  0.00  0.00           H  
ATOM   1975 HD13 ILE A 308      21.661   6.604  29.366  0.00  0.00           H  
ATOM   1976  N   VAL A 309      23.263   7.230  23.112  0.00  0.00           N  
ATOM   1977  CA  VAL A 309      23.757   8.103  22.034  0.00  0.00           C  
ATOM   1978  C   VAL A 309      23.613   7.506  20.620  0.00  0.00           C  
ATOM   1979  O   VAL A 309      23.360   8.266  19.688  0.00  0.00           O  
ATOM   1980  CB  VAL A 309      25.227   8.543  22.281  0.00  0.00           C  
ATOM   1981  CG1 VAL A 309      25.368   9.349  23.582  0.00  0.00           C  
ATOM   1982  CG2 VAL A 309      26.266   7.411  22.227  0.00  0.00           C  
ATOM   1983  H   VAL A 309      23.940   6.899  23.787  0.00  0.00           H  
ATOM   1984  HA  VAL A 309      23.156   9.012  22.056  0.00  0.00           H  
ATOM   1985  HB  VAL A 309      25.489   9.231  21.475  0.00  0.00           H  
ATOM   1986 HG11 VAL A 309      25.178   8.735  24.462  0.00  0.00           H  
ATOM   1987 HG12 VAL A 309      26.374   9.759  23.678  0.00  0.00           H  
ATOM   1988 HG13 VAL A 309      24.671  10.187  23.606  0.00  0.00           H  
ATOM   1989 HG21 VAL A 309      27.273   7.792  22.404  0.00  0.00           H  
ATOM   1990 HG22 VAL A 309      26.058   6.666  22.984  0.00  0.00           H  
ATOM   1991 HG23 VAL A 309      26.279   6.908  21.261  0.00  0.00           H  
ATOM   1992  N   LEU A 310      23.739   6.175  20.448  0.00  0.00           N  
ATOM   1993  CA  LEU A 310      23.577   5.495  19.155  0.00  0.00           C  
ATOM   1994  C   LEU A 310      22.095   5.414  18.744  0.00  0.00           C  
ATOM   1995  O   LEU A 310      21.797   5.394  17.548  0.00  0.00           O  
ATOM   1996  CB  LEU A 310      24.188   4.074  19.249  0.00  0.00           C  
ATOM   1997  CG  LEU A 310      24.077   3.170  17.994  0.00  0.00           C  
ATOM   1998  CD1 LEU A 310      24.681   3.798  16.727  0.00  0.00           C  
ATOM   1999  CD2 LEU A 310      24.716   1.798  18.260  0.00  0.00           C  
ATOM   2000  H   LEU A 310      23.950   5.601  21.253  0.00  0.00           H  
ATOM   2001  HA  LEU A 310      24.116   6.064  18.396  0.00  0.00           H  
ATOM   2002  HB2 LEU A 310      25.242   4.170  19.515  0.00  0.00           H  
ATOM   2003  HB3 LEU A 310      23.717   3.544  20.077  0.00  0.00           H  
ATOM   2004  HG  LEU A 310      23.021   2.984  17.796  0.00  0.00           H  
ATOM   2005 HD11 LEU A 310      24.268   4.782  16.507  0.00  0.00           H  
ATOM   2006 HD12 LEU A 310      25.762   3.897  16.811  0.00  0.00           H  
ATOM   2007 HD13 LEU A 310      24.475   3.173  15.859  0.00  0.00           H  
ATOM   2008 HD21 LEU A 310      24.584   1.130  17.409  0.00  0.00           H  
ATOM   2009 HD22 LEU A 310      25.787   1.890  18.447  0.00  0.00           H  
ATOM   2010 HD23 LEU A 310      24.268   1.314  19.128  0.00  0.00           H  
ATOM   2011  N   SER A 311      21.170   5.418  19.721  0.00  0.00           N  
ATOM   2012  CA  SER A 311      19.730   5.463  19.491  0.00  0.00           C  
ATOM   2013  C   SER A 311      19.310   6.818  18.893  0.00  0.00           C  
ATOM   2014  O   SER A 311      18.701   6.839  17.828  0.00  0.00           O  
ATOM   2015  CB  SER A 311      18.979   5.202  20.810  0.00  0.00           C  
ATOM   2016  OG  SER A 311      18.964   3.825  21.128  0.00  0.00           O  
ATOM   2017  H   SER A 311      21.490   5.464  20.678  0.00  0.00           H  
ATOM   2018  HA  SER A 311      19.458   4.689  18.770  0.00  0.00           H  
ATOM   2019  HB2 SER A 311      19.393   5.762  21.645  0.00  0.00           H  
ATOM   2020  HB3 SER A 311      17.945   5.517  20.710  0.00  0.00           H  
ATOM   2021  HG  SER A 311      19.803   3.602  21.506  0.00  0.00           H  
ATOM   2022  N   ILE A 312      19.684   7.948  19.520  0.00  0.00           N  
ATOM   2023  CA  ILE A 312      19.352   9.295  19.030  0.00  0.00           C  
ATOM   2024  C   ILE A 312      20.176   9.725  17.795  0.00  0.00           C  
ATOM   2025  O   ILE A 312      19.765  10.660  17.110  0.00  0.00           O  
ATOM   2026  CB  ILE A 312      19.491  10.337  20.172  0.00  0.00           C  
ATOM   2027  CG1 ILE A 312      20.909  10.437  20.779  0.00  0.00           C  
ATOM   2028  CG2 ILE A 312      18.442  10.069  21.265  0.00  0.00           C  
ATOM   2029  CD1 ILE A 312      21.164  11.733  21.559  0.00  0.00           C  
ATOM   2030  H   ILE A 312      20.210   7.881  20.381  0.00  0.00           H  
ATOM   2031  HA  ILE A 312      18.307   9.290  18.712  0.00  0.00           H  
ATOM   2032  HB  ILE A 312      19.251  11.313  19.744  0.00  0.00           H  
ATOM   2033 HG12 ILE A 312      21.078   9.590  21.435  0.00  0.00           H  
ATOM   2034 HG13 ILE A 312      21.669  10.365  20.005  0.00  0.00           H  
ATOM   2035 HG21 ILE A 312      18.626   9.119  21.764  0.00  0.00           H  
ATOM   2036 HG22 ILE A 312      18.462  10.847  22.024  0.00  0.00           H  
ATOM   2037 HG23 ILE A 312      17.433  10.041  20.853  0.00  0.00           H  
ATOM   2038 HD11 ILE A 312      22.190  11.764  21.928  0.00  0.00           H  
ATOM   2039 HD12 ILE A 312      21.014  12.611  20.930  0.00  0.00           H  
ATOM   2040 HD13 ILE A 312      20.504  11.818  22.422  0.00  0.00           H  
ATOM   2041  N   ALA A 313      21.287   9.034  17.473  0.00  0.00           N  
ATOM   2042  CA  ALA A 313      22.069   9.237  16.248  0.00  0.00           C  
ATOM   2043  C   ALA A 313      21.386   8.600  15.027  0.00  0.00           C  
ATOM   2044  O   ALA A 313      21.559   9.090  13.911  0.00  0.00           O  
ATOM   2045  CB  ALA A 313      23.443   8.571  16.407  0.00  0.00           C  
ATOM   2046  H   ALA A 313      21.586   8.296  18.095  0.00  0.00           H  
ATOM   2047  HA  ALA A 313      22.204  10.306  16.069  0.00  0.00           H  
ATOM   2048  HB1 ALA A 313      24.070   8.759  15.534  0.00  0.00           H  
ATOM   2049  HB2 ALA A 313      23.974   8.968  17.268  0.00  0.00           H  
ATOM   2050  HB3 ALA A 313      23.365   7.491  16.535  0.00  0.00           H  
ATOM   2051  N   SER A 314      20.573   7.550  15.244  0.00  0.00           N  
ATOM   2052  CA  SER A 314      19.695   6.954  14.237  0.00  0.00           C  
ATOM   2053  C   SER A 314      18.455   7.847  14.032  0.00  0.00           C  
ATOM   2054  O   SER A 314      17.963   7.955  12.910  0.00  0.00           O  
ATOM   2055  CB  SER A 314      19.236   5.562  14.719  0.00  0.00           C  
ATOM   2056  OG  SER A 314      20.342   4.704  14.918  0.00  0.00           O  
ATOM   2057  H   SER A 314      20.484   7.207  16.191  0.00  0.00           H  
ATOM   2058  HA  SER A 314      20.223   6.857  13.290  0.00  0.00           H  
ATOM   2059  HB2 SER A 314      18.654   5.617  15.636  0.00  0.00           H  
ATOM   2060  HB3 SER A 314      18.594   5.100  13.968  0.00  0.00           H  
ATOM   2061  HG  SER A 314      20.856   5.037  15.640  0.00  0.00           H  
ATOM   2062  N   GLY A 315      18.002   8.537  15.098  0.00  0.00           N  
ATOM   2063  CA  GLY A 315      16.943   9.541  15.081  0.00  0.00           C  
ATOM   2064  C   GLY A 315      17.312  10.807  14.297  0.00  0.00           C  
ATOM   2065  O   GLY A 315      16.465  11.351  13.592  0.00  0.00           O  
ATOM   2066  H   GLY A 315      18.461   8.378  15.984  0.00  0.00           H  
ATOM   2067  HA2 GLY A 315      16.026   9.117  14.679  0.00  0.00           H  
ATOM   2068  HA3 GLY A 315      16.724   9.823  16.111  0.00  0.00           H  
ATOM   2069  N   LEU A 316      18.580  11.246  14.386  0.00  0.00           N  
ATOM   2070  CA  LEU A 316      19.127  12.409  13.682  0.00  0.00           C  
ATOM   2071  C   LEU A 316      19.356  12.099  12.188  0.00  0.00           C  
ATOM   2072  O   LEU A 316      19.207  12.989  11.351  0.00  0.00           O  
ATOM   2073  CB  LEU A 316      20.471  12.784  14.355  0.00  0.00           C  
ATOM   2074  CG  LEU A 316      21.062  14.160  13.960  0.00  0.00           C  
ATOM   2075  CD1 LEU A 316      20.260  15.330  14.554  0.00  0.00           C  
ATOM   2076  CD2 LEU A 316      22.538  14.259  14.377  0.00  0.00           C  
ATOM   2077  H   LEU A 316      19.206  10.752  15.008  0.00  0.00           H  
ATOM   2078  HA  LEU A 316      18.418  13.232  13.773  0.00  0.00           H  
ATOM   2079  HB2 LEU A 316      20.349  12.771  15.440  0.00  0.00           H  
ATOM   2080  HB3 LEU A 316      21.202  12.002  14.142  0.00  0.00           H  
ATOM   2081  HG  LEU A 316      21.035  14.263  12.876  0.00  0.00           H  
ATOM   2082 HD11 LEU A 316      20.702  16.289  14.278  0.00  0.00           H  
ATOM   2083 HD12 LEU A 316      19.230  15.337  14.197  0.00  0.00           H  
ATOM   2084 HD13 LEU A 316      20.236  15.281  15.643  0.00  0.00           H  
ATOM   2085 HD21 LEU A 316      22.973  15.210  14.068  0.00  0.00           H  
ATOM   2086 HD22 LEU A 316      22.650  14.179  15.458  0.00  0.00           H  
ATOM   2087 HD23 LEU A 316      23.133  13.465  13.923  0.00  0.00           H  
ATOM   2088  N   ALA A 317      19.674  10.835  11.851  0.00  0.00           N  
ATOM   2089  CA  ALA A 317      19.856  10.347  10.484  0.00  0.00           C  
ATOM   2090  C   ALA A 317      18.520  10.127   9.744  0.00  0.00           C  
ATOM   2091  O   ALA A 317      18.521  10.089   8.515  0.00  0.00           O  
ATOM   2092  CB  ALA A 317      20.609   9.007  10.548  0.00  0.00           C  
ATOM   2093  H   ALA A 317      19.783  10.161  12.596  0.00  0.00           H  
ATOM   2094  HA  ALA A 317      20.456  11.065   9.920  0.00  0.00           H  
ATOM   2095  HB1 ALA A 317      20.801   8.611   9.551  0.00  0.00           H  
ATOM   2096  HB2 ALA A 317      21.576   9.127  11.038  0.00  0.00           H  
ATOM   2097  HB3 ALA A 317      20.049   8.254  11.103  0.00  0.00           H  
ATOM   2098  N   HIE A 318      17.390  10.021  10.468  0.00  0.00           N  
ATOM   2099  CA  HIE A 318      16.041   9.918   9.903  0.00  0.00           C  
ATOM   2100  C   HIE A 318      15.449  11.309   9.590  0.00  0.00           C  
ATOM   2101  O   HIE A 318      14.633  11.423   8.674  0.00  0.00           O  
ATOM   2102  CB  HIE A 318      15.137   9.206  10.930  0.00  0.00           C  
ATOM   2103  CG  HIE A 318      13.741   8.908  10.437  0.00  0.00           C  
ATOM   2104  CD2 HIE A 318      13.319   7.879   9.622  0.00  0.00           C  
ATOM   2105  ND1 HIE A 318      12.638   9.710  10.754  0.00  0.00           N  
ATOM   2106  CE1 HIE A 318      11.610   9.135  10.148  0.00  0.00           C  
ATOM   2107  NE2 HIE A 318      11.954   8.041   9.471  0.00  0.00           N  
ATOM   2108  H   HIE A 318      17.467  10.037  11.475  0.00  0.00           H  
ATOM   2109  HA  HIE A 318      16.070   9.329   8.984  0.00  0.00           H  
ATOM   2110  HB2 HIE A 318      15.592   8.250  11.195  0.00  0.00           H  
ATOM   2111  HB3 HIE A 318      15.073   9.773  11.858  0.00  0.00           H  
ATOM   2112  HD2 HIE A 318      13.861   7.063   9.167  0.00  0.00           H  
ATOM   2113  HE1 HIE A 318      10.600   9.512  10.199  0.00  0.00           H  
ATOM   2114  HE2 HIE A 318      11.329   7.429   8.952  0.00  0.00           H  
ATOM   2115  N   LEU A 319      15.885  12.362  10.306  0.00  0.00           N  
ATOM   2116  CA  LEU A 319      15.535  13.763  10.045  0.00  0.00           C  
ATOM   2117  C   LEU A 319      16.371  14.364   8.894  0.00  0.00           C  
ATOM   2118  O   LEU A 319      16.080  15.472   8.451  0.00  0.00           O  
ATOM   2119  CB  LEU A 319      15.801  14.594  11.324  0.00  0.00           C  
ATOM   2120  CG  LEU A 319      14.892  14.262  12.529  0.00  0.00           C  
ATOM   2121  CD1 LEU A 319      15.418  14.946  13.800  0.00  0.00           C  
ATOM   2122  CD2 LEU A 319      13.423  14.647  12.285  0.00  0.00           C  
ATOM   2123  H   LEU A 319      16.545  12.186  11.050  0.00  0.00           H  
ATOM   2124  HA  LEU A 319      14.485  13.838   9.760  0.00  0.00           H  
ATOM   2125  HB2 LEU A 319      16.844  14.462  11.617  0.00  0.00           H  
ATOM   2126  HB3 LEU A 319      15.693  15.657  11.106  0.00  0.00           H  
ATOM   2127  HG  LEU A 319      14.920  13.188  12.704  0.00  0.00           H  
ATOM   2128 HD11 LEU A 319      14.800  14.704  14.665  0.00  0.00           H  
ATOM   2129 HD12 LEU A 319      16.436  14.628  14.029  0.00  0.00           H  
ATOM   2130 HD13 LEU A 319      15.427  16.030  13.687  0.00  0.00           H  
ATOM   2131 HD21 LEU A 319      12.992  14.092  11.452  0.00  0.00           H  
ATOM   2132 HD22 LEU A 319      12.811  14.430  13.161  0.00  0.00           H  
ATOM   2133 HD23 LEU A 319      13.323  15.711  12.067  0.00  0.00           H  
ATOM   2134  N   HIS A 320      17.383  13.640   8.389  0.00  0.00           N  
ATOM   2135  CA  HIS A 320      18.219  14.012   7.248  0.00  0.00           C  
ATOM   2136  C   HIS A 320      17.495  13.683   5.926  0.00  0.00           C  
ATOM   2137  O   HIS A 320      16.620  12.816   5.885  0.00  0.00           O  
ATOM   2138  CB  HIS A 320      19.520  13.184   7.357  0.00  0.00           C  
ATOM   2139  CG  HIS A 320      20.677  13.647   6.504  0.00  0.00           C  
ATOM   2140  CD2 HIS A 320      21.744  14.469   6.792  0.00  0.00           C  
ATOM   2141  ND1 HIS A 320      20.839  13.283   5.177  0.00  0.00           N  
ATOM   2142  CE1 HIS A 320      21.957  13.869   4.739  0.00  0.00           C  
ATOM   2143  NE2 HIS A 320      22.558  14.607   5.665  0.00  0.00           N  
ATOM   2144  H   HIS A 320      17.549  12.731   8.795  0.00  0.00           H  
ATOM   2145  HA  HIS A 320      18.450  15.078   7.299  0.00  0.00           H  
ATOM   2146  HB2 HIS A 320      19.873  13.214   8.390  0.00  0.00           H  
ATOM   2147  HB3 HIS A 320      19.331  12.133   7.139  0.00  0.00           H  
ATOM   2148  HD1 HIS A 320      20.218  12.698   4.630  0.00  0.00           H  
ATOM   2149  HD2 HIS A 320      21.988  14.969   7.718  0.00  0.00           H  
ATOM   2150  HE1 HIS A 320      22.326  13.762   3.730  0.00  0.00           H  
ATOM   2151  N   ILE A 321      17.882  14.378   4.843  0.00  0.00           N  
ATOM   2152  CA  ILE A 321      17.418  14.167   3.468  0.00  0.00           C  
ATOM   2153  C   ILE A 321      17.751  12.755   2.944  0.00  0.00           C  
ATOM   2154  O   ILE A 321      18.847  12.238   3.166  0.00  0.00           O  
ATOM   2155  CB  ILE A 321      17.977  15.291   2.544  0.00  0.00           C  
ATOM   2156  CG1 ILE A 321      17.448  15.183   1.093  0.00  0.00           C  
ATOM   2157  CG2 ILE A 321      19.516  15.412   2.574  0.00  0.00           C  
ATOM   2158  CD1 ILE A 321      17.565  16.480   0.282  0.00  0.00           C  
ATOM   2159  H   ILE A 321      18.610  15.066   4.968  0.00  0.00           H  
ATOM   2160  HA  ILE A 321      16.331  14.259   3.492  0.00  0.00           H  
ATOM   2161  HB  ILE A 321      17.584  16.225   2.940  0.00  0.00           H  
ATOM   2162 HG12 ILE A 321      17.964  14.383   0.563  0.00  0.00           H  
ATOM   2163 HG13 ILE A 321      16.396  14.901   1.114  0.00  0.00           H  
ATOM   2164 HG21 ILE A 321      19.886  15.585   3.585  0.00  0.00           H  
ATOM   2165 HG22 ILE A 321      20.003  14.516   2.190  0.00  0.00           H  
ATOM   2166 HG23 ILE A 321      19.863  16.252   1.974  0.00  0.00           H  
ATOM   2167 HD11 ILE A 321      17.114  16.357  -0.702  0.00  0.00           H  
ATOM   2168 HD12 ILE A 321      17.051  17.303   0.779  0.00  0.00           H  
ATOM   2169 HD13 ILE A 321      18.604  16.771   0.130  0.00  0.00           H  
ATOM   2170  N   GLU A 322      16.785  12.160   2.230  0.00  0.00           N  
ATOM   2171  CA  GLU A 322      16.886  10.881   1.536  0.00  0.00           C  
ATOM   2172  C   GLU A 322      17.420  11.163   0.115  0.00  0.00           C  
ATOM   2173  O   GLU A 322      16.959  12.096  -0.546  0.00  0.00           O  
ATOM   2174  CB  GLU A 322      15.455  10.289   1.497  0.00  0.00           C  
ATOM   2175  CG  GLU A 322      15.384   8.764   1.300  0.00  0.00           C  
ATOM   2176  CD  GLU A 322      15.736   8.332  -0.117  0.00  0.00           C  
ATOM   2177  OE1 GLU A 322      16.780   7.665  -0.280  0.00  0.00           O  
ATOM   2178  OE2 GLU A 322      14.957   8.689  -1.024  0.00  0.00           O1-
ATOM   2179  H   GLU A 322      15.920  12.669   2.103  0.00  0.00           H  
ATOM   2180  HA  GLU A 322      17.556  10.213   2.080  0.00  0.00           H  
ATOM   2181  HB2 GLU A 322      14.968  10.497   2.451  0.00  0.00           H  
ATOM   2182  HB3 GLU A 322      14.846  10.798   0.750  0.00  0.00           H  
ATOM   2183  HG2 GLU A 322      16.035   8.258   2.014  0.00  0.00           H  
ATOM   2184  HG3 GLU A 322      14.373   8.416   1.512  0.00  0.00           H  
ATOM   2185  N   ILE A 323      18.417  10.375  -0.326  0.00  0.00           N  
ATOM   2186  CA  ILE A 323      19.302  10.673  -1.461  0.00  0.00           C  
ATOM   2187  C   ILE A 323      19.499   9.510  -2.460  0.00  0.00           C  
ATOM   2188  O   ILE A 323      20.347   9.632  -3.344  0.00  0.00           O  
ATOM   2189  CB  ILE A 323      20.636  11.301  -0.953  0.00  0.00           C  
ATOM   2190  CG1 ILE A 323      21.405  10.352  -0.000  0.00  0.00           C  
ATOM   2191  CG2 ILE A 323      20.422  12.689  -0.319  0.00  0.00           C  
ATOM   2192  CD1 ILE A 323      22.867  10.753   0.240  0.00  0.00           C  
ATOM   2193  H   ILE A 323      18.687   9.597   0.259  0.00  0.00           H  
ATOM   2194  HA  ILE A 323      18.819  11.432  -2.078  0.00  0.00           H  
ATOM   2195  HB  ILE A 323      21.270  11.468  -1.826  0.00  0.00           H  
ATOM   2196 HG12 ILE A 323      20.887  10.283   0.957  0.00  0.00           H  
ATOM   2197 HG13 ILE A 323      21.406   9.344  -0.412  0.00  0.00           H  
ATOM   2198 HG21 ILE A 323      21.369  13.195  -0.133  0.00  0.00           H  
ATOM   2199 HG22 ILE A 323      19.837  13.336  -0.973  0.00  0.00           H  
ATOM   2200 HG23 ILE A 323      19.898  12.618   0.633  0.00  0.00           H  
ATOM   2201 HD11 ILE A 323      23.370  10.013   0.863  0.00  0.00           H  
ATOM   2202 HD12 ILE A 323      23.415  10.820  -0.700  0.00  0.00           H  
ATOM   2203 HD13 ILE A 323      22.944  11.714   0.748  0.00  0.00           H  
ATOM   2204  N   PHE A 324      18.733   8.409  -2.354  0.00  0.00           N  
ATOM   2205  CA  PHE A 324      18.835   7.224  -3.222  0.00  0.00           C  
ATOM   2206  C   PHE A 324      17.486   6.705  -3.750  0.00  0.00           C  
ATOM   2207  O   PHE A 324      17.481   5.832  -4.618  0.00  0.00           O  
ATOM   2208  CB  PHE A 324      19.671   6.114  -2.545  0.00  0.00           C  
ATOM   2209  CG  PHE A 324      21.160   6.395  -2.426  0.00  0.00           C  
ATOM   2210  CD1 PHE A 324      21.743   6.617  -1.161  0.00  0.00           C  
ATOM   2211  CD2 PHE A 324      21.973   6.408  -3.580  0.00  0.00           C  
ATOM   2212  CE1 PHE A 324      23.128   6.847  -1.049  0.00  0.00           C  
ATOM   2213  CE2 PHE A 324      23.358   6.641  -3.469  0.00  0.00           C  
ATOM   2214  CZ  PHE A 324      23.936   6.858  -2.203  0.00  0.00           C  
ATOM   2215  H   PHE A 324      18.058   8.364  -1.598  0.00  0.00           H  
ATOM   2216  HA  PHE A 324      19.359   7.505  -4.138  0.00  0.00           H  
ATOM   2217  HB2 PHE A 324      19.261   5.901  -1.557  0.00  0.00           H  
ATOM   2218  HB3 PHE A 324      19.578   5.182  -3.104  0.00  0.00           H  
ATOM   2219  HD1 PHE A 324      21.130   6.610  -0.271  0.00  0.00           H  
ATOM   2220  HD2 PHE A 324      21.538   6.235  -4.553  0.00  0.00           H  
ATOM   2221  HE1 PHE A 324      23.570   7.016  -0.079  0.00  0.00           H  
ATOM   2222  HE2 PHE A 324      23.978   6.648  -4.353  0.00  0.00           H  
ATOM   2223  HZ  PHE A 324      24.998   7.034  -2.117  0.00  0.00           H  
ATOM   2224  N   GLY A 325      16.355   7.244  -3.267  0.00  0.00           N  
ATOM   2225  CA  GLY A 325      15.001   6.896  -3.691  0.00  0.00           C  
ATOM   2226  C   GLY A 325      14.296   5.852  -2.814  0.00  0.00           C  
ATOM   2227  O   GLY A 325      13.275   5.317  -3.246  0.00  0.00           O  
ATOM   2228  H   GLY A 325      16.428   7.937  -2.533  0.00  0.00           H  
ATOM   2229  HA2 GLY A 325      14.403   7.807  -3.670  0.00  0.00           H  
ATOM   2230  HA3 GLY A 325      14.995   6.554  -4.728  0.00  0.00           H  
ATOM   2231  N   THR A 326      14.818   5.544  -1.609  0.00  0.00           N  
ATOM   2232  CA  THR A 326      14.258   4.561  -0.669  0.00  0.00           C  
ATOM   2233  C   THR A 326      12.888   4.984  -0.096  0.00  0.00           C  
ATOM   2234  O   THR A 326      12.073   4.108   0.194  0.00  0.00           O  
ATOM   2235  CB  THR A 326      15.259   4.264   0.481  0.00  0.00           C  
ATOM   2236  CG2 THR A 326      16.639   3.802  -0.003  0.00  0.00           C  
ATOM   2237  OG1 THR A 326      15.416   5.356   1.368  0.00  0.00           O  
ATOM   2238  H   THR A 326      15.644   6.046  -1.307  0.00  0.00           H  
ATOM   2239  HA  THR A 326      14.105   3.634  -1.224  0.00  0.00           H  
ATOM   2240  HB  THR A 326      14.842   3.452   1.079  0.00  0.00           H  
ATOM   2241  HG1 THR A 326      16.008   5.102   2.059  0.00  0.00           H  
ATOM   2242 HG21 THR A 326      17.154   4.578  -0.568  0.00  0.00           H  
ATOM   2243 HG22 THR A 326      17.278   3.525   0.836  0.00  0.00           H  
ATOM   2244 HG23 THR A 326      16.541   2.928  -0.647  0.00  0.00           H  
ATOM   2245  N   GLN A 327      12.626   6.301   0.017  0.00  0.00           N  
ATOM   2246  CA  GLN A 327      11.344   6.903   0.401  0.00  0.00           C  
ATOM   2247  C   GLN A 327      11.064   8.228  -0.328  0.00  0.00           C  
ATOM   2248  O   GLN A 327       9.912   8.493  -0.672  0.00  0.00           O  
ATOM   2249  CB  GLN A 327      11.182   7.022   1.934  0.00  0.00           C  
ATOM   2250  CG  GLN A 327      10.959   5.672   2.649  0.00  0.00           C  
ATOM   2251  CD  GLN A 327      10.437   5.790   4.083  0.00  0.00           C  
ATOM   2252  NE2 GLN A 327      10.556   4.702   4.844  0.00  0.00           N  
ATOM   2253  OE1 GLN A 327       9.936   6.832   4.502  0.00  0.00           O  
ATOM   2254  H   GLN A 327      13.365   6.934  -0.255  0.00  0.00           H  
ATOM   2255  HA  GLN A 327      10.555   6.240   0.048  0.00  0.00           H  
ATOM   2256  HB2 GLN A 327      12.046   7.531   2.364  0.00  0.00           H  
ATOM   2257  HB3 GLN A 327      10.327   7.671   2.132  0.00  0.00           H  
ATOM   2258  HG2 GLN A 327      10.234   5.074   2.097  0.00  0.00           H  
ATOM   2259  HG3 GLN A 327      11.891   5.105   2.664  0.00  0.00           H  
ATOM   2260 HE21 GLN A 327      10.993   3.869   4.479  0.00  0.00           H  
ATOM   2261 HE22 GLN A 327      10.211   4.711   5.799  0.00  0.00           H  
ATOM   2262  N   GLY A 328      12.102   9.048  -0.565  0.00  0.00           N  
ATOM   2263  CA  GLY A 328      12.031  10.363  -1.199  0.00  0.00           C  
ATOM   2264  C   GLY A 328      11.424  11.419  -0.269  0.00  0.00           C  
ATOM   2265  O   GLY A 328      10.235  11.717  -0.378  0.00  0.00           O  
ATOM   2266  H   GLY A 328      13.029   8.744  -0.296  0.00  0.00           H  
ATOM   2267  HA2 GLY A 328      13.037  10.669  -1.489  0.00  0.00           H  
ATOM   2268  HA3 GLY A 328      11.449  10.296  -2.118  0.00  0.00           H  
ATOM   2269  N   LYS A 329      12.245  11.966   0.643  0.00  0.00           N  
ATOM   2270  CA  LYS A 329      11.853  12.923   1.683  0.00  0.00           C  
ATOM   2271  C   LYS A 329      12.980  13.930   2.005  0.00  0.00           C  
ATOM   2272  O   LYS A 329      14.150  13.560   1.899  0.00  0.00           O  
ATOM   2273  CB  LYS A 329      11.232  12.187   2.892  0.00  0.00           C  
ATOM   2274  CG  LYS A 329      12.158  11.164   3.576  0.00  0.00           C  
ATOM   2275  CD  LYS A 329      11.423  10.346   4.646  0.00  0.00           C  
ATOM   2276  CE  LYS A 329      12.336   9.326   5.340  0.00  0.00           C  
ATOM   2277  NZ  LYS A 329      11.580   8.505   6.298  0.00  0.00           N1+
ATOM   2278  H   LYS A 329      13.213  11.679   0.644  0.00  0.00           H  
ATOM   2279  HA  LYS A 329      11.057  13.511   1.238  0.00  0.00           H  
ATOM   2280  HB2 LYS A 329      10.898  12.909   3.636  0.00  0.00           H  
ATOM   2281  HB3 LYS A 329      10.327  11.677   2.558  0.00  0.00           H  
ATOM   2282  HG2 LYS A 329      12.561  10.475   2.833  0.00  0.00           H  
ATOM   2283  HG3 LYS A 329      13.012  11.677   4.020  0.00  0.00           H  
ATOM   2284  HD2 LYS A 329      10.994  11.019   5.390  0.00  0.00           H  
ATOM   2285  HD3 LYS A 329      10.585   9.823   4.183  0.00  0.00           H  
ATOM   2286  HE2 LYS A 329      12.796   8.665   4.605  0.00  0.00           H  
ATOM   2287  HE3 LYS A 329      13.142   9.836   5.869  0.00  0.00           H  
ATOM   2288  HZ1 LYS A 329      12.199   7.853   6.758  0.00  0.00           H  
ATOM   2289  HZ2 LYS A 329      11.145   9.096   6.991  0.00  0.00           H  
ATOM   2290  HZ3 LYS A 329      10.865   7.978   5.810  0.00  0.00           H  
ATOM   2291  N   PRO A 330      12.660  15.197   2.372  0.00  0.00           N  
ATOM   2292  CA  PRO A 330      13.642  16.286   2.528  0.00  0.00           C  
ATOM   2293  C   PRO A 330      14.348  16.287   3.897  0.00  0.00           C  
ATOM   2294  O   PRO A 330      14.052  15.474   4.773  0.00  0.00           O  
ATOM   2295  CB  PRO A 330      12.793  17.563   2.381  0.00  0.00           C  
ATOM   2296  CG  PRO A 330      11.451  17.180   2.977  0.00  0.00           C  
ATOM   2297  CD  PRO A 330      11.300  15.715   2.568  0.00  0.00           C  
ATOM   2298  HA  PRO A 330      14.397  16.246   1.740  0.00  0.00           H  
ATOM   2299  HB2 PRO A 330      13.215  18.451   2.853  0.00  0.00           H  
ATOM   2300  HB3 PRO A 330      12.668  17.796   1.322  0.00  0.00           H  
ATOM   2301  HG2 PRO A 330      11.492  17.263   4.064  0.00  0.00           H  
ATOM   2302  HG3 PRO A 330      10.633  17.807   2.624  0.00  0.00           H  
ATOM   2303  HD2 PRO A 330      10.747  15.155   3.322  0.00  0.00           H  
ATOM   2304  HD3 PRO A 330      10.755  15.670   1.626  0.00  0.00           H  
ATOM   2305  N   ALA A 331      15.274  17.247   4.066  0.00  0.00           N  
ATOM   2306  CA  ALA A 331      15.941  17.567   5.324  0.00  0.00           C  
ATOM   2307  C   ALA A 331      14.975  18.326   6.246  0.00  0.00           C  
ATOM   2308  O   ALA A 331      14.282  19.248   5.812  0.00  0.00           O  
ATOM   2309  CB  ALA A 331      17.146  18.477   5.029  0.00  0.00           C  
ATOM   2310  H   ALA A 331      15.448  17.871   3.293  0.00  0.00           H  
ATOM   2311  HA  ALA A 331      16.283  16.648   5.804  0.00  0.00           H  
ATOM   2312  HB1 ALA A 331      17.882  17.970   4.406  0.00  0.00           H  
ATOM   2313  HB2 ALA A 331      16.847  19.391   4.511  0.00  0.00           H  
ATOM   2314  HB3 ALA A 331      17.653  18.770   5.949  0.00  0.00           H  
ATOM   2315  N   ILE A 332      14.951  17.915   7.520  0.00  0.00           N  
ATOM   2316  CA  ILE A 332      14.111  18.440   8.589  0.00  0.00           C  
ATOM   2317  C   ILE A 332      15.049  18.931   9.701  0.00  0.00           C  
ATOM   2318  O   ILE A 332      15.908  18.179  10.163  0.00  0.00           O  
ATOM   2319  CB  ILE A 332      13.130  17.341   9.104  0.00  0.00           C  
ATOM   2320  CG1 ILE A 332      12.412  16.592   7.950  0.00  0.00           C  
ATOM   2321  CG2 ILE A 332      12.125  17.933  10.117  0.00  0.00           C  
ATOM   2322  CD1 ILE A 332      11.377  15.549   8.395  0.00  0.00           C  
ATOM   2323  H   ILE A 332      15.551  17.140   7.778  0.00  0.00           H  
ATOM   2324  HA  ILE A 332      13.528  19.283   8.218  0.00  0.00           H  
ATOM   2325  HB  ILE A 332      13.714  16.591   9.639  0.00  0.00           H  
ATOM   2326 HG12 ILE A 332      11.943  17.303   7.272  0.00  0.00           H  
ATOM   2327 HG13 ILE A 332      13.153  16.062   7.352  0.00  0.00           H  
ATOM   2328 HG21 ILE A 332      11.455  18.647   9.639  0.00  0.00           H  
ATOM   2329 HG22 ILE A 332      11.515  17.158  10.579  0.00  0.00           H  
ATOM   2330 HG23 ILE A 332      12.623  18.451  10.937  0.00  0.00           H  
ATOM   2331 HD11 ILE A 332      10.512  16.017   8.865  0.00  0.00           H  
ATOM   2332 HD12 ILE A 332      11.011  14.983   7.538  0.00  0.00           H  
ATOM   2333 HD13 ILE A 332      11.809  14.839   9.101  0.00  0.00           H  
ATOM   2334  N   ALA A 333      14.858  20.181  10.143  0.00  0.00           N  
ATOM   2335  CA  ALA A 333      15.511  20.762  11.312  0.00  0.00           C  
ATOM   2336  C   ALA A 333      14.565  20.609  12.513  0.00  0.00           C  
ATOM   2337  O   ALA A 333      13.380  20.919  12.400  0.00  0.00           O  
ATOM   2338  CB  ALA A 333      15.726  22.261  11.053  0.00  0.00           C  
ATOM   2339  H   ALA A 333      14.109  20.720   9.727  0.00  0.00           H  
ATOM   2340  HA  ALA A 333      16.470  20.281  11.498  0.00  0.00           H  
ATOM   2341  HB1 ALA A 333      14.787  22.783  10.873  0.00  0.00           H  
ATOM   2342  HB2 ALA A 333      16.219  22.738  11.900  0.00  0.00           H  
ATOM   2343  HB3 ALA A 333      16.361  22.417  10.180  0.00  0.00           H  
ATOM   2344  N   HIE A 334      15.087  20.132  13.654  0.00  0.00           N  
ATOM   2345  CA  HIE A 334      14.350  19.908  14.902  0.00  0.00           C  
ATOM   2346  C   HIE A 334      14.286  21.206  15.729  0.00  0.00           C  
ATOM   2347  O   HIE A 334      13.207  21.596  16.174  0.00  0.00           O  
ATOM   2348  CB  HIE A 334      15.101  18.816  15.696  0.00  0.00           C  
ATOM   2349  CG  HIE A 334      14.467  18.395  16.998  0.00  0.00           C  
ATOM   2350  CD2 HIE A 334      13.351  17.611  17.208  0.00  0.00           C  
ATOM   2351  ND1 HIE A 334      14.984  18.780  18.238  0.00  0.00           N  
ATOM   2352  CE1 HIE A 334      14.181  18.223  19.134  0.00  0.00           C  
ATOM   2353  NE2 HIE A 334      13.201  17.515  18.580  0.00  0.00           N  
ATOM   2354  H   HIE A 334      16.080  19.922  13.660  0.00  0.00           H  
ATOM   2355  HA  HIE A 334      13.337  19.565  14.682  0.00  0.00           H  
ATOM   2356  HB2 HIE A 334      15.174  17.921  15.078  0.00  0.00           H  
ATOM   2357  HB3 HIE A 334      16.130  19.117  15.896  0.00  0.00           H  
ATOM   2358  HD2 HIE A 334      12.673  17.132  16.517  0.00  0.00           H  
ATOM   2359  HE1 HIE A 334      14.303  18.341  20.200  0.00  0.00           H  
ATOM   2360  HE2 HIE A 334      12.448  17.048  19.070  0.00  0.00           H  
ATOM   2361  N   ARG A 335      15.441  21.874  15.902  0.00  0.00           N  
ATOM   2362  CA  ARG A 335      15.649  23.217  16.455  0.00  0.00           C  
ATOM   2363  C   ARG A 335      15.644  23.309  17.993  0.00  0.00           C  
ATOM   2364  O   ARG A 335      15.779  24.412  18.522  0.00  0.00           O  
ATOM   2365  CB  ARG A 335      14.786  24.306  15.767  0.00  0.00           C  
ATOM   2366  CG  ARG A 335      14.904  24.332  14.231  0.00  0.00           C  
ATOM   2367  CD  ARG A 335      14.588  25.702  13.610  0.00  0.00           C  
ATOM   2368  NE  ARG A 335      13.199  26.116  13.829  0.00  0.00           N  
ATOM   2369  CZ  ARG A 335      12.651  27.281  13.446  0.00  0.00           C  
ATOM   2370  NH1 ARG A 335      13.355  28.203  12.778  0.00  0.00           N  
ATOM   2371  NH2 ARG A 335      11.371  27.532  13.739  0.00  0.00           N1+
ATOM   2372  H   ARG A 335      16.278  21.441  15.526  0.00  0.00           H  
ATOM   2373  HA  ARG A 335      16.683  23.444  16.190  0.00  0.00           H  
ATOM   2374  HB2 ARG A 335      13.739  24.191  16.048  0.00  0.00           H  
ATOM   2375  HB3 ARG A 335      15.088  25.281  16.153  0.00  0.00           H  
ATOM   2376  HG2 ARG A 335      15.924  24.067  13.948  0.00  0.00           H  
ATOM   2377  HG3 ARG A 335      14.265  23.565  13.793  0.00  0.00           H  
ATOM   2378  HD2 ARG A 335      15.253  26.461  14.023  0.00  0.00           H  
ATOM   2379  HD3 ARG A 335      14.760  25.666  12.535  0.00  0.00           H  
ATOM   2380  HE  ARG A 335      12.601  25.446  14.303  0.00  0.00           H  
ATOM   2381 HH11 ARG A 335      14.324  28.032  12.549  0.00  0.00           H  
ATOM   2382 HH12 ARG A 335      12.925  29.073  12.498  0.00  0.00           H  
ATOM   2383 HH21 ARG A 335      10.817  26.850  14.243  0.00  0.00           H  
ATOM   2384 HH22 ARG A 335      10.943  28.408  13.468  0.00  0.00           H  
ATOM   2385  N   ASP A 336      15.485  22.181  18.711  0.00  0.00           N  
ATOM   2386  CA  ASP A 336      15.270  22.143  20.162  0.00  0.00           C  
ATOM   2387  C   ASP A 336      15.872  20.909  20.856  0.00  0.00           C  
ATOM   2388  O   ASP A 336      15.362  20.473  21.887  0.00  0.00           O  
ATOM   2389  CB  ASP A 336      13.771  22.416  20.480  0.00  0.00           C  
ATOM   2390  CG  ASP A 336      13.502  23.385  21.638  0.00  0.00           C  
ATOM   2391  OD1 ASP A 336      12.385  23.300  22.184  0.00  0.00           O  
ATOM   2392  OD2 ASP A 336      14.392  24.200  21.974  0.00  0.00           O1-
ATOM   2393  H   ASP A 336      15.382  21.310  18.210  0.00  0.00           H  
ATOM   2394  HA  ASP A 336      15.886  22.950  20.560  0.00  0.00           H  
ATOM   2395  HB2 ASP A 336      13.271  22.845  19.612  0.00  0.00           H  
ATOM   2396  HB3 ASP A 336      13.241  21.480  20.668  0.00  0.00           H  
ATOM   2397  N   LEU A 337      16.937  20.326  20.281  0.00  0.00           N  
ATOM   2398  CA  LEU A 337      17.488  19.027  20.666  0.00  0.00           C  
ATOM   2399  C   LEU A 337      18.378  19.154  21.920  0.00  0.00           C  
ATOM   2400  O   LEU A 337      19.538  19.552  21.840  0.00  0.00           O  
ATOM   2401  CB  LEU A 337      18.309  18.500  19.461  0.00  0.00           C  
ATOM   2402  CG  LEU A 337      18.666  16.999  19.526  0.00  0.00           C  
ATOM   2403  CD1 LEU A 337      17.442  16.105  19.257  0.00  0.00           C  
ATOM   2404  CD2 LEU A 337      19.791  16.675  18.535  0.00  0.00           C  
ATOM   2405  H   LEU A 337      17.313  20.753  19.447  0.00  0.00           H  
ATOM   2406  HA  LEU A 337      16.662  18.345  20.873  0.00  0.00           H  
ATOM   2407  HB2 LEU A 337      17.756  18.675  18.537  0.00  0.00           H  
ATOM   2408  HB3 LEU A 337      19.219  19.091  19.350  0.00  0.00           H  
ATOM   2409  HG  LEU A 337      19.044  16.765  20.522  0.00  0.00           H  
ATOM   2410 HD11 LEU A 337      17.719  15.051  19.257  0.00  0.00           H  
ATOM   2411 HD12 LEU A 337      16.671  16.234  20.016  0.00  0.00           H  
ATOM   2412 HD13 LEU A 337      16.992  16.325  18.288  0.00  0.00           H  
ATOM   2413 HD21 LEU A 337      20.060  15.620  18.574  0.00  0.00           H  
ATOM   2414 HD22 LEU A 337      19.501  16.910  17.510  0.00  0.00           H  
ATOM   2415 HD23 LEU A 337      20.685  17.251  18.768  0.00  0.00           H  
ATOM   2416  N   LYS A 338      17.824  18.777  23.080  0.00  0.00           N  
ATOM   2417  CA  LYS A 338      18.504  18.690  24.372  0.00  0.00           C  
ATOM   2418  C   LYS A 338      18.009  17.466  25.153  0.00  0.00           C  
ATOM   2419  O   LYS A 338      17.095  16.775  24.705  0.00  0.00           O  
ATOM   2420  CB  LYS A 338      18.439  20.032  25.135  0.00  0.00           C  
ATOM   2421  CG  LYS A 338      17.050  20.419  25.678  0.00  0.00           C  
ATOM   2422  CD  LYS A 338      16.478  21.690  25.038  0.00  0.00           C  
ATOM   2423  CE  LYS A 338      15.033  21.928  25.486  0.00  0.00           C  
ATOM   2424  NZ  LYS A 338      14.396  23.016  24.736  0.00  0.00           N1+
ATOM   2425  H   LYS A 338      16.863  18.467  23.060  0.00  0.00           H  
ATOM   2426  HA  LYS A 338      19.559  18.492  24.176  0.00  0.00           H  
ATOM   2427  HB2 LYS A 338      19.128  19.979  25.978  0.00  0.00           H  
ATOM   2428  HB3 LYS A 338      18.833  20.827  24.500  0.00  0.00           H  
ATOM   2429  HG2 LYS A 338      16.342  19.603  25.534  0.00  0.00           H  
ATOM   2430  HG3 LYS A 338      17.115  20.564  26.757  0.00  0.00           H  
ATOM   2431  HD2 LYS A 338      17.096  22.552  25.289  0.00  0.00           H  
ATOM   2432  HD3 LYS A 338      16.511  21.590  23.954  0.00  0.00           H  
ATOM   2433  HE2 LYS A 338      14.446  21.028  25.329  0.00  0.00           H  
ATOM   2434  HE3 LYS A 338      14.984  22.151  26.552  0.00  0.00           H  
ATOM   2435  HZ1 LYS A 338      14.725  23.915  25.064  0.00  0.00           H  
ATOM   2436  HZ2 LYS A 338      14.561  22.924  23.744  0.00  0.00           H  
ATOM   2437  HZ3 LYS A 338      13.387  22.940  24.890  0.00  0.00           H  
ATOM   2438  N   SER A 339      18.601  17.203  26.328  0.00  0.00           N  
ATOM   2439  CA  SER A 339      18.256  16.103  27.237  0.00  0.00           C  
ATOM   2440  C   SER A 339      16.802  16.127  27.757  0.00  0.00           C  
ATOM   2441  O   SER A 339      16.234  15.068  28.016  0.00  0.00           O  
ATOM   2442  CB  SER A 339      19.277  16.103  28.390  0.00  0.00           C  
ATOM   2443  OG  SER A 339      19.182  17.280  29.170  0.00  0.00           O  
ATOM   2444  H   SER A 339      19.335  17.823  26.639  0.00  0.00           H  
ATOM   2445  HA  SER A 339      18.382  15.174  26.677  0.00  0.00           H  
ATOM   2446  HB2 SER A 339      19.131  15.239  29.040  0.00  0.00           H  
ATOM   2447  HB3 SER A 339      20.289  16.024  27.992  0.00  0.00           H  
ATOM   2448  HG  SER A 339      20.008  17.395  29.623  0.00  0.00           H  
ATOM   2449  N   LYS A 340      16.177  17.313  27.848  0.00  0.00           N  
ATOM   2450  CA  LYS A 340      14.761  17.495  28.188  0.00  0.00           C  
ATOM   2451  C   LYS A 340      13.817  17.196  27.000  0.00  0.00           C  
ATOM   2452  O   LYS A 340      12.605  17.150  27.198  0.00  0.00           O  
ATOM   2453  CB  LYS A 340      14.547  18.958  28.636  0.00  0.00           C  
ATOM   2454  CG  LYS A 340      15.194  19.264  29.997  0.00  0.00           C  
ATOM   2455  CD  LYS A 340      14.904  20.690  30.484  0.00  0.00           C  
ATOM   2456  CE  LYS A 340      15.538  20.976  31.851  0.00  0.00           C  
ATOM   2457  NZ  LYS A 340      15.218  22.335  32.319  0.00  0.00           N1+
ATOM   2458  H   LYS A 340      16.707  18.143  27.625  0.00  0.00           H  
ATOM   2459  HA  LYS A 340      14.490  16.825  29.005  0.00  0.00           H  
ATOM   2460  HB2 LYS A 340      14.927  19.644  27.878  0.00  0.00           H  
ATOM   2461  HB3 LYS A 340      13.479  19.165  28.719  0.00  0.00           H  
ATOM   2462  HG2 LYS A 340      14.824  18.553  30.737  0.00  0.00           H  
ATOM   2463  HG3 LYS A 340      16.273  19.113  29.937  0.00  0.00           H  
ATOM   2464  HD2 LYS A 340      15.274  21.406  29.749  0.00  0.00           H  
ATOM   2465  HD3 LYS A 340      13.824  20.837  30.542  0.00  0.00           H  
ATOM   2466  HE2 LYS A 340      15.183  20.258  32.591  0.00  0.00           H  
ATOM   2467  HE3 LYS A 340      16.621  20.874  31.792  0.00  0.00           H  
ATOM   2468  HZ1 LYS A 340      15.647  22.489  33.220  0.00  0.00           H  
ATOM   2469  HZ2 LYS A 340      15.571  23.011  31.657  0.00  0.00           H  
ATOM   2470  HZ3 LYS A 340      14.217  22.435  32.400  0.00  0.00           H  
ATOM   2471  N   ASN A 341      14.370  16.965  25.796  0.00  0.00           N  
ATOM   2472  CA  ASN A 341      13.681  16.636  24.545  0.00  0.00           C  
ATOM   2473  C   ASN A 341      13.986  15.222  24.028  0.00  0.00           C  
ATOM   2474  O   ASN A 341      13.397  14.819  23.028  0.00  0.00           O  
ATOM   2475  CB  ASN A 341      14.027  17.693  23.466  0.00  0.00           C  
ATOM   2476  CG  ASN A 341      13.010  18.830  23.424  0.00  0.00           C  
ATOM   2477  ND2 ASN A 341      12.400  19.045  22.261  0.00  0.00           N  
ATOM   2478  OD1 ASN A 341      12.760  19.481  24.431  0.00  0.00           O  
ATOM   2479  H   ASN A 341      15.377  17.021  25.736  0.00  0.00           H  
ATOM   2480  HA  ASN A 341      12.604  16.630  24.710  0.00  0.00           H  
ATOM   2481  HB2 ASN A 341      15.013  18.123  23.640  0.00  0.00           H  
ATOM   2482  HB3 ASN A 341      14.079  17.248  22.471  0.00  0.00           H  
ATOM   2483 HD21 ASN A 341      12.587  18.454  21.466  0.00  0.00           H  
ATOM   2484 HD22 ASN A 341      11.685  19.764  22.190  0.00  0.00           H  
ATOM   2485  N   ILE A 342      14.859  14.451  24.695  0.00  0.00           N  
ATOM   2486  CA  ILE A 342      15.052  13.024  24.433  0.00  0.00           C  
ATOM   2487  C   ILE A 342      14.274  12.268  25.520  0.00  0.00           C  
ATOM   2488  O   ILE A 342      14.418  12.590  26.695  0.00  0.00           O  
ATOM   2489  CB  ILE A 342      16.567  12.672  24.510  0.00  0.00           C  
ATOM   2490  CG1 ILE A 342      17.444  13.471  23.515  0.00  0.00           C  
ATOM   2491  CG2 ILE A 342      16.835  11.160  24.352  0.00  0.00           C  
ATOM   2492  CD1 ILE A 342      16.958  13.469  22.059  0.00  0.00           C  
ATOM   2493  H   ILE A 342      15.307  14.835  25.514  0.00  0.00           H  
ATOM   2494  HA  ILE A 342      14.666  12.742  23.453  0.00  0.00           H  
ATOM   2495  HB  ILE A 342      16.924  12.946  25.503  0.00  0.00           H  
ATOM   2496 HG12 ILE A 342      17.522  14.502  23.847  0.00  0.00           H  
ATOM   2497 HG13 ILE A 342      18.464  13.089  23.550  0.00  0.00           H  
ATOM   2498 HG21 ILE A 342      16.407  10.579  25.168  0.00  0.00           H  
ATOM   2499 HG22 ILE A 342      16.415  10.779  23.422  0.00  0.00           H  
ATOM   2500 HG23 ILE A 342      17.902  10.942  24.348  0.00  0.00           H  
ATOM   2501 HD11 ILE A 342      16.762  12.461  21.698  0.00  0.00           H  
ATOM   2502 HD12 ILE A 342      16.043  14.049  21.942  0.00  0.00           H  
ATOM   2503 HD13 ILE A 342      17.709  13.915  21.407  0.00  0.00           H  
ATOM   2504  N   LEU A 343      13.478  11.261  25.129  0.00  0.00           N  
ATOM   2505  CA  LEU A 343      12.776  10.325  26.014  0.00  0.00           C  
ATOM   2506  C   LEU A 343      13.501   8.970  26.026  0.00  0.00           C  
ATOM   2507  O   LEU A 343      14.314   8.689  25.144  0.00  0.00           O  
ATOM   2508  CB  LEU A 343      11.331  10.127  25.506  0.00  0.00           C  
ATOM   2509  CG  LEU A 343      10.431  11.374  25.634  0.00  0.00           C  
ATOM   2510  CD1 LEU A 343       9.083  11.160  24.935  0.00  0.00           C  
ATOM   2511  CD2 LEU A 343      10.194  11.774  27.094  0.00  0.00           C  
ATOM   2512  H   LEU A 343      13.436  11.058  24.138  0.00  0.00           H  
ATOM   2513  HA  LEU A 343      12.762  10.686  27.038  0.00  0.00           H  
ATOM   2514  HB2 LEU A 343      11.365   9.823  24.461  0.00  0.00           H  
ATOM   2515  HB3 LEU A 343      10.854   9.304  26.040  0.00  0.00           H  
ATOM   2516  HG  LEU A 343      10.928  12.205  25.136  0.00  0.00           H  
ATOM   2517 HD11 LEU A 343       8.435  10.514  25.524  0.00  0.00           H  
ATOM   2518 HD12 LEU A 343       8.558  12.104  24.803  0.00  0.00           H  
ATOM   2519 HD13 LEU A 343       9.208  10.711  23.951  0.00  0.00           H  
ATOM   2520 HD21 LEU A 343      11.099  12.157  27.553  0.00  0.00           H  
ATOM   2521 HD22 LEU A 343       9.460  12.570  27.162  0.00  0.00           H  
ATOM   2522 HD23 LEU A 343       9.826  10.937  27.687  0.00  0.00           H  
ATOM   2523  N   VAL A 344      13.207   8.143  27.045  0.00  0.00           N  
ATOM   2524  CA  VAL A 344      13.857   6.856  27.309  0.00  0.00           C  
ATOM   2525  C   VAL A 344      12.794   5.741  27.330  0.00  0.00           C  
ATOM   2526  O   VAL A 344      11.733   5.898  27.937  0.00  0.00           O  
ATOM   2527  CB  VAL A 344      14.681   6.916  28.631  0.00  0.00           C  
ATOM   2528  CG1 VAL A 344      15.659   5.729  28.739  0.00  0.00           C  
ATOM   2529  CG2 VAL A 344      15.455   8.236  28.826  0.00  0.00           C  
ATOM   2530  H   VAL A 344      12.524   8.451  27.723  0.00  0.00           H  
ATOM   2531  HA  VAL A 344      14.553   6.635  26.499  0.00  0.00           H  
ATOM   2532  HB  VAL A 344      13.987   6.844  29.470  0.00  0.00           H  
ATOM   2533 HG11 VAL A 344      16.234   5.774  29.664  0.00  0.00           H  
ATOM   2534 HG12 VAL A 344      15.136   4.774  28.731  0.00  0.00           H  
ATOM   2535 HG13 VAL A 344      16.370   5.724  27.913  0.00  0.00           H  
ATOM   2536 HG21 VAL A 344      14.783   9.085  28.954  0.00  0.00           H  
ATOM   2537 HG22 VAL A 344      16.082   8.197  29.717  0.00  0.00           H  
ATOM   2538 HG23 VAL A 344      16.105   8.452  27.979  0.00  0.00           H  
ATOM   2539  N   LYS A 345      13.099   4.613  26.668  0.00  0.00           N  
ATOM   2540  CA  LYS A 345      12.312   3.377  26.628  0.00  0.00           C  
ATOM   2541  C   LYS A 345      12.946   2.310  27.538  0.00  0.00           C  
ATOM   2542  O   LYS A 345      14.111   2.420  27.917  0.00  0.00           O  
ATOM   2543  CB  LYS A 345      12.279   2.849  25.177  0.00  0.00           C  
ATOM   2544  CG  LYS A 345      11.423   3.736  24.258  0.00  0.00           C  
ATOM   2545  CD  LYS A 345      11.080   3.105  22.899  0.00  0.00           C  
ATOM   2546  CE  LYS A 345      12.284   2.964  21.956  0.00  0.00           C  
ATOM   2547  NZ  LYS A 345      11.884   2.368  20.671  0.00  0.00           N1+
ATOM   2548  H   LYS A 345      14.004   4.575  26.214  0.00  0.00           H  
ATOM   2549  HA  LYS A 345      11.294   3.559  26.977  0.00  0.00           H  
ATOM   2550  HB2 LYS A 345      13.291   2.757  24.780  0.00  0.00           H  
ATOM   2551  HB3 LYS A 345      11.856   1.843  25.167  0.00  0.00           H  
ATOM   2552  HG2 LYS A 345      10.482   3.945  24.768  0.00  0.00           H  
ATOM   2553  HG3 LYS A 345      11.913   4.699  24.109  0.00  0.00           H  
ATOM   2554  HD2 LYS A 345      10.614   2.132  23.058  0.00  0.00           H  
ATOM   2555  HD3 LYS A 345      10.324   3.725  22.414  0.00  0.00           H  
ATOM   2556  HE2 LYS A 345      12.738   3.938  21.767  0.00  0.00           H  
ATOM   2557  HE3 LYS A 345      13.051   2.333  22.405  0.00  0.00           H  
ATOM   2558  HZ1 LYS A 345      11.234   2.985  20.202  0.00  0.00           H  
ATOM   2559  HZ2 LYS A 345      12.698   2.251  20.085  0.00  0.00           H  
ATOM   2560  HZ3 LYS A 345      11.448   1.470  20.826  0.00  0.00           H  
ATOM   2561  N   LYS A 346      12.138   1.297  27.902  0.00  0.00           N  
ATOM   2562  CA  LYS A 346      12.333   0.282  28.948  0.00  0.00           C  
ATOM   2563  C   LYS A 346      13.696  -0.441  29.019  0.00  0.00           C  
ATOM   2564  O   LYS A 346      14.119  -0.812  30.114  0.00  0.00           O  
ATOM   2565  CB  LYS A 346      11.148  -0.711  28.880  0.00  0.00           C  
ATOM   2566  CG  LYS A 346      10.935  -1.596  30.125  0.00  0.00           C  
ATOM   2567  CD  LYS A 346      10.578  -0.793  31.387  0.00  0.00           C  
ATOM   2568  CE  LYS A 346      10.098  -1.674  32.547  0.00  0.00           C  
ATOM   2569  NZ  LYS A 346       9.742  -0.857  33.718  0.00  0.00           N1+
ATOM   2570  H   LYS A 346      11.214   1.309  27.495  0.00  0.00           H  
ATOM   2571  HA  LYS A 346      12.246   0.843  29.877  0.00  0.00           H  
ATOM   2572  HB2 LYS A 346      10.224  -0.156  28.707  0.00  0.00           H  
ATOM   2573  HB3 LYS A 346      11.269  -1.352  28.005  0.00  0.00           H  
ATOM   2574  HG2 LYS A 346      10.120  -2.287  29.907  0.00  0.00           H  
ATOM   2575  HG3 LYS A 346      11.808  -2.221  30.313  0.00  0.00           H  
ATOM   2576  HD2 LYS A 346      11.441  -0.211  31.712  0.00  0.00           H  
ATOM   2577  HD3 LYS A 346       9.797  -0.073  31.138  0.00  0.00           H  
ATOM   2578  HE2 LYS A 346       9.222  -2.249  32.247  0.00  0.00           H  
ATOM   2579  HE3 LYS A 346      10.872  -2.388  32.833  0.00  0.00           H  
ATOM   2580  HZ1 LYS A 346       9.357  -1.441  34.446  0.00  0.00           H  
ATOM   2581  HZ2 LYS A 346      10.560  -0.376  34.063  0.00  0.00           H  
ATOM   2582  HZ3 LYS A 346       9.049  -0.166  33.438  0.00  0.00           H  
ATOM   2583  N   ASN A 347      14.387  -0.634  27.882  0.00  0.00           N  
ATOM   2584  CA  ASN A 347      15.695  -1.297  27.792  0.00  0.00           C  
ATOM   2585  C   ASN A 347      16.867  -0.340  28.124  0.00  0.00           C  
ATOM   2586  O   ASN A 347      17.993  -0.804  28.300  0.00  0.00           O  
ATOM   2587  CB  ASN A 347      15.841  -1.803  26.331  0.00  0.00           C  
ATOM   2588  CG  ASN A 347      17.047  -2.716  26.063  0.00  0.00           C  
ATOM   2589  ND2 ASN A 347      17.258  -3.738  26.897  0.00  0.00           N  
ATOM   2590  OD1 ASN A 347      17.772  -2.511  25.092  0.00  0.00           O  
ATOM   2591  H   ASN A 347      13.981  -0.292  27.023  0.00  0.00           H  
ATOM   2592  HA  ASN A 347      15.717  -2.139  28.487  0.00  0.00           H  
ATOM   2593  HB2 ASN A 347      14.952  -2.371  26.052  0.00  0.00           H  
ATOM   2594  HB3 ASN A 347      15.879  -0.957  25.643  0.00  0.00           H  
ATOM   2595 HD21 ASN A 347      16.666  -3.867  27.704  0.00  0.00           H  
ATOM   2596 HD22 ASN A 347      18.052  -4.345  26.747  0.00  0.00           H  
ATOM   2597  N   GLY A 348      16.619   0.977  28.211  0.00  0.00           N  
ATOM   2598  CA  GLY A 348      17.631   2.026  28.330  0.00  0.00           C  
ATOM   2599  C   GLY A 348      17.990   2.665  26.980  0.00  0.00           C  
ATOM   2600  O   GLY A 348      18.892   3.500  26.926  0.00  0.00           O  
ATOM   2601  H   GLY A 348      15.660   1.287  28.117  0.00  0.00           H  
ATOM   2602  HA2 GLY A 348      17.233   2.806  28.980  0.00  0.00           H  
ATOM   2603  HA3 GLY A 348      18.538   1.657  28.810  0.00  0.00           H  
ATOM   2604  N   GLN A 349      17.282   2.288  25.899  0.00  0.00           N  
ATOM   2605  CA  GLN A 349      17.344   2.904  24.573  0.00  0.00           C  
ATOM   2606  C   GLN A 349      16.518   4.201  24.563  0.00  0.00           C  
ATOM   2607  O   GLN A 349      15.643   4.386  25.409  0.00  0.00           O  
ATOM   2608  CB  GLN A 349      16.744   1.934  23.535  0.00  0.00           C  
ATOM   2609  CG  GLN A 349      17.608   0.678  23.311  0.00  0.00           C  
ATOM   2610  CD  GLN A 349      17.091  -0.191  22.161  0.00  0.00           C  
ATOM   2611  NE2 GLN A 349      17.054  -1.509  22.357  0.00  0.00           N  
ATOM   2612  OE1 GLN A 349      16.740   0.320  21.099  0.00  0.00           O  
ATOM   2613  H   GLN A 349      16.564   1.593  26.040  0.00  0.00           H  
ATOM   2614  HA  GLN A 349      18.376   3.139  24.315  0.00  0.00           H  
ATOM   2615  HB2 GLN A 349      15.736   1.640  23.833  0.00  0.00           H  
ATOM   2616  HB3 GLN A 349      16.636   2.459  22.584  0.00  0.00           H  
ATOM   2617  HG2 GLN A 349      18.628   0.973  23.064  0.00  0.00           H  
ATOM   2618  HG3 GLN A 349      17.668   0.091  24.228  0.00  0.00           H  
ATOM   2619 HE21 GLN A 349      17.357  -1.901  23.240  0.00  0.00           H  
ATOM   2620 HE22 GLN A 349      16.723  -2.113  21.618  0.00  0.00           H  
ATOM   2621  N   CYS A 350      16.807   5.097  23.608  0.00  0.00           N  
ATOM   2622  CA  CYS A 350      16.279   6.461  23.562  0.00  0.00           C  
ATOM   2623  C   CYS A 350      15.539   6.782  22.255  0.00  0.00           C  
ATOM   2624  O   CYS A 350      15.601   6.029  21.282  0.00  0.00           O  
ATOM   2625  CB  CYS A 350      17.421   7.457  23.859  0.00  0.00           C  
ATOM   2626  SG  CYS A 350      17.683   7.600  25.647  0.00  0.00           S  
ATOM   2627  H   CYS A 350      17.510   4.854  22.924  0.00  0.00           H  
ATOM   2628  HA  CYS A 350      15.515   6.584  24.329  0.00  0.00           H  
ATOM   2629  HB2 CYS A 350      18.350   7.162  23.371  0.00  0.00           H  
ATOM   2630  HB3 CYS A 350      17.177   8.454  23.499  0.00  0.00           H  
ATOM   2631  HG  CYS A 350      16.445   8.013  25.934  0.00  0.00           H  
ATOM   2632  N   CYS A 351      14.821   7.915  22.256  0.00  0.00           N  
ATOM   2633  CA  CYS A 351      14.094   8.473  21.120  0.00  0.00           C  
ATOM   2634  C   CYS A 351      13.985  10.000  21.233  0.00  0.00           C  
ATOM   2635  O   CYS A 351      13.906  10.530  22.340  0.00  0.00           O  
ATOM   2636  CB  CYS A 351      12.744   7.751  20.908  0.00  0.00           C  
ATOM   2637  SG  CYS A 351      11.615   7.955  22.308  0.00  0.00           S  
ATOM   2638  H   CYS A 351      14.786   8.454  23.112  0.00  0.00           H  
ATOM   2639  HA  CYS A 351      14.712   8.286  20.242  0.00  0.00           H  
ATOM   2640  HB2 CYS A 351      12.243   8.148  20.029  0.00  0.00           H  
ATOM   2641  HB3 CYS A 351      12.891   6.685  20.734  0.00  0.00           H  
ATOM   2642  HG  CYS A 351      10.579   7.321  21.751  0.00  0.00           H  
ATOM   2643  N   ILE A 352      13.956  10.703  20.088  0.00  0.00           N  
ATOM   2644  CA  ILE A 352      13.773  12.157  20.007  0.00  0.00           C  
ATOM   2645  C   ILE A 352      12.267  12.466  20.129  0.00  0.00           C  
ATOM   2646  O   ILE A 352      11.439  11.810  19.497  0.00  0.00           O  
ATOM   2647  CB  ILE A 352      14.333  12.682  18.648  0.00  0.00           C  
ATOM   2648  CG1 ILE A 352      15.835  12.329  18.481  0.00  0.00           C  
ATOM   2649  CG2 ILE A 352      14.115  14.205  18.479  0.00  0.00           C  
ATOM   2650  CD1 ILE A 352      16.442  12.732  17.130  0.00  0.00           C  
ATOM   2651  H   ILE A 352      14.024  10.199  19.214  0.00  0.00           H  
ATOM   2652  HA  ILE A 352      14.311  12.640  20.825  0.00  0.00           H  
ATOM   2653  HB  ILE A 352      13.789  12.184  17.843  0.00  0.00           H  
ATOM   2654 HG12 ILE A 352      16.414  12.789  19.281  0.00  0.00           H  
ATOM   2655 HG13 ILE A 352      15.978  11.254  18.588  0.00  0.00           H  
ATOM   2656 HG21 ILE A 352      14.482  14.568  17.520  0.00  0.00           H  
ATOM   2657 HG22 ILE A 352      13.061  14.480  18.510  0.00  0.00           H  
ATOM   2658 HG23 ILE A 352      14.624  14.766  19.264  0.00  0.00           H  
ATOM   2659 HD11 ILE A 352      15.831  12.372  16.303  0.00  0.00           H  
ATOM   2660 HD12 ILE A 352      16.542  13.812  17.031  0.00  0.00           H  
ATOM   2661 HD13 ILE A 352      17.441  12.310  17.019  0.00  0.00           H  
ATOM   2662  N   ALA A 353      11.931  13.481  20.938  0.00  0.00           N  
ATOM   2663  CA  ALA A 353      10.578  13.926  21.260  0.00  0.00           C  
ATOM   2664  C   ALA A 353      10.433  15.443  21.104  0.00  0.00           C  
ATOM   2665  O   ALA A 353      11.417  16.180  21.181  0.00  0.00           O  
ATOM   2666  CB  ALA A 353      10.219  13.460  22.672  0.00  0.00           C  
ATOM   2667  H   ALA A 353      12.675  13.976  21.415  0.00  0.00           H  
ATOM   2668  HA  ALA A 353       9.871  13.468  20.565  0.00  0.00           H  
ATOM   2669  HB1 ALA A 353      10.892  13.888  23.416  0.00  0.00           H  
ATOM   2670  HB2 ALA A 353       9.205  13.751  22.943  0.00  0.00           H  
ATOM   2671  HB3 ALA A 353      10.290  12.376  22.739  0.00  0.00           H  
ATOM   2672  N   ASP A 354       9.185  15.875  20.849  0.00  0.00           N  
ATOM   2673  CA  ASP A 354       8.718  17.241  20.589  0.00  0.00           C  
ATOM   2674  C   ASP A 354       9.168  17.714  19.194  0.00  0.00           C  
ATOM   2675  O   ASP A 354      10.354  17.667  18.879  0.00  0.00           O  
ATOM   2676  CB  ASP A 354       8.992  18.239  21.759  0.00  0.00           C  
ATOM   2677  CG  ASP A 354       8.998  19.720  21.343  0.00  0.00           C  
ATOM   2678  OD1 ASP A 354      10.104  20.268  21.158  0.00  0.00           O  
ATOM   2679  OD2 ASP A 354       7.887  20.242  21.107  0.00  0.00           O1-
ATOM   2680  H   ASP A 354       8.469  15.166  20.802  0.00  0.00           H  
ATOM   2681  HA  ASP A 354       7.634  17.147  20.534  0.00  0.00           H  
ATOM   2682  HB2 ASP A 354       8.246  18.101  22.542  0.00  0.00           H  
ATOM   2683  HB3 ASP A 354       9.945  18.028  22.238  0.00  0.00           H  
ATOM   2684  N   LEU A 355       8.227  18.228  18.393  0.00  0.00           N  
ATOM   2685  CA  LEU A 355       8.486  18.858  17.098  0.00  0.00           C  
ATOM   2686  C   LEU A 355       7.778  20.218  17.002  0.00  0.00           C  
ATOM   2687  O   LEU A 355       7.433  20.653  15.905  0.00  0.00           O  
ATOM   2688  CB  LEU A 355       8.199  17.888  15.924  0.00  0.00           C  
ATOM   2689  CG  LEU A 355       9.028  16.580  15.933  0.00  0.00           C  
ATOM   2690  CD1 LEU A 355       8.229  15.399  16.515  0.00  0.00           C  
ATOM   2691  CD2 LEU A 355       9.561  16.244  14.534  0.00  0.00           C  
ATOM   2692  H   LEU A 355       7.271  18.223  18.722  0.00  0.00           H  
ATOM   2693  HA  LEU A 355       9.544  19.121  17.034  0.00  0.00           H  
ATOM   2694  HB2 LEU A 355       7.135  17.651  15.880  0.00  0.00           H  
ATOM   2695  HB3 LEU A 355       8.404  18.420  14.995  0.00  0.00           H  
ATOM   2696  HG  LEU A 355       9.914  16.723  16.550  0.00  0.00           H  
ATOM   2697 HD11 LEU A 355       7.876  15.608  17.524  0.00  0.00           H  
ATOM   2698 HD12 LEU A 355       7.355  15.173  15.904  0.00  0.00           H  
ATOM   2699 HD13 LEU A 355       8.840  14.498  16.567  0.00  0.00           H  
ATOM   2700 HD21 LEU A 355       8.746  16.162  13.817  0.00  0.00           H  
ATOM   2701 HD22 LEU A 355      10.237  17.021  14.176  0.00  0.00           H  
ATOM   2702 HD23 LEU A 355      10.112  15.304  14.531  0.00  0.00           H  
ATOM   2703  N   GLY A 356       7.560  20.888  18.150  0.00  0.00           N  
ATOM   2704  CA  GLY A 356       6.847  22.158  18.295  0.00  0.00           C  
ATOM   2705  C   GLY A 356       7.609  23.399  17.812  0.00  0.00           C  
ATOM   2706  O   GLY A 356       7.077  24.505  17.887  0.00  0.00           O  
ATOM   2707  H   GLY A 356       7.888  20.467  19.012  0.00  0.00           H  
ATOM   2708  HA2 GLY A 356       5.904  22.101  17.758  0.00  0.00           H  
ATOM   2709  HA3 GLY A 356       6.600  22.289  19.349  0.00  0.00           H  
ATOM   2710  N   LEU A 357       8.836  23.208  17.307  0.00  0.00           N  
ATOM   2711  CA  LEU A 357       9.743  24.228  16.792  0.00  0.00           C  
ATOM   2712  C   LEU A 357      10.366  23.799  15.448  0.00  0.00           C  
ATOM   2713  O   LEU A 357      11.131  24.564  14.867  0.00  0.00           O  
ATOM   2714  CB  LEU A 357      10.767  24.559  17.910  0.00  0.00           C  
ATOM   2715  CG  LEU A 357      11.609  25.843  17.747  0.00  0.00           C  
ATOM   2716  CD1 LEU A 357      10.731  27.091  17.606  0.00  0.00           C  
ATOM   2717  CD2 LEU A 357      12.573  26.009  18.932  0.00  0.00           C  
ATOM   2718  H   LEU A 357       9.191  22.263  17.328  0.00  0.00           H  
ATOM   2719  HA  LEU A 357       9.157  25.120  16.570  0.00  0.00           H  
ATOM   2720  HB2 LEU A 357      10.234  24.635  18.860  0.00  0.00           H  
ATOM   2721  HB3 LEU A 357      11.439  23.708  18.029  0.00  0.00           H  
ATOM   2722  HG  LEU A 357      12.223  25.766  16.851  0.00  0.00           H  
ATOM   2723 HD11 LEU A 357      10.280  27.149  16.618  0.00  0.00           H  
ATOM   2724 HD12 LEU A 357       9.928  27.096  18.342  0.00  0.00           H  
ATOM   2725 HD13 LEU A 357      11.320  27.995  17.749  0.00  0.00           H  
ATOM   2726 HD21 LEU A 357      13.205  26.889  18.810  0.00  0.00           H  
ATOM   2727 HD22 LEU A 357      12.034  26.114  19.875  0.00  0.00           H  
ATOM   2728 HD23 LEU A 357      13.232  25.147  19.024  0.00  0.00           H  
ATOM   2729  N   ALA A 358      10.045  22.594  14.942  0.00  0.00           N  
ATOM   2730  CA  ALA A 358      10.682  21.962  13.787  0.00  0.00           C  
ATOM   2731  C   ALA A 358      10.156  22.499  12.444  0.00  0.00           C  
ATOM   2732  O   ALA A 358       8.991  22.872  12.332  0.00  0.00           O  
ATOM   2733  CB  ALA A 358      10.372  20.458  13.851  0.00  0.00           C  
ATOM   2734  H   ALA A 358       9.359  22.043  15.437  0.00  0.00           H  
ATOM   2735  HA  ALA A 358      11.757  22.127  13.857  0.00  0.00           H  
ATOM   2736  HB1 ALA A 358      10.737  20.022  14.781  0.00  0.00           H  
ATOM   2737  HB2 ALA A 358       9.299  20.271  13.795  0.00  0.00           H  
ATOM   2738  HB3 ALA A 358      10.846  19.915  13.032  0.00  0.00           H  
ATOM   2739  N   VAL A 359      11.022  22.512  11.419  0.00  0.00           N  
ATOM   2740  CA  VAL A 359      10.758  23.008  10.063  0.00  0.00           C  
ATOM   2741  C   VAL A 359      11.334  22.047   9.009  0.00  0.00           C  
ATOM   2742  O   VAL A 359      12.305  21.343   9.283  0.00  0.00           O  
ATOM   2743  CB  VAL A 359      11.226  24.483   9.897  0.00  0.00           C  
ATOM   2744  CG1 VAL A 359      10.416  25.467  10.762  0.00  0.00           C  
ATOM   2745  CG2 VAL A 359      12.734  24.684  10.133  0.00  0.00           C  
ATOM   2746  H   VAL A 359      11.948  22.137  11.586  0.00  0.00           H  
ATOM   2747  HA  VAL A 359       9.679  22.989   9.899  0.00  0.00           H  
ATOM   2748  HB  VAL A 359      11.036  24.762   8.860  0.00  0.00           H  
ATOM   2749 HG11 VAL A 359       9.343  25.341  10.610  0.00  0.00           H  
ATOM   2750 HG12 VAL A 359      10.618  25.330  11.824  0.00  0.00           H  
ATOM   2751 HG13 VAL A 359      10.662  26.500  10.515  0.00  0.00           H  
ATOM   2752 HG21 VAL A 359      13.331  24.073   9.457  0.00  0.00           H  
ATOM   2753 HG22 VAL A 359      13.022  25.722   9.963  0.00  0.00           H  
ATOM   2754 HG23 VAL A 359      13.015  24.429  11.155  0.00  0.00           H  
ATOM   2755  N   MET A 360      10.742  22.037   7.803  0.00  0.00           N  
ATOM   2756  CA  MET A 360      11.185  21.265   6.637  0.00  0.00           C  
ATOM   2757  C   MET A 360      11.674  22.215   5.529  0.00  0.00           C  
ATOM   2758  O   MET A 360      11.220  23.357   5.435  0.00  0.00           O  
ATOM   2759  CB  MET A 360      10.006  20.423   6.093  0.00  0.00           C  
ATOM   2760  CG  MET A 360       9.499  19.358   7.080  0.00  0.00           C  
ATOM   2761  SD  MET A 360       8.409  18.095   6.361  0.00  0.00           S  
ATOM   2762  CE  MET A 360       6.896  19.062   6.105  0.00  0.00           C  
ATOM   2763  H   MET A 360       9.962  22.661   7.653  0.00  0.00           H  
ATOM   2764  HA  MET A 360      12.006  20.596   6.900  0.00  0.00           H  
ATOM   2765  HB2 MET A 360       9.181  21.072   5.798  0.00  0.00           H  
ATOM   2766  HB3 MET A 360      10.330  19.913   5.184  0.00  0.00           H  
ATOM   2767  HG2 MET A 360      10.352  18.835   7.506  0.00  0.00           H  
ATOM   2768  HG3 MET A 360       8.985  19.827   7.919  0.00  0.00           H  
ATOM   2769  HE1 MET A 360       6.122  18.435   5.663  0.00  0.00           H  
ATOM   2770  HE2 MET A 360       6.525  19.450   7.054  0.00  0.00           H  
ATOM   2771  HE3 MET A 360       7.080  19.899   5.432  0.00  0.00           H  
ATOM   2772  N   HIE A 361      12.582  21.719   4.673  0.00  0.00           N  
ATOM   2773  CA  HIE A 361      13.083  22.395   3.473  0.00  0.00           C  
ATOM   2774  C   HIE A 361      12.128  22.133   2.290  0.00  0.00           C  
ATOM   2775  O   HIE A 361      11.578  21.035   2.179  0.00  0.00           O  
ATOM   2776  CB  HIE A 361      14.461  21.784   3.141  0.00  0.00           C  
ATOM   2777  CG  HIE A 361      15.185  22.432   1.986  0.00  0.00           C  
ATOM   2778  CD2 HIE A 361      15.983  23.557   1.993  0.00  0.00           C  
ATOM   2779  ND1 HIE A 361      15.103  21.946   0.676  0.00  0.00           N  
ATOM   2780  CE1 HIE A 361      15.847  22.775  -0.042  0.00  0.00           C  
ATOM   2781  NE2 HIE A 361      16.398  23.745   0.688  0.00  0.00           N  
ATOM   2782  H   HIE A 361      12.913  20.776   4.830  0.00  0.00           H  
ATOM   2783  HA  HIE A 361      13.184  23.466   3.656  0.00  0.00           H  
ATOM   2784  HB2 HIE A 361      15.106  21.878   4.014  0.00  0.00           H  
ATOM   2785  HB3 HIE A 361      14.380  20.712   2.949  0.00  0.00           H  
ATOM   2786  HD2 HIE A 361      16.278  24.219   2.792  0.00  0.00           H  
ATOM   2787  HE1 HIE A 361      15.991  22.678  -1.109  0.00  0.00           H  
ATOM   2788  HE2 HIE A 361      17.002  24.483   0.348  0.00  0.00           H  
ATOM   2789  N   SER A 362      11.947  23.133   1.405  0.00  0.00           N  
ATOM   2790  CA  SER A 362      11.064  23.043   0.235  0.00  0.00           C  
ATOM   2791  C   SER A 362      11.471  23.863  -1.007  0.00  0.00           C  
ATOM   2792  O   SER A 362      10.809  23.714  -2.035  0.00  0.00           O  
ATOM   2793  CB  SER A 362       9.588  23.251   0.644  0.00  0.00           C  
ATOM   2794  OG  SER A 362       9.289  24.617   0.854  0.00  0.00           O  
ATOM   2795  H   SER A 362      12.416  24.011   1.568  0.00  0.00           H  
ATOM   2796  HA  SER A 362      11.137  22.013  -0.120  0.00  0.00           H  
ATOM   2797  HB2 SER A 362       8.935  22.893  -0.152  0.00  0.00           H  
ATOM   2798  HB3 SER A 362       9.326  22.678   1.534  0.00  0.00           H  
ATOM   2799  HG  SER A 362       9.577  24.867   1.722  0.00  0.00           H  
ATOM   2800  N   GLN A 363      12.503  24.727  -0.941  0.00  0.00           N  
ATOM   2801  CA  GLN A 363      12.839  25.680  -2.010  0.00  0.00           C  
ATOM   2802  C   GLN A 363      14.332  25.678  -2.350  0.00  0.00           C  
ATOM   2803  O   GLN A 363      15.176  25.565  -1.463  0.00  0.00           O  
ATOM   2804  CB  GLN A 363      12.363  27.105  -1.653  0.00  0.00           C  
ATOM   2805  CG  GLN A 363      10.850  27.235  -1.399  0.00  0.00           C  
ATOM   2806  CD  GLN A 363      10.374  28.682  -1.529  0.00  0.00           C  
ATOM   2807  NE2 GLN A 363      10.084  29.334  -0.402  0.00  0.00           N  
ATOM   2808  OE1 GLN A 363      10.254  29.201  -2.637  0.00  0.00           O  
ATOM   2809  H   GLN A 363      13.042  24.782  -0.090  0.00  0.00           H  
ATOM   2810  HA  GLN A 363      12.327  25.392  -2.930  0.00  0.00           H  
ATOM   2811  HB2 GLN A 363      12.902  27.469  -0.777  0.00  0.00           H  
ATOM   2812  HB3 GLN A 363      12.645  27.769  -2.472  0.00  0.00           H  
ATOM   2813  HG2 GLN A 363      10.298  26.643  -2.131  0.00  0.00           H  
ATOM   2814  HG3 GLN A 363      10.591  26.835  -0.418  0.00  0.00           H  
ATOM   2815 HE21 GLN A 363      10.226  28.885   0.492  0.00  0.00           H  
ATOM   2816 HE22 GLN A 363       9.753  30.286  -0.446  0.00  0.00           H  
ATOM   2817  N   SER A 364      14.646  25.897  -3.640  0.00  0.00           N  
ATOM   2818  CA  SER A 364      16.001  26.069  -4.178  0.00  0.00           C  
ATOM   2819  C   SER A 364      16.617  27.437  -3.820  0.00  0.00           C  
ATOM   2820  O   SER A 364      17.834  27.598  -3.913  0.00  0.00           O  
ATOM   2821  CB  SER A 364      15.935  25.953  -5.714  0.00  0.00           C  
ATOM   2822  OG  SER A 364      15.730  24.607  -6.091  0.00  0.00           O  
ATOM   2823  H   SER A 364      13.888  25.966  -4.303  0.00  0.00           H  
ATOM   2824  HA  SER A 364      16.656  25.292  -3.777  0.00  0.00           H  
ATOM   2825  HB2 SER A 364      15.143  26.578  -6.129  0.00  0.00           H  
ATOM   2826  HB3 SER A 364      16.871  26.277  -6.172  0.00  0.00           H  
ATOM   2827  HG  SER A 364      15.727  24.553  -7.035  0.00  0.00           H  
ATOM   2828  N   THR A 365      15.794  28.399  -3.367  0.00  0.00           N  
ATOM   2829  CA  THR A 365      16.209  29.677  -2.782  0.00  0.00           C  
ATOM   2830  C   THR A 365      16.720  29.495  -1.336  0.00  0.00           C  
ATOM   2831  O   THR A 365      17.445  30.354  -0.837  0.00  0.00           O  
ATOM   2832  CB  THR A 365      14.987  30.639  -2.778  0.00  0.00           C  
ATOM   2833  CG2 THR A 365      14.419  30.921  -4.177  0.00  0.00           C  
ATOM   2834  OG1 THR A 365      13.939  30.168  -1.947  0.00  0.00           O  
ATOM   2835  H   THR A 365      14.806  28.195  -3.329  0.00  0.00           H  
ATOM   2836  HA  THR A 365      17.010  30.109  -3.385  0.00  0.00           H  
ATOM   2837  HB  THR A 365      15.310  31.594  -2.359  0.00  0.00           H  
ATOM   2838  HG1 THR A 365      13.229  30.794  -1.973  0.00  0.00           H  
ATOM   2839 HG21 THR A 365      13.629  31.671  -4.134  0.00  0.00           H  
ATOM   2840 HG22 THR A 365      15.194  31.298  -4.844  0.00  0.00           H  
ATOM   2841 HG23 THR A 365      13.996  30.024  -4.632  0.00  0.00           H  
ATOM   2842  N   ASN A 366      16.307  28.399  -0.671  0.00  0.00           N  
ATOM   2843  CA  ASN A 366      16.579  28.006   0.716  0.00  0.00           C  
ATOM   2844  C   ASN A 366      15.726  28.765   1.744  0.00  0.00           C  
ATOM   2845  O   ASN A 366      15.830  28.489   2.938  0.00  0.00           O  
ATOM   2846  CB  ASN A 366      18.086  27.944   1.076  0.00  0.00           C  
ATOM   2847  CG  ASN A 366      18.853  26.929   0.225  0.00  0.00           C  
ATOM   2848  ND2 ASN A 366      19.710  27.412  -0.676  0.00  0.00           N  
ATOM   2849  OD1 ASN A 366      18.660  25.723   0.368  0.00  0.00           O  
ATOM   2850  H   ASN A 366      15.721  27.760  -1.190  0.00  0.00           H  
ATOM   2851  HA  ASN A 366      16.201  26.984   0.782  0.00  0.00           H  
ATOM   2852  HB2 ASN A 366      18.550  28.927   1.003  0.00  0.00           H  
ATOM   2853  HB3 ASN A 366      18.208  27.641   2.117  0.00  0.00           H  
ATOM   2854 HD21 ASN A 366      19.827  28.410  -0.776  0.00  0.00           H  
ATOM   2855 HD22 ASN A 366      20.225  26.777  -1.269  0.00  0.00           H  
ATOM   2856  N   GLN A 367      14.871  29.697   1.286  0.00  0.00           N  
ATOM   2857  CA  GLN A 367      13.981  30.501   2.113  0.00  0.00           C  
ATOM   2858  C   GLN A 367      12.784  29.662   2.576  0.00  0.00           C  
ATOM   2859  O   GLN A 367      12.254  28.841   1.824  0.00  0.00           O  
ATOM   2860  CB  GLN A 367      13.474  31.715   1.302  0.00  0.00           C  
ATOM   2861  CG  GLN A 367      14.555  32.753   0.922  0.00  0.00           C  
ATOM   2862  CD  GLN A 367      15.258  33.366   2.137  0.00  0.00           C  
ATOM   2863  NE2 GLN A 367      14.793  34.531   2.589  0.00  0.00           N  
ATOM   2864  OE1 GLN A 367      16.215  32.798   2.656  0.00  0.00           O  
ATOM   2865  H   GLN A 367      14.832  29.851   0.289  0.00  0.00           H  
ATOM   2866  HA  GLN A 367      14.525  30.839   2.989  0.00  0.00           H  
ATOM   2867  HB2 GLN A 367      12.980  31.369   0.393  0.00  0.00           H  
ATOM   2868  HB3 GLN A 367      12.700  32.231   1.874  0.00  0.00           H  
ATOM   2869  HG2 GLN A 367      15.308  32.288   0.285  0.00  0.00           H  
ATOM   2870  HG3 GLN A 367      14.106  33.547   0.324  0.00  0.00           H  
ATOM   2871 HE21 GLN A 367      14.007  34.976   2.139  0.00  0.00           H  
ATOM   2872 HE22 GLN A 367      15.189  34.931   3.433  0.00  0.00           H  
ATOM   2873  N   LEU A 368      12.381  29.880   3.835  0.00  0.00           N  
ATOM   2874  CA  LEU A 368      11.322  29.149   4.515  0.00  0.00           C  
ATOM   2875  C   LEU A 368       9.948  29.618   4.027  0.00  0.00           C  
ATOM   2876  O   LEU A 368       9.634  30.809   4.035  0.00  0.00           O  
ATOM   2877  CB  LEU A 368      11.414  29.412   6.036  0.00  0.00           C  
ATOM   2878  CG  LEU A 368      12.630  28.764   6.728  0.00  0.00           C  
ATOM   2879  CD1 LEU A 368      12.820  29.333   8.140  0.00  0.00           C  
ATOM   2880  CD2 LEU A 368      12.520  27.232   6.797  0.00  0.00           C  
ATOM   2881  H   LEU A 368      12.856  30.599   4.366  0.00  0.00           H  
ATOM   2882  HA  LEU A 368      11.431  28.083   4.311  0.00  0.00           H  
ATOM   2883  HB2 LEU A 368      11.433  30.490   6.210  0.00  0.00           H  
ATOM   2884  HB3 LEU A 368      10.510  29.052   6.530  0.00  0.00           H  
ATOM   2885  HG  LEU A 368      13.522  29.014   6.157  0.00  0.00           H  
ATOM   2886 HD11 LEU A 368      11.945  29.151   8.764  0.00  0.00           H  
ATOM   2887 HD12 LEU A 368      13.677  28.870   8.627  0.00  0.00           H  
ATOM   2888 HD13 LEU A 368      12.996  30.408   8.115  0.00  0.00           H  
ATOM   2889 HD21 LEU A 368      12.491  26.777   5.808  0.00  0.00           H  
ATOM   2890 HD22 LEU A 368      13.374  26.809   7.323  0.00  0.00           H  
ATOM   2891 HD23 LEU A 368      11.625  26.920   7.334  0.00  0.00           H  
ATOM   2892  N   ASP A 369       9.124  28.634   3.652  0.00  0.00           N  
ATOM   2893  CA  ASP A 369       7.697  28.751   3.362  0.00  0.00           C  
ATOM   2894  C   ASP A 369       6.875  28.775   4.672  0.00  0.00           C  
ATOM   2895  O   ASP A 369       5.686  29.075   4.628  0.00  0.00           O  
ATOM   2896  CB  ASP A 369       7.278  27.517   2.513  0.00  0.00           C  
ATOM   2897  CG  ASP A 369       7.504  26.139   3.162  0.00  0.00           C  
ATOM   2898  OD1 ASP A 369       8.672  25.831   3.491  0.00  0.00           O  
ATOM   2899  OD2 ASP A 369       6.498  25.416   3.321  0.00  0.00           O1-
ATOM   2900  H   ASP A 369       9.482  27.687   3.665  0.00  0.00           H  
ATOM   2901  HA  ASP A 369       7.505  29.665   2.798  0.00  0.00           H  
ATOM   2902  HB2 ASP A 369       6.226  27.607   2.237  0.00  0.00           H  
ATOM   2903  HB3 ASP A 369       7.825  27.528   1.569  0.00  0.00           H  
ATOM   2904  N   VAL A 370       7.488  28.457   5.823  0.00  0.00           N  
ATOM   2905  CA  VAL A 370       6.873  28.382   7.143  0.00  0.00           C  
ATOM   2906  C   VAL A 370       7.313  29.593   7.982  0.00  0.00           C  
ATOM   2907  O   VAL A 370       8.507  29.835   8.166  0.00  0.00           O  
ATOM   2908  CB  VAL A 370       7.261  27.023   7.803  0.00  0.00           C  
ATOM   2909  CG1 VAL A 370       8.764  26.674   7.760  0.00  0.00           C  
ATOM   2910  CG2 VAL A 370       6.724  26.878   9.237  0.00  0.00           C  
ATOM   2911  H   VAL A 370       8.472  28.235   5.774  0.00  0.00           H  
ATOM   2912  HA  VAL A 370       5.786  28.409   7.055  0.00  0.00           H  
ATOM   2913  HB  VAL A 370       6.763  26.252   7.214  0.00  0.00           H  
ATOM   2914 HG11 VAL A 370       9.160  26.677   6.744  0.00  0.00           H  
ATOM   2915 HG12 VAL A 370       9.361  27.362   8.357  0.00  0.00           H  
ATOM   2916 HG13 VAL A 370       8.929  25.672   8.153  0.00  0.00           H  
ATOM   2917 HG21 VAL A 370       5.657  27.096   9.285  0.00  0.00           H  
ATOM   2918 HG22 VAL A 370       6.874  25.864   9.606  0.00  0.00           H  
ATOM   2919 HG23 VAL A 370       7.234  27.550   9.928  0.00  0.00           H  
ATOM   2920  N   GLY A 371       6.326  30.325   8.521  0.00  0.00           N  
ATOM   2921  CA  GLY A 371       6.513  31.393   9.493  0.00  0.00           C  
ATOM   2922  C   GLY A 371       6.486  30.806  10.904  0.00  0.00           C  
ATOM   2923  O   GLY A 371       5.410  30.537  11.439  0.00  0.00           O  
ATOM   2924  H   GLY A 371       5.371  30.088   8.288  0.00  0.00           H  
ATOM   2925  HA2 GLY A 371       7.438  31.944   9.313  0.00  0.00           H  
ATOM   2926  HA3 GLY A 371       5.696  32.107   9.386  0.00  0.00           H  
ATOM   2927  N   ASN A 372       7.675  30.596  11.493  0.00  0.00           N  
ATOM   2928  CA  ASN A 372       7.861  30.044  12.833  0.00  0.00           C  
ATOM   2929  C   ASN A 372       9.175  30.579  13.420  0.00  0.00           C  
ATOM   2930  O   ASN A 372      10.256  30.320  12.888  0.00  0.00           O  
ATOM   2931  CB  ASN A 372       7.734  28.502  12.797  0.00  0.00           C  
ATOM   2932  CG  ASN A 372       7.567  27.882  14.186  0.00  0.00           C  
ATOM   2933  ND2 ASN A 372       6.346  27.908  14.726  0.00  0.00           N  
ATOM   2934  OD1 ASN A 372       8.519  27.348  14.747  0.00  0.00           O  
ATOM   2935  H   ASN A 372       8.510  30.829  10.975  0.00  0.00           H  
ATOM   2936  HA  ASN A 372       7.047  30.432  13.451  0.00  0.00           H  
ATOM   2937  HB2 ASN A 372       6.866  28.207  12.206  0.00  0.00           H  
ATOM   2938  HB3 ASN A 372       8.599  28.057  12.302  0.00  0.00           H  
ATOM   2939 HD21 ASN A 372       5.578  28.337  14.229  0.00  0.00           H  
ATOM   2940 HD22 ASN A 372       6.195  27.490  15.633  0.00  0.00           H  
ATOM   2941  N   ASN A 373       9.052  31.322  14.530  0.00  0.00           N  
ATOM   2942  CA  ASN A 373      10.104  32.032  15.257  0.00  0.00           C  
ATOM   2943  C   ASN A 373      11.001  31.034  16.026  0.00  0.00           C  
ATOM   2944  O   ASN A 373      10.457  30.189  16.735  0.00  0.00           O  
ATOM   2945  CB  ASN A 373       9.357  32.955  16.255  0.00  0.00           C  
ATOM   2946  CG  ASN A 373      10.251  33.817  17.151  0.00  0.00           C  
ATOM   2947  ND2 ASN A 373       9.974  33.817  18.456  0.00  0.00           N  
ATOM   2948  OD1 ASN A 373      11.195  34.445  16.684  0.00  0.00           O  
ATOM   2949  H   ASN A 373       8.117  31.439  14.892  0.00  0.00           H  
ATOM   2950  HA  ASN A 373      10.664  32.635  14.542  0.00  0.00           H  
ATOM   2951  HB2 ASN A 373       8.709  33.636  15.701  0.00  0.00           H  
ATOM   2952  HB3 ASN A 373       8.693  32.359  16.885  0.00  0.00           H  
ATOM   2953 HD21 ASN A 373       9.194  33.279  18.806  0.00  0.00           H  
ATOM   2954 HD22 ASN A 373      10.537  34.364  19.090  0.00  0.00           H  
ATOM   2955  N   PRO A 374      12.350  31.136  15.943  0.00  0.00           N  
ATOM   2956  CA  PRO A 374      13.279  30.257  16.674  0.00  0.00           C  
ATOM   2957  C   PRO A 374      13.554  30.701  18.127  0.00  0.00           C  
ATOM   2958  O   PRO A 374      14.067  29.901  18.909  0.00  0.00           O  
ATOM   2959  CB  PRO A 374      14.585  30.368  15.875  0.00  0.00           C  
ATOM   2960  CG  PRO A 374      14.574  31.803  15.377  0.00  0.00           C  
ATOM   2961  CD  PRO A 374      13.096  32.054  15.073  0.00  0.00           C  
ATOM   2962  HA  PRO A 374      12.936  29.222  16.670  0.00  0.00           H  
ATOM   2963  HB2 PRO A 374      15.483  30.129  16.448  0.00  0.00           H  
ATOM   2964  HB3 PRO A 374      14.552  29.683  15.027  0.00  0.00           H  
ATOM   2965  HG2 PRO A 374      14.906  32.470  16.173  0.00  0.00           H  
ATOM   2966  HG3 PRO A 374      15.231  31.974  14.530  0.00  0.00           H  
ATOM   2967  HD2 PRO A 374      12.840  33.099  15.240  0.00  0.00           H  
ATOM   2968  HD3 PRO A 374      12.881  31.812  14.031  0.00  0.00           H  
ATOM   2969  N   ARG A 375      13.255  31.966  18.479  0.00  0.00           N  
ATOM   2970  CA  ARG A 375      13.679  32.623  19.722  0.00  0.00           C  
ATOM   2971  C   ARG A 375      12.950  32.120  20.986  0.00  0.00           C  
ATOM   2972  O   ARG A 375      13.372  32.459  22.092  0.00  0.00           O  
ATOM   2973  CB  ARG A 375      13.479  34.150  19.595  0.00  0.00           C  
ATOM   2974  CG  ARG A 375      14.259  34.781  18.425  0.00  0.00           C  
ATOM   2975  CD  ARG A 375      14.222  36.317  18.419  0.00  0.00           C  
ATOM   2976  NE  ARG A 375      12.883  36.834  18.096  0.00  0.00           N  
ATOM   2977  CZ  ARG A 375      12.405  37.100  16.867  0.00  0.00           C  
ATOM   2978  NH1 ARG A 375      13.135  36.875  15.765  0.00  0.00           N  
ATOM   2979  NH2 ARG A 375      11.169  37.602  16.741  0.00  0.00           N1+
ATOM   2980  H   ARG A 375      12.814  32.552  17.784  0.00  0.00           H  
ATOM   2981  HA  ARG A 375      14.743  32.427  19.859  0.00  0.00           H  
ATOM   2982  HB2 ARG A 375      12.420  34.383  19.494  0.00  0.00           H  
ATOM   2983  HB3 ARG A 375      13.803  34.630  20.520  0.00  0.00           H  
ATOM   2984  HG2 ARG A 375      15.300  34.461  18.475  0.00  0.00           H  
ATOM   2985  HG3 ARG A 375      13.878  34.408  17.474  0.00  0.00           H  
ATOM   2986  HD2 ARG A 375      14.521  36.703  19.395  0.00  0.00           H  
ATOM   2987  HD3 ARG A 375      14.945  36.710  17.705  0.00  0.00           H  
ATOM   2988  HE  ARG A 375      12.278  37.000  18.888  0.00  0.00           H  
ATOM   2989 HH11 ARG A 375      14.068  36.497  15.847  0.00  0.00           H  
ATOM   2990 HH12 ARG A 375      12.763  37.079  14.849  0.00  0.00           H  
ATOM   2991 HH21 ARG A 375      10.603  37.781  17.558  0.00  0.00           H  
ATOM   2992 HH22 ARG A 375      10.792  37.804  15.827  0.00  0.00           H  
ATOM   2993  N   VAL A 376      11.905  31.288  20.834  0.00  0.00           N  
ATOM   2994  CA  VAL A 376      11.214  30.586  21.920  0.00  0.00           C  
ATOM   2995  C   VAL A 376      12.004  29.359  22.427  0.00  0.00           C  
ATOM   2996  O   VAL A 376      11.683  28.856  23.501  0.00  0.00           O  
ATOM   2997  CB  VAL A 376       9.805  30.139  21.441  0.00  0.00           C  
ATOM   2998  CG1 VAL A 376       8.882  31.343  21.195  0.00  0.00           C  
ATOM   2999  CG2 VAL A 376       9.823  29.213  20.209  0.00  0.00           C  
ATOM   3000  H   VAL A 376      11.626  31.051  19.893  0.00  0.00           H  
ATOM   3001  HA  VAL A 376      11.096  31.267  22.765  0.00  0.00           H  
ATOM   3002  HB  VAL A 376       9.346  29.572  22.253  0.00  0.00           H  
ATOM   3003 HG11 VAL A 376       9.236  31.954  20.366  0.00  0.00           H  
ATOM   3004 HG12 VAL A 376       7.870  31.017  20.956  0.00  0.00           H  
ATOM   3005 HG13 VAL A 376       8.820  31.979  22.078  0.00  0.00           H  
ATOM   3006 HG21 VAL A 376      10.262  29.706  19.343  0.00  0.00           H  
ATOM   3007 HG22 VAL A 376      10.390  28.301  20.397  0.00  0.00           H  
ATOM   3008 HG23 VAL A 376       8.813  28.909  19.935  0.00  0.00           H  
ATOM   3009  N   GLY A 377      13.039  28.899  21.696  0.00  0.00           N  
ATOM   3010  CA  GLY A 377      13.944  27.815  22.082  0.00  0.00           C  
ATOM   3011  C   GLY A 377      14.892  28.206  23.226  0.00  0.00           C  
ATOM   3012  O   GLY A 377      15.062  29.392  23.522  0.00  0.00           O  
ATOM   3013  H   GLY A 377      13.241  29.365  20.822  0.00  0.00           H  
ATOM   3014  HA2 GLY A 377      13.365  26.932  22.360  0.00  0.00           H  
ATOM   3015  HA3 GLY A 377      14.540  27.536  21.212  0.00  0.00           H  
ATOM   3016  N   THR A 378      15.501  27.202  23.880  0.00  0.00           N  
ATOM   3017  CA  THR A 378      16.349  27.380  25.065  0.00  0.00           C  
ATOM   3018  C   THR A 378      17.709  27.958  24.638  0.00  0.00           C  
ATOM   3019  O   THR A 378      18.380  27.392  23.774  0.00  0.00           O  
ATOM   3020  CB  THR A 378      16.564  26.012  25.761  0.00  0.00           C  
ATOM   3021  CG2 THR A 378      17.332  26.117  27.092  0.00  0.00           C  
ATOM   3022  OG1 THR A 378      15.314  25.437  26.077  0.00  0.00           O  
ATOM   3023  H   THR A 378      15.322  26.254  23.577  0.00  0.00           H  
ATOM   3024  HA  THR A 378      15.857  28.066  25.758  0.00  0.00           H  
ATOM   3025  HB  THR A 378      17.082  25.323  25.093  0.00  0.00           H  
ATOM   3026  HG1 THR A 378      14.843  26.015  26.661  0.00  0.00           H  
ATOM   3027 HG21 THR A 378      17.394  25.147  27.587  0.00  0.00           H  
ATOM   3028 HG22 THR A 378      18.353  26.468  26.944  0.00  0.00           H  
ATOM   3029 HG23 THR A 378      16.841  26.806  27.781  0.00  0.00           H  
ATOM   3030  N   LYS A 379      18.102  29.080  25.265  0.00  0.00           N  
ATOM   3031  CA  LYS A 379      19.284  29.882  24.932  0.00  0.00           C  
ATOM   3032  C   LYS A 379      20.609  29.129  25.140  0.00  0.00           C  
ATOM   3033  O   LYS A 379      21.564  29.372  24.405  0.00  0.00           O  
ATOM   3034  CB  LYS A 379      19.309  31.167  25.797  0.00  0.00           C  
ATOM   3035  CG  LYS A 379      18.004  31.983  25.844  0.00  0.00           C  
ATOM   3036  CD  LYS A 379      17.513  32.472  24.474  0.00  0.00           C  
ATOM   3037  CE  LYS A 379      16.286  33.384  24.604  0.00  0.00           C  
ATOM   3038  NZ  LYS A 379      15.778  33.795  23.286  0.00  0.00           N1+
ATOM   3039  H   LYS A 379      17.490  29.459  25.972  0.00  0.00           H  
ATOM   3040  HA  LYS A 379      19.216  30.160  23.880  0.00  0.00           H  
ATOM   3041  HB2 LYS A 379      19.576  30.912  26.825  0.00  0.00           H  
ATOM   3042  HB3 LYS A 379      20.108  31.820  25.440  0.00  0.00           H  
ATOM   3043  HG2 LYS A 379      17.219  31.403  26.330  0.00  0.00           H  
ATOM   3044  HG3 LYS A 379      18.172  32.847  26.489  0.00  0.00           H  
ATOM   3045  HD2 LYS A 379      18.316  33.006  23.965  0.00  0.00           H  
ATOM   3046  HD3 LYS A 379      17.262  31.615  23.847  0.00  0.00           H  
ATOM   3047  HE2 LYS A 379      15.485  32.872  25.139  0.00  0.00           H  
ATOM   3048  HE3 LYS A 379      16.538  34.277  25.178  0.00  0.00           H  
ATOM   3049  HZ1 LYS A 379      15.003  34.430  23.409  0.00  0.00           H  
ATOM   3050  HZ2 LYS A 379      16.512  34.251  22.762  0.00  0.00           H  
ATOM   3051  HZ3 LYS A 379      15.454  32.980  22.783  0.00  0.00           H  
ATOM   3052  N   ARG A 380      20.659  28.218  26.128  0.00  0.00           N  
ATOM   3053  CA  ARG A 380      21.840  27.444  26.511  0.00  0.00           C  
ATOM   3054  C   ARG A 380      22.267  26.420  25.442  0.00  0.00           C  
ATOM   3055  O   ARG A 380      23.455  26.115  25.334  0.00  0.00           O  
ATOM   3056  CB  ARG A 380      21.539  26.739  27.850  0.00  0.00           C  
ATOM   3057  CG  ARG A 380      22.766  26.064  28.492  0.00  0.00           C  
ATOM   3058  CD  ARG A 380      22.467  25.436  29.856  0.00  0.00           C  
ATOM   3059  NE  ARG A 380      22.226  26.450  30.892  0.00  0.00           N  
ATOM   3060  CZ  ARG A 380      23.156  27.040  31.663  0.00  0.00           C  
ATOM   3061  NH1 ARG A 380      24.462  26.761  31.536  0.00  0.00           N  
ATOM   3062  NH2 ARG A 380      22.766  27.934  32.577  0.00  0.00           N1+
ATOM   3063  H   ARG A 380      19.824  28.080  26.677  0.00  0.00           H  
ATOM   3064  HA  ARG A 380      22.660  28.135  26.668  0.00  0.00           H  
ATOM   3065  HB2 ARG A 380      21.147  27.479  28.550  0.00  0.00           H  
ATOM   3066  HB3 ARG A 380      20.746  26.002  27.716  0.00  0.00           H  
ATOM   3067  HG2 ARG A 380      23.150  25.278  27.841  0.00  0.00           H  
ATOM   3068  HG3 ARG A 380      23.574  26.791  28.594  0.00  0.00           H  
ATOM   3069  HD2 ARG A 380      21.602  24.775  29.790  0.00  0.00           H  
ATOM   3070  HD3 ARG A 380      23.306  24.816  30.158  0.00  0.00           H  
ATOM   3071  HE  ARG A 380      21.263  26.728  31.015  0.00  0.00           H  
ATOM   3072 HH11 ARG A 380      24.774  26.087  30.846  0.00  0.00           H  
ATOM   3073 HH12 ARG A 380      25.146  27.228  32.113  0.00  0.00           H  
ATOM   3074 HH21 ARG A 380      21.785  28.141  32.711  0.00  0.00           H  
ATOM   3075 HH22 ARG A 380      23.445  28.435  33.134  0.00  0.00           H  
ATOM   3076  N   TYR A 381      21.305  25.918  24.652  0.00  0.00           N  
ATOM   3077  CA  TYR A 381      21.502  24.895  23.625  0.00  0.00           C  
ATOM   3078  C   TYR A 381      21.470  25.477  22.202  0.00  0.00           C  
ATOM   3079  O   TYR A 381      21.565  24.715  21.239  0.00  0.00           O  
ATOM   3080  CB  TYR A 381      20.420  23.809  23.801  0.00  0.00           C  
ATOM   3081  CG  TYR A 381      20.545  23.067  25.120  0.00  0.00           C  
ATOM   3082  CD1 TYR A 381      19.762  23.453  26.226  0.00  0.00           C  
ATOM   3083  CD2 TYR A 381      21.472  22.014  25.257  0.00  0.00           C  
ATOM   3084  CE1 TYR A 381      19.907  22.800  27.464  0.00  0.00           C  
ATOM   3085  CE2 TYR A 381      21.623  21.361  26.495  0.00  0.00           C  
ATOM   3086  CZ  TYR A 381      20.840  21.753  27.600  0.00  0.00           C  
ATOM   3087  OH  TYR A 381      20.976  21.118  28.799  0.00  0.00           O  
ATOM   3088  H   TYR A 381      20.361  26.252  24.785  0.00  0.00           H  
ATOM   3089  HA  TYR A 381      22.477  24.429  23.747  0.00  0.00           H  
ATOM   3090  HB2 TYR A 381      19.423  24.246  23.722  0.00  0.00           H  
ATOM   3091  HB3 TYR A 381      20.486  23.069  23.001  0.00  0.00           H  
ATOM   3092  HD1 TYR A 381      19.054  24.260  26.124  0.00  0.00           H  
ATOM   3093  HD2 TYR A 381      22.074  21.705  24.416  0.00  0.00           H  
ATOM   3094  HE1 TYR A 381      19.304  23.102  28.307  0.00  0.00           H  
ATOM   3095  HE2 TYR A 381      22.340  20.560  26.586  0.00  0.00           H  
ATOM   3096  HH  TYR A 381      21.559  20.366  28.751  0.00  0.00           H  
ATOM   3097  N   MET A 382      21.389  26.814  22.058  0.00  0.00           N  
ATOM   3098  CA  MET A 382      21.478  27.518  20.781  0.00  0.00           C  
ATOM   3099  C   MET A 382      22.933  27.553  20.287  0.00  0.00           C  
ATOM   3100  O   MET A 382      23.867  27.817  21.046  0.00  0.00           O  
ATOM   3101  CB  MET A 382      20.955  28.963  20.938  0.00  0.00           C  
ATOM   3102  CG  MET A 382      19.431  29.051  20.779  0.00  0.00           C  
ATOM   3103  SD  MET A 382      18.735  30.703  21.047  0.00  0.00           S  
ATOM   3104  CE  MET A 382      16.994  30.337  20.710  0.00  0.00           C  
ATOM   3105  H   MET A 382      21.340  27.380  22.893  0.00  0.00           H  
ATOM   3106  HA  MET A 382      20.868  26.994  20.040  0.00  0.00           H  
ATOM   3107  HB2 MET A 382      21.264  29.383  21.893  0.00  0.00           H  
ATOM   3108  HB3 MET A 382      21.398  29.610  20.181  0.00  0.00           H  
ATOM   3109  HG2 MET A 382      19.148  28.721  19.780  0.00  0.00           H  
ATOM   3110  HG3 MET A 382      18.949  28.367  21.475  0.00  0.00           H  
ATOM   3111  HE1 MET A 382      16.670  29.476  21.291  0.00  0.00           H  
ATOM   3112  HE2 MET A 382      16.372  31.189  20.981  0.00  0.00           H  
ATOM   3113  HE3 MET A 382      16.846  30.116  19.654  0.00  0.00           H  
ATOM   3114  N   ALA A 383      23.083  27.288  18.983  0.00  0.00           N  
ATOM   3115  CA  ALA A 383      24.318  27.267  18.205  0.00  0.00           C  
ATOM   3116  C   ALA A 383      24.757  28.705  17.838  0.00  0.00           C  
ATOM   3117  O   ALA A 383      23.974  29.637  18.040  0.00  0.00           O  
ATOM   3118  CB  ALA A 383      23.948  26.475  16.936  0.00  0.00           C  
ATOM   3119  H   ALA A 383      22.240  27.091  18.464  0.00  0.00           H  
ATOM   3120  HA  ALA A 383      25.106  26.768  18.766  0.00  0.00           H  
ATOM   3121  HB1 ALA A 383      24.797  26.193  16.322  0.00  0.00           H  
ATOM   3122  HB2 ALA A 383      23.451  25.540  17.199  0.00  0.00           H  
ATOM   3123  HB3 ALA A 383      23.262  27.041  16.308  0.00  0.00           H  
ATOM   3124  N   PRO A 384      25.978  28.927  17.288  0.00  0.00           N  
ATOM   3125  CA  PRO A 384      26.453  30.270  16.910  0.00  0.00           C  
ATOM   3126  C   PRO A 384      25.666  30.954  15.773  0.00  0.00           C  
ATOM   3127  O   PRO A 384      25.703  32.180  15.677  0.00  0.00           O  
ATOM   3128  CB  PRO A 384      27.942  30.106  16.564  0.00  0.00           C  
ATOM   3129  CG  PRO A 384      28.122  28.631  16.254  0.00  0.00           C  
ATOM   3130  CD  PRO A 384      27.004  27.917  17.013  0.00  0.00           C  
ATOM   3131  HA  PRO A 384      26.371  30.918  17.784  0.00  0.00           H  
ATOM   3132  HB2 PRO A 384      28.272  30.740  15.739  0.00  0.00           H  
ATOM   3133  HB3 PRO A 384      28.560  30.369  17.420  0.00  0.00           H  
ATOM   3134  HG2 PRO A 384      27.984  28.474  15.182  0.00  0.00           H  
ATOM   3135  HG3 PRO A 384      29.114  28.258  16.515  0.00  0.00           H  
ATOM   3136  HD2 PRO A 384      26.659  27.072  16.426  0.00  0.00           H  
ATOM   3137  HD3 PRO A 384      27.379  27.537  17.963  0.00  0.00           H  
ATOM   3138  N   GLU A 385      24.911  30.187  14.965  0.00  0.00           N  
ATOM   3139  CA  GLU A 385      24.018  30.696  13.921  0.00  0.00           C  
ATOM   3140  C   GLU A 385      22.643  31.139  14.472  0.00  0.00           C  
ATOM   3141  O   GLU A 385      21.853  31.712  13.725  0.00  0.00           O  
ATOM   3142  CB  GLU A 385      23.800  29.589  12.867  0.00  0.00           C  
ATOM   3143  CG  GLU A 385      25.100  29.216  12.129  0.00  0.00           C  
ATOM   3144  CD  GLU A 385      24.846  28.343  10.903  0.00  0.00           C  
ATOM   3145  OE1 GLU A 385      24.289  28.876   9.919  0.00  0.00           O  
ATOM   3146  OE2 GLU A 385      25.236  27.156  10.951  0.00  0.00           O1-
ATOM   3147  H   GLU A 385      24.933  29.187  15.100  0.00  0.00           H  
ATOM   3148  HA  GLU A 385      24.486  31.554  13.441  0.00  0.00           H  
ATOM   3149  HB2 GLU A 385      23.373  28.700  13.334  0.00  0.00           H  
ATOM   3150  HB3 GLU A 385      23.064  29.926  12.134  0.00  0.00           H  
ATOM   3151  HG2 GLU A 385      25.607  30.121  11.791  0.00  0.00           H  
ATOM   3152  HG3 GLU A 385      25.790  28.707  12.803  0.00  0.00           H  
ATOM   3153  N   VAL A 386      22.367  30.920  15.770  0.00  0.00           N  
ATOM   3154  CA  VAL A 386      21.159  31.359  16.483  0.00  0.00           C  
ATOM   3155  C   VAL A 386      21.543  32.359  17.602  0.00  0.00           C  
ATOM   3156  O   VAL A 386      20.717  32.688  18.452  0.00  0.00           O  
ATOM   3157  CB  VAL A 386      20.347  30.132  17.012  0.00  0.00           C  
ATOM   3158  CG1 VAL A 386      18.858  30.471  17.238  0.00  0.00           C  
ATOM   3159  CG2 VAL A 386      20.427  28.889  16.106  0.00  0.00           C  
ATOM   3160  H   VAL A 386      23.066  30.444  16.324  0.00  0.00           H  
ATOM   3161  HA  VAL A 386      20.517  31.912  15.796  0.00  0.00           H  
ATOM   3162  HB  VAL A 386      20.771  29.834  17.971  0.00  0.00           H  
ATOM   3163 HG11 VAL A 386      18.378  30.777  16.307  0.00  0.00           H  
ATOM   3164 HG12 VAL A 386      18.313  29.606  17.615  0.00  0.00           H  
ATOM   3165 HG13 VAL A 386      18.715  31.272  17.960  0.00  0.00           H  
ATOM   3166 HG21 VAL A 386      20.083  29.113  15.096  0.00  0.00           H  
ATOM   3167 HG22 VAL A 386      21.444  28.504  16.039  0.00  0.00           H  
ATOM   3168 HG23 VAL A 386      19.813  28.076  16.493  0.00  0.00           H  
ATOM   3169  N   LEU A 387      22.792  32.859  17.588  0.00  0.00           N  
ATOM   3170  CA  LEU A 387      23.380  33.799  18.545  0.00  0.00           C  
ATOM   3171  C   LEU A 387      24.107  34.949  17.824  0.00  0.00           C  
ATOM   3172  O   LEU A 387      25.082  35.487  18.346  0.00  0.00           O  
ATOM   3173  CB  LEU A 387      24.230  33.055  19.608  0.00  0.00           C  
ATOM   3174  CG  LEU A 387      23.448  32.127  20.568  0.00  0.00           C  
ATOM   3175  CD1 LEU A 387      24.408  31.219  21.348  0.00  0.00           C  
ATOM   3176  CD2 LEU A 387      22.548  32.904  21.544  0.00  0.00           C  
ATOM   3177  H   LEU A 387      23.403  32.547  16.846  0.00  0.00           H  
ATOM   3178  HA  LEU A 387      22.575  34.307  19.070  0.00  0.00           H  
ATOM   3179  HB2 LEU A 387      24.986  32.469  19.085  0.00  0.00           H  
ATOM   3180  HB3 LEU A 387      24.784  33.772  20.215  0.00  0.00           H  
ATOM   3181  HG  LEU A 387      22.815  31.467  19.978  0.00  0.00           H  
ATOM   3182 HD11 LEU A 387      24.997  30.600  20.671  0.00  0.00           H  
ATOM   3183 HD12 LEU A 387      25.097  31.802  21.956  0.00  0.00           H  
ATOM   3184 HD13 LEU A 387      23.864  30.546  22.012  0.00  0.00           H  
ATOM   3185 HD21 LEU A 387      23.125  33.611  22.142  0.00  0.00           H  
ATOM   3186 HD22 LEU A 387      21.774  33.463  21.020  0.00  0.00           H  
ATOM   3187 HD23 LEU A 387      22.040  32.227  22.232  0.00  0.00           H  
ATOM   3188  N   ASP A 388      23.626  35.338  16.630  0.00  0.00           N  
ATOM   3189  CA  ASP A 388      24.107  36.480  15.852  0.00  0.00           C  
ATOM   3190  C   ASP A 388      22.977  37.053  14.983  0.00  0.00           C  
ATOM   3191  O   ASP A 388      22.260  36.297  14.326  0.00  0.00           O  
ATOM   3192  CB  ASP A 388      25.405  36.117  15.089  0.00  0.00           C  
ATOM   3193  CG  ASP A 388      26.220  37.341  14.665  0.00  0.00           C  
ATOM   3194  OD1 ASP A 388      25.711  38.108  13.818  0.00  0.00           O  
ATOM   3195  OD2 ASP A 388      27.341  37.492  15.197  0.00  0.00           O1-
ATOM   3196  H   ASP A 388      22.829  34.844  16.255  0.00  0.00           H  
ATOM   3197  HA  ASP A 388      24.358  37.257  16.579  0.00  0.00           H  
ATOM   3198  HB2 ASP A 388      26.046  35.489  15.709  0.00  0.00           H  
ATOM   3199  HB3 ASP A 388      25.172  35.521  14.205  0.00  0.00           H  
ATOM   3200  N   GLU A 389      22.832  38.389  14.975  0.00  0.00           N  
ATOM   3201  CA  GLU A 389      21.782  39.138  14.283  0.00  0.00           C  
ATOM   3202  C   GLU A 389      21.990  39.225  12.758  0.00  0.00           C  
ATOM   3203  O   GLU A 389      21.026  39.506  12.045  0.00  0.00           O  
ATOM   3204  CB  GLU A 389      21.731  40.589  14.823  0.00  0.00           C  
ATOM   3205  CG  GLU A 389      21.469  40.730  16.340  0.00  0.00           C  
ATOM   3206  CD  GLU A 389      22.726  40.897  17.201  0.00  0.00           C  
ATOM   3207  OE1 GLU A 389      22.619  41.608  18.223  0.00  0.00           O  
ATOM   3208  OE2 GLU A 389      23.776  40.315  16.848  0.00  0.00           O1-
ATOM   3209  H   GLU A 389      23.465  38.939  15.547  0.00  0.00           H  
ATOM   3210  HA  GLU A 389      20.823  38.652  14.472  0.00  0.00           H  
ATOM   3211  HB2 GLU A 389      22.645  41.123  14.552  0.00  0.00           H  
ATOM   3212  HB3 GLU A 389      20.932  41.121  14.305  0.00  0.00           H  
ATOM   3213  HG2 GLU A 389      20.847  41.612  16.502  0.00  0.00           H  
ATOM   3214  HG3 GLU A 389      20.890  39.884  16.712  0.00  0.00           H  
ATOM   3215  N   THR A 390      23.214  38.983  12.252  0.00  0.00           N  
ATOM   3216  CA  THR A 390      23.539  39.011  10.819  0.00  0.00           C  
ATOM   3217  C   THR A 390      23.048  37.752  10.072  0.00  0.00           C  
ATOM   3218  O   THR A 390      22.974  37.775   8.843  0.00  0.00           O  
ATOM   3219  CB  THR A 390      25.069  39.183  10.621  0.00  0.00           C  
ATOM   3220  CG2 THR A 390      25.637  40.450  11.279  0.00  0.00           C  
ATOM   3221  OG1 THR A 390      25.809  38.054  11.048  0.00  0.00           O  
ATOM   3222  H   THR A 390      23.964  38.754  12.893  0.00  0.00           H  
ATOM   3223  HA  THR A 390      23.041  39.873  10.369  0.00  0.00           H  
ATOM   3224  HB  THR A 390      25.255  39.270   9.549  0.00  0.00           H  
ATOM   3225  HG1 THR A 390      25.781  38.016  11.999  0.00  0.00           H  
ATOM   3226 HG21 THR A 390      25.113  41.340  10.929  0.00  0.00           H  
ATOM   3227 HG22 THR A 390      25.548  40.420  12.366  0.00  0.00           H  
ATOM   3228 HG23 THR A 390      26.693  40.574  11.040  0.00  0.00           H  
ATOM   3229  N   ILE A 391      22.680  36.681  10.798  0.00  0.00           N  
ATOM   3230  CA  ILE A 391      22.069  35.472  10.254  0.00  0.00           C  
ATOM   3231  C   ILE A 391      20.554  35.727  10.163  0.00  0.00           C  
ATOM   3232  O   ILE A 391      19.906  36.035  11.165  0.00  0.00           O  
ATOM   3233  CB  ILE A 391      22.352  34.269  11.198  0.00  0.00           C  
ATOM   3234  CG1 ILE A 391      23.858  34.060  11.486  0.00  0.00           C  
ATOM   3235  CG2 ILE A 391      21.710  32.966  10.678  0.00  0.00           C  
ATOM   3236  CD1 ILE A 391      24.699  33.611  10.280  0.00  0.00           C  
ATOM   3237  H   ILE A 391      22.754  36.743  11.804  0.00  0.00           H  
ATOM   3238  HA  ILE A 391      22.473  35.259   9.262  0.00  0.00           H  
ATOM   3239  HB  ILE A 391      21.895  34.481  12.166  0.00  0.00           H  
ATOM   3240 HG12 ILE A 391      24.294  34.967  11.905  0.00  0.00           H  
ATOM   3241 HG13 ILE A 391      23.958  33.316  12.272  0.00  0.00           H  
ATOM   3242 HG21 ILE A 391      21.956  32.796   9.630  0.00  0.00           H  
ATOM   3243 HG22 ILE A 391      22.054  32.094  11.230  0.00  0.00           H  
ATOM   3244 HG23 ILE A 391      20.624  32.995  10.764  0.00  0.00           H  
ATOM   3245 HD11 ILE A 391      25.744  33.494  10.567  0.00  0.00           H  
ATOM   3246 HD12 ILE A 391      24.361  32.652   9.888  0.00  0.00           H  
ATOM   3247 HD13 ILE A 391      24.662  34.342   9.472  0.00  0.00           H  
ATOM   3248  N   GLN A 392      20.008  35.601   8.944  0.00  0.00           N  
ATOM   3249  CA  GLN A 392      18.600  35.805   8.611  0.00  0.00           C  
ATOM   3250  C   GLN A 392      17.710  34.683   9.176  0.00  0.00           C  
ATOM   3251  O   GLN A 392      18.053  33.501   9.115  0.00  0.00           O  
ATOM   3252  CB  GLN A 392      18.454  35.917   7.075  0.00  0.00           C  
ATOM   3253  CG  GLN A 392      19.057  34.750   6.256  0.00  0.00           C  
ATOM   3254  CD  GLN A 392      18.927  34.886   4.733  0.00  0.00           C  
ATOM   3255  NE2 GLN A 392      18.053  35.761   4.232  0.00  0.00           N  
ATOM   3256  OE1 GLN A 392      19.634  34.197   4.002  0.00  0.00           O  
ATOM   3257  H   GLN A 392      20.620  35.348   8.182  0.00  0.00           H  
ATOM   3258  HA  GLN A 392      18.285  36.754   9.051  0.00  0.00           H  
ATOM   3259  HB2 GLN A 392      17.396  36.032   6.837  0.00  0.00           H  
ATOM   3260  HB3 GLN A 392      18.928  36.847   6.757  0.00  0.00           H  
ATOM   3261  HG2 GLN A 392      20.117  34.636   6.483  0.00  0.00           H  
ATOM   3262  HG3 GLN A 392      18.581  33.815   6.543  0.00  0.00           H  
ATOM   3263 HE21 GLN A 392      17.432  36.266   4.849  0.00  0.00           H  
ATOM   3264 HE22 GLN A 392      17.959  35.851   3.231  0.00  0.00           H  
ATOM   3265  N   VAL A 393      16.557  35.086   9.733  0.00  0.00           N  
ATOM   3266  CA  VAL A 393      15.580  34.230  10.411  0.00  0.00           C  
ATOM   3267  C   VAL A 393      14.706  33.423   9.421  0.00  0.00           C  
ATOM   3268  O   VAL A 393      14.092  32.431   9.815  0.00  0.00           O  
ATOM   3269  CB  VAL A 393      14.697  35.152  11.307  0.00  0.00           C  
ATOM   3270  CG1 VAL A 393      13.809  36.144  10.524  0.00  0.00           C  
ATOM   3271  CG2 VAL A 393      13.858  34.379  12.341  0.00  0.00           C  
ATOM   3272  H   VAL A 393      16.361  36.077   9.733  0.00  0.00           H  
ATOM   3273  HA  VAL A 393      16.134  33.537  11.043  0.00  0.00           H  
ATOM   3274  HB  VAL A 393      15.388  35.760  11.894  0.00  0.00           H  
ATOM   3275 HG11 VAL A 393      13.023  35.633   9.966  0.00  0.00           H  
ATOM   3276 HG12 VAL A 393      13.319  36.844  11.201  0.00  0.00           H  
ATOM   3277 HG13 VAL A 393      14.388  36.734   9.814  0.00  0.00           H  
ATOM   3278 HG21 VAL A 393      13.352  35.062  13.023  0.00  0.00           H  
ATOM   3279 HG22 VAL A 393      13.092  33.762  11.872  0.00  0.00           H  
ATOM   3280 HG23 VAL A 393      14.490  33.730  12.946  0.00  0.00           H  
ATOM   3281  N   ASP A 394      14.650  33.855   8.152  0.00  0.00           N  
ATOM   3282  CA  ASP A 394      13.733  33.392   7.110  0.00  0.00           C  
ATOM   3283  C   ASP A 394      14.386  32.387   6.134  0.00  0.00           C  
ATOM   3284  O   ASP A 394      13.780  32.081   5.110  0.00  0.00           O  
ATOM   3285  CB  ASP A 394      13.177  34.636   6.355  0.00  0.00           C  
ATOM   3286  CG  ASP A 394      14.202  35.695   5.913  0.00  0.00           C  
ATOM   3287  OD1 ASP A 394      13.892  36.892   6.093  0.00  0.00           O  
ATOM   3288  OD2 ASP A 394      15.278  35.303   5.411  0.00  0.00           O1-
ATOM   3289  H   ASP A 394      15.226  34.649   7.909  0.00  0.00           H  
ATOM   3290  HA  ASP A 394      12.887  32.873   7.564  0.00  0.00           H  
ATOM   3291  HB2 ASP A 394      12.597  34.338   5.480  0.00  0.00           H  
ATOM   3292  HB3 ASP A 394      12.461  35.132   7.012  0.00  0.00           H  
ATOM   3293  N   CYS A 395      15.577  31.849   6.453  0.00  0.00           N  
ATOM   3294  CA  CYS A 395      16.294  30.835   5.673  0.00  0.00           C  
ATOM   3295  C   CYS A 395      16.401  29.533   6.480  0.00  0.00           C  
ATOM   3296  O   CYS A 395      16.649  29.573   7.684  0.00  0.00           O  
ATOM   3297  CB  CYS A 395      17.691  31.384   5.329  0.00  0.00           C  
ATOM   3298  SG  CYS A 395      18.529  30.366   4.080  0.00  0.00           S  
ATOM   3299  H   CYS A 395      16.004  32.138   7.322  0.00  0.00           H  
ATOM   3300  HA  CYS A 395      15.765  30.625   4.746  0.00  0.00           H  
ATOM   3301  HB2 CYS A 395      17.597  32.387   4.918  0.00  0.00           H  
ATOM   3302  HB3 CYS A 395      18.320  31.456   6.217  0.00  0.00           H  
ATOM   3303  HG  CYS A 395      17.632  30.580   3.112  0.00  0.00           H  
ATOM   3304  N   PHE A 396      16.247  28.380   5.805  0.00  0.00           N  
ATOM   3305  CA  PHE A 396      16.376  27.037   6.377  0.00  0.00           C  
ATOM   3306  C   PHE A 396      17.838  26.691   6.715  0.00  0.00           C  
ATOM   3307  O   PHE A 396      18.068  25.973   7.688  0.00  0.00           O  
ATOM   3308  CB  PHE A 396      15.831  25.996   5.368  0.00  0.00           C  
ATOM   3309  CG  PHE A 396      15.882  24.550   5.852  0.00  0.00           C  
ATOM   3310  CD1 PHE A 396      16.981  23.728   5.516  0.00  0.00           C  
ATOM   3311  CD2 PHE A 396      14.860  24.036   6.678  0.00  0.00           C  
ATOM   3312  CE1 PHE A 396      17.072  22.418   6.025  0.00  0.00           C  
ATOM   3313  CE2 PHE A 396      14.952  22.725   7.184  0.00  0.00           C  
ATOM   3314  CZ  PHE A 396      16.060  21.919   6.866  0.00  0.00           C  
ATOM   3315  H   PHE A 396      16.052  28.437   4.812  0.00  0.00           H  
ATOM   3316  HA  PHE A 396      15.786  26.989   7.293  0.00  0.00           H  
ATOM   3317  HB2 PHE A 396      14.796  26.234   5.121  0.00  0.00           H  
ATOM   3318  HB3 PHE A 396      16.377  26.069   4.426  0.00  0.00           H  
ATOM   3319  HD1 PHE A 396      17.773  24.110   4.888  0.00  0.00           H  
ATOM   3320  HD2 PHE A 396      14.009  24.646   6.940  0.00  0.00           H  
ATOM   3321  HE1 PHE A 396      17.920  21.798   5.774  0.00  0.00           H  
ATOM   3322  HE2 PHE A 396      14.173  22.337   7.821  0.00  0.00           H  
ATOM   3323  HZ  PHE A 396      16.131  20.917   7.262  0.00  0.00           H  
ATOM   3324  N   ASP A 397      18.812  27.190   5.928  0.00  0.00           N  
ATOM   3325  CA  ASP A 397      20.250  26.941   6.092  0.00  0.00           C  
ATOM   3326  C   ASP A 397      20.804  27.411   7.456  0.00  0.00           C  
ATOM   3327  O   ASP A 397      21.709  26.779   7.997  0.00  0.00           O  
ATOM   3328  CB  ASP A 397      21.023  27.550   4.900  0.00  0.00           C  
ATOM   3329  CG  ASP A 397      22.496  27.127   4.859  0.00  0.00           C  
ATOM   3330  OD1 ASP A 397      23.353  27.988   5.150  0.00  0.00           O  
ATOM   3331  OD2 ASP A 397      22.745  25.934   4.574  0.00  0.00           O1-
ATOM   3332  H   ASP A 397      18.539  27.786   5.159  0.00  0.00           H  
ATOM   3333  HA  ASP A 397      20.380  25.861   6.042  0.00  0.00           H  
ATOM   3334  HB2 ASP A 397      20.563  27.241   3.960  0.00  0.00           H  
ATOM   3335  HB3 ASP A 397      20.962  28.639   4.926  0.00  0.00           H  
ATOM   3336  N   SER A 398      20.185  28.450   8.044  0.00  0.00           N  
ATOM   3337  CA  SER A 398      20.459  29.006   9.373  0.00  0.00           C  
ATOM   3338  C   SER A 398      20.136  28.032  10.530  0.00  0.00           C  
ATOM   3339  O   SER A 398      20.529  28.293  11.667  0.00  0.00           O  
ATOM   3340  CB  SER A 398      19.582  30.264   9.545  0.00  0.00           C  
ATOM   3341  OG  SER A 398      19.899  31.244   8.576  0.00  0.00           O  
ATOM   3342  H   SER A 398      19.446  28.902   7.524  0.00  0.00           H  
ATOM   3343  HA  SER A 398      21.514  29.279   9.435  0.00  0.00           H  
ATOM   3344  HB2 SER A 398      18.523  30.019   9.470  0.00  0.00           H  
ATOM   3345  HB3 SER A 398      19.731  30.705  10.532  0.00  0.00           H  
ATOM   3346  HG  SER A 398      19.353  32.004   8.731  0.00  0.00           H  
ATOM   3347  N   TYR A 399      19.419  26.930  10.240  0.00  0.00           N  
ATOM   3348  CA  TYR A 399      18.931  25.915  11.177  0.00  0.00           C  
ATOM   3349  C   TYR A 399      19.320  24.488  10.749  0.00  0.00           C  
ATOM   3350  O   TYR A 399      18.879  23.523  11.371  0.00  0.00           O  
ATOM   3351  CB  TYR A 399      17.402  26.035  11.318  0.00  0.00           C  
ATOM   3352  CG  TYR A 399      16.887  27.441  11.557  0.00  0.00           C  
ATOM   3353  CD1 TYR A 399      16.170  28.099  10.538  0.00  0.00           C  
ATOM   3354  CD2 TYR A 399      17.151  28.106  12.774  0.00  0.00           C  
ATOM   3355  CE1 TYR A 399      15.715  29.414  10.732  0.00  0.00           C  
ATOM   3356  CE2 TYR A 399      16.688  29.421  12.970  0.00  0.00           C  
ATOM   3357  CZ  TYR A 399      15.965  30.069  11.950  0.00  0.00           C  
ATOM   3358  OH  TYR A 399      15.484  31.325  12.139  0.00  0.00           O  
ATOM   3359  H   TYR A 399      19.135  26.812   9.276  0.00  0.00           H  
ATOM   3360  HA  TYR A 399      19.369  26.085  12.158  0.00  0.00           H  
ATOM   3361  HB2 TYR A 399      16.916  25.634  10.426  0.00  0.00           H  
ATOM   3362  HB3 TYR A 399      17.070  25.406  12.144  0.00  0.00           H  
ATOM   3363  HD1 TYR A 399      15.978  27.604   9.597  0.00  0.00           H  
ATOM   3364  HD2 TYR A 399      17.712  27.611  13.553  0.00  0.00           H  
ATOM   3365  HE1 TYR A 399      15.175  29.921   9.948  0.00  0.00           H  
ATOM   3366  HE2 TYR A 399      16.888  29.928  13.903  0.00  0.00           H  
ATOM   3367  HH  TYR A 399      15.005  31.652  11.389  0.00  0.00           H  
ATOM   3368  N   LYS A 400      20.119  24.342   9.681  0.00  0.00           N  
ATOM   3369  CA  LYS A 400      20.471  23.068   9.050  0.00  0.00           C  
ATOM   3370  C   LYS A 400      21.659  22.367   9.748  0.00  0.00           C  
ATOM   3371  O   LYS A 400      21.920  21.198   9.466  0.00  0.00           O  
ATOM   3372  CB  LYS A 400      20.833  23.413   7.589  0.00  0.00           C  
ATOM   3373  CG  LYS A 400      21.000  22.229   6.622  0.00  0.00           C  
ATOM   3374  CD  LYS A 400      21.129  22.715   5.170  0.00  0.00           C  
ATOM   3375  CE  LYS A 400      21.277  21.572   4.160  0.00  0.00           C  
ATOM   3376  NZ  LYS A 400      21.414  22.094   2.789  0.00  0.00           N1+
ATOM   3377  H   LYS A 400      20.457  25.181   9.230  0.00  0.00           H  
ATOM   3378  HA  LYS A 400      19.607  22.401   9.063  0.00  0.00           H  
ATOM   3379  HB2 LYS A 400      20.019  24.023   7.198  0.00  0.00           H  
ATOM   3380  HB3 LYS A 400      21.725  24.041   7.557  0.00  0.00           H  
ATOM   3381  HG2 LYS A 400      21.883  21.647   6.886  0.00  0.00           H  
ATOM   3382  HG3 LYS A 400      20.145  21.560   6.711  0.00  0.00           H  
ATOM   3383  HD2 LYS A 400      20.256  23.316   4.910  0.00  0.00           H  
ATOM   3384  HD3 LYS A 400      21.991  23.379   5.094  0.00  0.00           H  
ATOM   3385  HE2 LYS A 400      22.154  20.968   4.396  0.00  0.00           H  
ATOM   3386  HE3 LYS A 400      20.409  20.912   4.203  0.00  0.00           H  
ATOM   3387  HZ1 LYS A 400      22.222  22.698   2.739  0.00  0.00           H  
ATOM   3388  HZ2 LYS A 400      21.526  21.326   2.142  0.00  0.00           H  
ATOM   3389  HZ3 LYS A 400      20.588  22.622   2.545  0.00  0.00           H  
ATOM   3390  N   ARG A 401      22.359  23.065  10.660  0.00  0.00           N  
ATOM   3391  CA  ARG A 401      23.542  22.595  11.390  0.00  0.00           C  
ATOM   3392  C   ARG A 401      23.399  22.742  12.915  0.00  0.00           C  
ATOM   3393  O   ARG A 401      24.247  22.236  13.650  0.00  0.00           O  
ATOM   3394  CB  ARG A 401      24.783  23.366  10.892  0.00  0.00           C  
ATOM   3395  CG  ARG A 401      25.122  23.137   9.408  0.00  0.00           C  
ATOM   3396  CD  ARG A 401      26.206  24.093   8.895  0.00  0.00           C  
ATOM   3397  NE  ARG A 401      25.670  25.450   8.710  0.00  0.00           N  
ATOM   3398  CZ  ARG A 401      25.063  25.934   7.614  0.00  0.00           C  
ATOM   3399  NH1 ARG A 401      24.846  25.174   6.532  0.00  0.00           N  
ATOM   3400  NH2 ARG A 401      24.649  27.205   7.604  0.00  0.00           N1+
ATOM   3401  H   ARG A 401      22.080  24.023  10.817  0.00  0.00           H  
ATOM   3402  HA  ARG A 401      23.702  21.532  11.204  0.00  0.00           H  
ATOM   3403  HB2 ARG A 401      24.623  24.432  11.067  0.00  0.00           H  
ATOM   3404  HB3 ARG A 401      25.656  23.097  11.489  0.00  0.00           H  
ATOM   3405  HG2 ARG A 401      25.445  22.105   9.266  0.00  0.00           H  
ATOM   3406  HG3 ARG A 401      24.235  23.261   8.787  0.00  0.00           H  
ATOM   3407  HD2 ARG A 401      27.044  24.131   9.593  0.00  0.00           H  
ATOM   3408  HD3 ARG A 401      26.609  23.735   7.948  0.00  0.00           H  
ATOM   3409  HE  ARG A 401      25.695  26.054   9.531  0.00  0.00           H  
ATOM   3410 HH11 ARG A 401      25.137  24.209   6.521  0.00  0.00           H  
ATOM   3411 HH12 ARG A 401      24.315  25.549   5.750  0.00  0.00           H  
ATOM   3412 HH21 ARG A 401      24.700  27.778   8.444  0.00  0.00           H  
ATOM   3413 HH22 ARG A 401      24.185  27.583   6.781  0.00  0.00           H  
ATOM   3414  N   VAL A 402      22.354  23.437  13.399  0.00  0.00           N  
ATOM   3415  CA  VAL A 402      22.178  23.810  14.809  0.00  0.00           C  
ATOM   3416  C   VAL A 402      21.766  22.613  15.690  0.00  0.00           C  
ATOM   3417  O   VAL A 402      22.026  22.631  16.892  0.00  0.00           O  
ATOM   3418  CB  VAL A 402      21.149  24.972  14.916  0.00  0.00           C  
ATOM   3419  CG1 VAL A 402      21.543  26.150  14.002  0.00  0.00           C  
ATOM   3420  CG2 VAL A 402      19.680  24.564  14.683  0.00  0.00           C  
ATOM   3421  H   VAL A 402      21.677  23.800  12.745  0.00  0.00           H  
ATOM   3422  HA  VAL A 402      23.140  24.172  15.177  0.00  0.00           H  
ATOM   3423  HB  VAL A 402      21.199  25.349  15.939  0.00  0.00           H  
ATOM   3424 HG11 VAL A 402      22.556  26.492  14.206  0.00  0.00           H  
ATOM   3425 HG12 VAL A 402      21.505  25.882  12.947  0.00  0.00           H  
ATOM   3426 HG13 VAL A 402      20.873  26.997  14.139  0.00  0.00           H  
ATOM   3427 HG21 VAL A 402      19.560  24.031  13.744  0.00  0.00           H  
ATOM   3428 HG22 VAL A 402      19.308  23.914  15.475  0.00  0.00           H  
ATOM   3429 HG23 VAL A 402      19.026  25.437  14.658  0.00  0.00           H  
ATOM   3430  N   ASP A 403      21.178  21.565  15.085  0.00  0.00           N  
ATOM   3431  CA  ASP A 403      20.820  20.302  15.734  0.00  0.00           C  
ATOM   3432  C   ASP A 403      22.044  19.393  15.906  0.00  0.00           C  
ATOM   3433  O   ASP A 403      22.042  18.563  16.811  0.00  0.00           O  
ATOM   3434  CB  ASP A 403      19.808  19.513  14.869  0.00  0.00           C  
ATOM   3435  CG  ASP A 403      18.538  20.272  14.490  0.00  0.00           C  
ATOM   3436  OD1 ASP A 403      18.142  21.187  15.243  0.00  0.00           O  
ATOM   3437  OD2 ASP A 403      17.961  19.897  13.449  0.00  0.00           O1-
ATOM   3438  H   ASP A 403      20.981  21.643  14.097  0.00  0.00           H  
ATOM   3439  HA  ASP A 403      20.383  20.505  16.714  0.00  0.00           H  
ATOM   3440  HB2 ASP A 403      20.284  19.184  13.943  0.00  0.00           H  
ATOM   3441  HB3 ASP A 403      19.499  18.606  15.392  0.00  0.00           H  
ATOM   3442  N   ILE A 404      23.082  19.549  15.063  0.00  0.00           N  
ATOM   3443  CA  ILE A 404      24.337  18.799  15.136  0.00  0.00           C  
ATOM   3444  C   ILE A 404      25.214  19.393  16.257  0.00  0.00           C  
ATOM   3445  O   ILE A 404      25.804  18.624  17.010  0.00  0.00           O  
ATOM   3446  CB  ILE A 404      25.074  18.828  13.763  0.00  0.00           C  
ATOM   3447  CG1 ILE A 404      24.169  18.299  12.620  0.00  0.00           C  
ATOM   3448  CG2 ILE A 404      26.399  18.033  13.810  0.00  0.00           C  
ATOM   3449  CD1 ILE A 404      24.771  18.424  11.212  0.00  0.00           C  
ATOM   3450  H   ILE A 404      23.012  20.262  14.351  0.00  0.00           H  
ATOM   3451  HA  ILE A 404      24.112  17.760  15.385  0.00  0.00           H  
ATOM   3452  HB  ILE A 404      25.328  19.863  13.530  0.00  0.00           H  
ATOM   3453 HG12 ILE A 404      23.905  17.258  12.809  0.00  0.00           H  
ATOM   3454 HG13 ILE A 404      23.227  18.848  12.608  0.00  0.00           H  
ATOM   3455 HG21 ILE A 404      26.223  16.985  14.055  0.00  0.00           H  
ATOM   3456 HG22 ILE A 404      26.936  18.070  12.864  0.00  0.00           H  
ATOM   3457 HG23 ILE A 404      27.083  18.435  14.554  0.00  0.00           H  
ATOM   3458 HD11 ILE A 404      24.028  18.168  10.456  0.00  0.00           H  
ATOM   3459 HD12 ILE A 404      25.105  19.443  11.013  0.00  0.00           H  
ATOM   3460 HD13 ILE A 404      25.618  17.754  11.068  0.00  0.00           H  
ATOM   3461  N   TRP A 405      25.235  20.732  16.428  0.00  0.00           N  
ATOM   3462  CA  TRP A 405      25.849  21.427  17.569  0.00  0.00           C  
ATOM   3463  C   TRP A 405      25.210  20.983  18.895  0.00  0.00           C  
ATOM   3464  O   TRP A 405      25.927  20.639  19.834  0.00  0.00           O  
ATOM   3465  CB  TRP A 405      25.717  22.960  17.387  0.00  0.00           C  
ATOM   3466  CG  TRP A 405      26.167  23.830  18.536  0.00  0.00           C  
ATOM   3467  CD1 TRP A 405      25.421  24.129  19.627  0.00  0.00           C  
ATOM   3468  CD2 TRP A 405      27.431  24.543  18.720  0.00  0.00           C  
ATOM   3469  CE2 TRP A 405      27.383  25.239  19.969  0.00  0.00           C  
ATOM   3470  CE3 TRP A 405      28.609  24.695  17.953  0.00  0.00           C  
ATOM   3471  NE1 TRP A 405      26.141  24.937  20.482  0.00  0.00           N  
ATOM   3472  CZ2 TRP A 405      28.444  26.037  20.429  0.00  0.00           C  
ATOM   3473  CZ3 TRP A 405      29.679  25.497  18.400  0.00  0.00           C  
ATOM   3474  CH2 TRP A 405      29.596  26.171  19.634  0.00  0.00           C  
ATOM   3475  H   TRP A 405      24.731  21.300  15.761  0.00  0.00           H  
ATOM   3476  HA  TRP A 405      26.908  21.170  17.603  0.00  0.00           H  
ATOM   3477  HB2 TRP A 405      26.262  23.271  16.495  0.00  0.00           H  
ATOM   3478  HB3 TRP A 405      24.674  23.209  17.189  0.00  0.00           H  
ATOM   3479  HD1 TRP A 405      24.416  23.772  19.798  0.00  0.00           H  
ATOM   3480  HE1 TRP A 405      25.763  25.280  21.354  0.00  0.00           H  
ATOM   3481  HE3 TRP A 405      28.682  24.198  17.000  0.00  0.00           H  
ATOM   3482  HZ2 TRP A 405      28.369  26.556  21.373  0.00  0.00           H  
ATOM   3483  HZ3 TRP A 405      30.562  25.602  17.788  0.00  0.00           H  
ATOM   3484  HH2 TRP A 405      30.408  26.797  19.969  0.00  0.00           H  
ATOM   3485  N   ALA A 406      23.867  20.981  18.944  0.00  0.00           N  
ATOM   3486  CA  ALA A 406      23.063  20.665  20.120  0.00  0.00           C  
ATOM   3487  C   ALA A 406      23.018  19.156  20.435  0.00  0.00           C  
ATOM   3488  O   ALA A 406      22.760  18.796  21.581  0.00  0.00           O  
ATOM   3489  CB  ALA A 406      21.644  21.191  19.867  0.00  0.00           C  
ATOM   3490  H   ALA A 406      23.365  21.279  18.119  0.00  0.00           H  
ATOM   3491  HA  ALA A 406      23.485  21.187  20.978  0.00  0.00           H  
ATOM   3492  HB1 ALA A 406      21.665  22.234  19.550  0.00  0.00           H  
ATOM   3493  HB2 ALA A 406      21.124  20.619  19.099  0.00  0.00           H  
ATOM   3494  HB3 ALA A 406      21.053  21.166  20.779  0.00  0.00           H  
ATOM   3495  N   PHE A 407      23.350  18.282  19.466  0.00  0.00           N  
ATOM   3496  CA  PHE A 407      23.610  16.852  19.664  0.00  0.00           C  
ATOM   3497  C   PHE A 407      24.956  16.655  20.390  0.00  0.00           C  
ATOM   3498  O   PHE A 407      25.057  15.780  21.248  0.00  0.00           O  
ATOM   3499  CB  PHE A 407      23.640  16.151  18.284  0.00  0.00           C  
ATOM   3500  CG  PHE A 407      23.914  14.656  18.284  0.00  0.00           C  
ATOM   3501  CD1 PHE A 407      25.241  14.179  18.242  0.00  0.00           C  
ATOM   3502  CD2 PHE A 407      22.846  13.735  18.304  0.00  0.00           C  
ATOM   3503  CE1 PHE A 407      25.502  12.797  18.244  0.00  0.00           C  
ATOM   3504  CE2 PHE A 407      23.107  12.352  18.288  0.00  0.00           C  
ATOM   3505  CZ  PHE A 407      24.434  11.882  18.271  0.00  0.00           C  
ATOM   3506  H   PHE A 407      23.519  18.651  18.540  0.00  0.00           H  
ATOM   3507  HA  PHE A 407      22.811  16.420  20.270  0.00  0.00           H  
ATOM   3508  HB2 PHE A 407      22.685  16.300  17.783  0.00  0.00           H  
ATOM   3509  HB3 PHE A 407      24.381  16.620  17.638  0.00  0.00           H  
ATOM   3510  HD1 PHE A 407      26.064  14.877  18.229  0.00  0.00           H  
ATOM   3511  HD2 PHE A 407      21.824  14.083  18.323  0.00  0.00           H  
ATOM   3512  HE1 PHE A 407      26.521  12.441  18.229  0.00  0.00           H  
ATOM   3513  HE2 PHE A 407      22.287  11.654  18.291  0.00  0.00           H  
ATOM   3514  HZ  PHE A 407      24.637  10.823  18.282  0.00  0.00           H  
ATOM   3515  N   GLY A 408      25.960  17.501  20.095  0.00  0.00           N  
ATOM   3516  CA  GLY A 408      27.258  17.548  20.769  0.00  0.00           C  
ATOM   3517  C   GLY A 408      27.187  18.002  22.237  0.00  0.00           C  
ATOM   3518  O   GLY A 408      28.101  17.706  23.005  0.00  0.00           O  
ATOM   3519  H   GLY A 408      25.795  18.197  19.380  0.00  0.00           H  
ATOM   3520  HA2 GLY A 408      27.742  16.574  20.699  0.00  0.00           H  
ATOM   3521  HA3 GLY A 408      27.896  18.248  20.229  0.00  0.00           H  
ATOM   3522  N   LEU A 409      26.095  18.682  22.630  0.00  0.00           N  
ATOM   3523  CA  LEU A 409      25.807  19.111  23.999  0.00  0.00           C  
ATOM   3524  C   LEU A 409      25.077  18.017  24.803  0.00  0.00           C  
ATOM   3525  O   LEU A 409      25.247  17.968  26.021  0.00  0.00           O  
ATOM   3526  CB  LEU A 409      24.902  20.364  23.950  0.00  0.00           C  
ATOM   3527  CG  LEU A 409      25.526  21.605  23.269  0.00  0.00           C  
ATOM   3528  CD1 LEU A 409      24.563  22.795  23.321  0.00  0.00           C  
ATOM   3529  CD2 LEU A 409      26.885  22.004  23.859  0.00  0.00           C  
ATOM   3530  H   LEU A 409      25.396  18.888  21.931  0.00  0.00           H  
ATOM   3531  HA  LEU A 409      26.735  19.340  24.526  0.00  0.00           H  
ATOM   3532  HB2 LEU A 409      23.968  20.121  23.443  0.00  0.00           H  
ATOM   3533  HB3 LEU A 409      24.608  20.631  24.962  0.00  0.00           H  
ATOM   3534  HG  LEU A 409      25.689  21.372  22.220  0.00  0.00           H  
ATOM   3535 HD11 LEU A 409      24.974  23.661  22.802  0.00  0.00           H  
ATOM   3536 HD12 LEU A 409      23.613  22.554  22.846  0.00  0.00           H  
ATOM   3537 HD13 LEU A 409      24.361  23.092  24.351  0.00  0.00           H  
ATOM   3538 HD21 LEU A 409      26.817  22.175  24.933  0.00  0.00           H  
ATOM   3539 HD22 LEU A 409      27.633  21.232  23.684  0.00  0.00           H  
ATOM   3540 HD23 LEU A 409      27.262  22.918  23.399  0.00  0.00           H  
ATOM   3541  N   VAL A 410      24.323  17.113  24.147  0.00  0.00           N  
ATOM   3542  CA  VAL A 410      23.742  15.912  24.766  0.00  0.00           C  
ATOM   3543  C   VAL A 410      24.841  14.848  24.982  0.00  0.00           C  
ATOM   3544  O   VAL A 410      24.815  14.153  25.997  0.00  0.00           O  
ATOM   3545  CB  VAL A 410      22.592  15.357  23.872  0.00  0.00           C  
ATOM   3546  CG1 VAL A 410      22.017  14.013  24.367  0.00  0.00           C  
ATOM   3547  CG2 VAL A 410      21.436  16.367  23.763  0.00  0.00           C  
ATOM   3548  H   VAL A 410      24.213  17.216  23.148  0.00  0.00           H  
ATOM   3549  HA  VAL A 410      23.329  16.176  25.742  0.00  0.00           H  
ATOM   3550  HB  VAL A 410      22.980  15.194  22.866  0.00  0.00           H  
ATOM   3551 HG11 VAL A 410      21.141  13.725  23.787  0.00  0.00           H  
ATOM   3552 HG12 VAL A 410      22.736  13.199  24.278  0.00  0.00           H  
ATOM   3553 HG13 VAL A 410      21.710  14.078  25.412  0.00  0.00           H  
ATOM   3554 HG21 VAL A 410      20.657  16.011  23.088  0.00  0.00           H  
ATOM   3555 HG22 VAL A 410      20.979  16.535  24.738  0.00  0.00           H  
ATOM   3556 HG23 VAL A 410      21.767  17.334  23.390  0.00  0.00           H  
ATOM   3557  N   LEU A 411      25.830  14.774  24.071  0.00  0.00           N  
ATOM   3558  CA  LEU A 411      27.039  13.949  24.165  0.00  0.00           C  
ATOM   3559  C   LEU A 411      27.981  14.392  25.302  0.00  0.00           C  
ATOM   3560  O   LEU A 411      28.720  13.560  25.828  0.00  0.00           O  
ATOM   3561  CB  LEU A 411      27.792  14.003  22.812  0.00  0.00           C  
ATOM   3562  CG  LEU A 411      27.604  12.757  21.923  0.00  0.00           C  
ATOM   3563  CD1 LEU A 411      26.132  12.476  21.579  0.00  0.00           C  
ATOM   3564  CD2 LEU A 411      28.447  12.883  20.644  0.00  0.00           C  
ATOM   3565  H   LEU A 411      25.753  15.367  23.256  0.00  0.00           H  
ATOM   3566  HA  LEU A 411      26.744  12.921  24.370  0.00  0.00           H  
ATOM   3567  HB2 LEU A 411      27.510  14.897  22.258  0.00  0.00           H  
ATOM   3568  HB3 LEU A 411      28.864  14.108  22.981  0.00  0.00           H  
ATOM   3569  HG  LEU A 411      27.978  11.896  22.476  0.00  0.00           H  
ATOM   3570 HD11 LEU A 411      25.686  13.305  21.034  0.00  0.00           H  
ATOM   3571 HD12 LEU A 411      26.042  11.586  20.956  0.00  0.00           H  
ATOM   3572 HD13 LEU A 411      25.529  12.305  22.470  0.00  0.00           H  
ATOM   3573 HD21 LEU A 411      28.346  11.994  20.021  0.00  0.00           H  
ATOM   3574 HD22 LEU A 411      28.139  13.743  20.047  0.00  0.00           H  
ATOM   3575 HD23 LEU A 411      29.506  13.002  20.876  0.00  0.00           H  
ATOM   3576  N   TRP A 412      27.939  15.675  25.699  0.00  0.00           N  
ATOM   3577  CA  TRP A 412      28.723  16.231  26.799  0.00  0.00           C  
ATOM   3578  C   TRP A 412      28.103  15.900  28.170  0.00  0.00           C  
ATOM   3579  O   TRP A 412      28.845  15.692  29.130  0.00  0.00           O  
ATOM   3580  CB  TRP A 412      28.779  17.760  26.622  0.00  0.00           C  
ATOM   3581  CG  TRP A 412      29.699  18.480  27.561  0.00  0.00           C  
ATOM   3582  CD1 TRP A 412      31.007  18.728  27.332  0.00  0.00           C  
ATOM   3583  CD2 TRP A 412      29.412  19.033  28.884  0.00  0.00           C  
ATOM   3584  CE2 TRP A 412      30.601  19.643  29.383  0.00  0.00           C  
ATOM   3585  CE3 TRP A 412      28.273  19.073  29.723  0.00  0.00           C  
ATOM   3586  NE1 TRP A 412      31.539  19.409  28.403  0.00  0.00           N  
ATOM   3587  CZ2 TRP A 412      30.649  20.298  30.626  0.00  0.00           C  
ATOM   3588  CZ3 TRP A 412      28.327  19.680  30.993  0.00  0.00           C  
ATOM   3589  CH2 TRP A 412      29.504  20.308  31.440  0.00  0.00           C  
ATOM   3590  H   TRP A 412      27.312  16.301  25.213  0.00  0.00           H  
ATOM   3591  HA  TRP A 412      29.737  15.833  26.763  0.00  0.00           H  
ATOM   3592  HB2 TRP A 412      29.118  17.984  25.610  0.00  0.00           H  
ATOM   3593  HB3 TRP A 412      27.787  18.205  26.707  0.00  0.00           H  
ATOM   3594  HD1 TRP A 412      31.540  18.437  26.440  0.00  0.00           H  
ATOM   3595  HE1 TRP A 412      32.512  19.685  28.451  0.00  0.00           H  
ATOM   3596  HE3 TRP A 412      27.352  18.615  29.393  0.00  0.00           H  
ATOM   3597  HZ2 TRP A 412      31.558  20.773  30.960  0.00  0.00           H  
ATOM   3598  HZ3 TRP A 412      27.453  19.671  31.624  0.00  0.00           H  
ATOM   3599  HH2 TRP A 412      29.528  20.787  32.408  0.00  0.00           H  
ATOM   3600  N   GLU A 413      26.763  15.839  28.266  0.00  0.00           N  
ATOM   3601  CA  GLU A 413      26.032  15.600  29.513  0.00  0.00           C  
ATOM   3602  C   GLU A 413      26.097  14.126  29.952  0.00  0.00           C  
ATOM   3603  O   GLU A 413      26.136  13.866  31.155  0.00  0.00           O  
ATOM   3604  CB  GLU A 413      24.557  15.992  29.304  0.00  0.00           C  
ATOM   3605  CG  GLU A 413      24.341  17.516  29.390  0.00  0.00           C  
ATOM   3606  CD  GLU A 413      22.877  17.916  29.220  0.00  0.00           C  
ATOM   3607  OE1 GLU A 413      22.014  17.225  29.803  0.00  0.00           O  
ATOM   3608  OE2 GLU A 413      22.636  18.923  28.522  0.00  0.00           O1-
ATOM   3609  H   GLU A 413      26.215  16.018  27.436  0.00  0.00           H  
ATOM   3610  HA  GLU A 413      26.462  16.208  30.312  0.00  0.00           H  
ATOM   3611  HB2 GLU A 413      24.192  15.613  28.348  0.00  0.00           H  
ATOM   3612  HB3 GLU A 413      23.941  15.513  30.066  0.00  0.00           H  
ATOM   3613  HG2 GLU A 413      24.679  17.887  30.358  0.00  0.00           H  
ATOM   3614  HG3 GLU A 413      24.943  18.024  28.638  0.00  0.00           H  
ATOM   3615  N   VAL A 414      26.156  13.174  29.004  0.00  0.00           N  
ATOM   3616  CA  VAL A 414      26.345  11.746  29.283  0.00  0.00           C  
ATOM   3617  C   VAL A 414      27.824  11.410  29.579  0.00  0.00           C  
ATOM   3618  O   VAL A 414      28.090  10.432  30.275  0.00  0.00           O  
ATOM   3619  CB  VAL A 414      25.839  10.893  28.088  0.00  0.00           C  
ATOM   3620  CG1 VAL A 414      24.316  11.013  27.904  0.00  0.00           C  
ATOM   3621  CG2 VAL A 414      26.561  11.170  26.759  0.00  0.00           C  
ATOM   3622  H   VAL A 414      26.102  13.456  28.035  0.00  0.00           H  
ATOM   3623  HA  VAL A 414      25.760  11.478  30.165  0.00  0.00           H  
ATOM   3624  HB  VAL A 414      26.028   9.848  28.331  0.00  0.00           H  
ATOM   3625 HG11 VAL A 414      23.791  10.741  28.818  0.00  0.00           H  
ATOM   3626 HG12 VAL A 414      24.018  12.027  27.638  0.00  0.00           H  
ATOM   3627 HG13 VAL A 414      23.963  10.347  27.117  0.00  0.00           H  
ATOM   3628 HG21 VAL A 414      26.159  10.548  25.962  0.00  0.00           H  
ATOM   3629 HG22 VAL A 414      26.434  12.207  26.465  0.00  0.00           H  
ATOM   3630 HG23 VAL A 414      27.630  10.966  26.815  0.00  0.00           H  
ATOM   3631  N   ALA A 415      28.779  12.227  29.096  0.00  0.00           N  
ATOM   3632  CA  ALA A 415      30.214  12.069  29.343  0.00  0.00           C  
ATOM   3633  C   ALA A 415      30.628  12.597  30.731  0.00  0.00           C  
ATOM   3634  O   ALA A 415      31.628  12.130  31.275  0.00  0.00           O  
ATOM   3635  CB  ALA A 415      30.977  12.859  28.271  0.00  0.00           C  
ATOM   3636  H   ALA A 415      28.492  13.012  28.528  0.00  0.00           H  
ATOM   3637  HA  ALA A 415      30.486  11.014  29.268  0.00  0.00           H  
ATOM   3638  HB1 ALA A 415      30.724  13.919  28.293  0.00  0.00           H  
ATOM   3639  HB2 ALA A 415      32.056  12.765  28.401  0.00  0.00           H  
ATOM   3640  HB3 ALA A 415      30.741  12.488  27.274  0.00  0.00           H  
ATOM   3641  N   ARG A 416      29.846  13.520  31.323  0.00  0.00           N  
ATOM   3642  CA  ARG A 416      29.990  13.991  32.705  0.00  0.00           C  
ATOM   3643  C   ARG A 416      29.324  13.035  33.711  0.00  0.00           C  
ATOM   3644  O   ARG A 416      29.709  13.028  34.879  0.00  0.00           O  
ATOM   3645  CB  ARG A 416      29.298  15.367  32.840  0.00  0.00           C  
ATOM   3646  CG  ARG A 416      30.122  16.535  32.276  0.00  0.00           C  
ATOM   3647  CD  ARG A 416      31.299  16.921  33.189  0.00  0.00           C  
ATOM   3648  NE  ARG A 416      32.056  18.055  32.645  0.00  0.00           N  
ATOM   3649  CZ  ARG A 416      32.882  18.855  33.342  0.00  0.00           C  
ATOM   3650  NH1 ARG A 416      33.110  18.677  34.649  0.00  0.00           N  
ATOM   3651  NH2 ARG A 416      33.503  19.861  32.717  0.00  0.00           N1+
ATOM   3652  H   ARG A 416      29.060  13.876  30.796  0.00  0.00           H  
ATOM   3653  HA  ARG A 416      31.046  14.064  32.968  0.00  0.00           H  
ATOM   3654  HB2 ARG A 416      28.330  15.338  32.336  0.00  0.00           H  
ATOM   3655  HB3 ARG A 416      29.072  15.589  33.886  0.00  0.00           H  
ATOM   3656  HG2 ARG A 416      30.472  16.306  31.269  0.00  0.00           H  
ATOM   3657  HG3 ARG A 416      29.465  17.398  32.177  0.00  0.00           H  
ATOM   3658  HD2 ARG A 416      30.914  17.189  34.172  0.00  0.00           H  
ATOM   3659  HD3 ARG A 416      31.987  16.087  33.331  0.00  0.00           H  
ATOM   3660  HE  ARG A 416      31.951  18.220  31.653  0.00  0.00           H  
ATOM   3661 HH11 ARG A 416      32.679  17.904  35.153  0.00  0.00           H  
ATOM   3662 HH12 ARG A 416      33.730  19.296  35.148  0.00  0.00           H  
ATOM   3663 HH21 ARG A 416      33.404  19.978  31.716  0.00  0.00           H  
ATOM   3664 HH22 ARG A 416      34.138  20.468  33.215  0.00  0.00           H  
ATOM   3665  N   ARG A 417      28.349  12.226  33.266  0.00  0.00           N  
ATOM   3666  CA  ARG A 417      27.673  11.204  34.068  0.00  0.00           C  
ATOM   3667  C   ARG A 417      28.381   9.841  33.983  0.00  0.00           C  
ATOM   3668  O   ARG A 417      28.075   8.962  34.787  0.00  0.00           O  
ATOM   3669  CB  ARG A 417      26.226  11.073  33.558  0.00  0.00           C  
ATOM   3670  CG  ARG A 417      25.365  12.297  33.931  0.00  0.00           C  
ATOM   3671  CD  ARG A 417      24.573  12.119  35.233  0.00  0.00           C  
ATOM   3672  NE  ARG A 417      25.410  12.122  36.445  0.00  0.00           N  
ATOM   3673  CZ  ARG A 417      25.053  11.612  37.640  0.00  0.00           C  
ATOM   3674  NH1 ARG A 417      23.854  11.055  37.846  0.00  0.00           N  
ATOM   3675  NH2 ARG A 417      25.907  11.655  38.667  0.00  0.00           N1+
ATOM   3676  H   ARG A 417      28.082  12.296  32.294  0.00  0.00           H  
ATOM   3677  HA  ARG A 417      27.665  11.493  35.119  0.00  0.00           H  
ATOM   3678  HB2 ARG A 417      26.239  10.962  32.474  0.00  0.00           H  
ATOM   3679  HB3 ARG A 417      25.752  10.165  33.937  0.00  0.00           H  
ATOM   3680  HG2 ARG A 417      25.961  13.209  33.972  0.00  0.00           H  
ATOM   3681  HG3 ARG A 417      24.645  12.466  33.130  0.00  0.00           H  
ATOM   3682  HD2 ARG A 417      23.851  12.926  35.326  0.00  0.00           H  
ATOM   3683  HD3 ARG A 417      24.012  11.189  35.174  0.00  0.00           H  
ATOM   3684  HE  ARG A 417      26.309  12.575  36.364  0.00  0.00           H  
ATOM   3685 HH11 ARG A 417      23.167  11.045  37.099  0.00  0.00           H  
ATOM   3686 HH12 ARG A 417      23.607  10.662  38.743  0.00  0.00           H  
ATOM   3687 HH21 ARG A 417      26.808  12.114  38.585  0.00  0.00           H  
ATOM   3688 HH22 ARG A 417      25.641  11.275  39.564  0.00  0.00           H  
ATOM   3689  N   MET A 418      29.366   9.686  33.081  0.00  0.00           N  
ATOM   3690  CA  MET A 418      30.353   8.609  33.094  0.00  0.00           C  
ATOM   3691  C   MET A 418      31.505   9.009  34.033  0.00  0.00           C  
ATOM   3692  O   MET A 418      31.899  10.175  34.090  0.00  0.00           O  
ATOM   3693  CB  MET A 418      30.935   8.431  31.676  0.00  0.00           C  
ATOM   3694  CG  MET A 418      30.072   7.532  30.778  0.00  0.00           C  
ATOM   3695  SD  MET A 418      30.723   7.299  29.102  0.00  0.00           S  
ATOM   3696  CE  MET A 418      32.144   6.223  29.429  0.00  0.00           C  
ATOM   3697  H   MET A 418      29.550  10.456  32.454  0.00  0.00           H  
ATOM   3698  HA  MET A 418      29.908   7.676  33.440  0.00  0.00           H  
ATOM   3699  HB2 MET A 418      31.087   9.400  31.198  0.00  0.00           H  
ATOM   3700  HB3 MET A 418      31.924   7.976  31.741  0.00  0.00           H  
ATOM   3701  HG2 MET A 418      29.937   6.552  31.236  0.00  0.00           H  
ATOM   3702  HG3 MET A 418      29.076   7.964  30.682  0.00  0.00           H  
ATOM   3703  HE1 MET A 418      31.822   5.302  29.915  0.00  0.00           H  
ATOM   3704  HE2 MET A 418      32.636   5.970  28.491  0.00  0.00           H  
ATOM   3705  HE3 MET A 418      32.873   6.718  30.069  0.00  0.00           H  
ATOM   3706  N   VAL A 419      32.046   8.019  34.759  0.00  0.00           N  
ATOM   3707  CA  VAL A 419      33.160   8.165  35.698  0.00  0.00           C  
ATOM   3708  C   VAL A 419      34.486   8.113  34.913  0.00  0.00           C  
ATOM   3709  O   VAL A 419      34.619   7.359  33.948  0.00  0.00           O  
ATOM   3710  CB  VAL A 419      33.091   7.002  36.731  0.00  0.00           C  
ATOM   3711  CG1 VAL A 419      34.218   7.052  37.784  0.00  0.00           C  
ATOM   3712  CG2 VAL A 419      31.729   6.966  37.455  0.00  0.00           C  
ATOM   3713  H   VAL A 419      31.669   7.089  34.644  0.00  0.00           H  
ATOM   3714  HA  VAL A 419      33.077   9.120  36.221  0.00  0.00           H  
ATOM   3715  HB  VAL A 419      33.194   6.057  36.194  0.00  0.00           H  
ATOM   3716 HG11 VAL A 419      34.199   7.991  38.337  0.00  0.00           H  
ATOM   3717 HG12 VAL A 419      34.113   6.245  38.509  0.00  0.00           H  
ATOM   3718 HG13 VAL A 419      35.207   6.945  37.339  0.00  0.00           H  
ATOM   3719 HG21 VAL A 419      31.526   7.913  37.955  0.00  0.00           H  
ATOM   3720 HG22 VAL A 419      30.905   6.771  36.768  0.00  0.00           H  
ATOM   3721 HG23 VAL A 419      31.703   6.180  38.210  0.00  0.00           H  
ATOM   3722  N   SER A 420      35.464   8.922  35.347  0.00  0.00           N  
ATOM   3723  CA  SER A 420      36.792   9.056  34.751  0.00  0.00           C  
ATOM   3724  C   SER A 420      37.829   9.325  35.848  0.00  0.00           C  
ATOM   3725  O   SER A 420      37.670  10.264  36.627  0.00  0.00           O  
ATOM   3726  CB  SER A 420      36.754  10.089  33.608  0.00  0.00           C  
ATOM   3727  OG  SER A 420      36.413  11.376  34.083  0.00  0.00           O  
ATOM   3728  H   SER A 420      35.276   9.498  36.157  0.00  0.00           H  
ATOM   3729  HA  SER A 420      37.056   8.097  34.301  0.00  0.00           H  
ATOM   3730  HB2 SER A 420      37.724  10.143  33.117  0.00  0.00           H  
ATOM   3731  HB3 SER A 420      36.032   9.793  32.849  0.00  0.00           H  
ATOM   3732  HG  SER A 420      35.515  11.339  34.379  0.00  0.00           H  
ATOM   3733  N   ASN A 421      38.860   8.464  35.937  0.00  0.00           N  
ATOM   3734  CA  ASN A 421      39.943   8.477  36.935  0.00  0.00           C  
ATOM   3735  C   ASN A 421      39.436   8.109  38.352  0.00  0.00           C  
ATOM   3736  O   ASN A 421      40.076   8.435  39.351  0.00  0.00           O  
ATOM   3737  CB  ASN A 421      40.739   9.810  36.867  0.00  0.00           C  
ATOM   3738  CG  ASN A 421      42.168   9.711  37.414  0.00  0.00           C  
ATOM   3739  ND2 ASN A 421      42.466  10.449  38.485  0.00  0.00           N  
ATOM   3740  OD1 ASN A 421      42.989   8.967  36.882  0.00  0.00           O  
ATOM   3741  H   ASN A 421      38.898   7.719  35.255  0.00  0.00           H  
ATOM   3742  HA  ASN A 421      40.605   7.665  36.632  0.00  0.00           H  
ATOM   3743  HB2 ASN A 421      40.840  10.110  35.825  0.00  0.00           H  
ATOM   3744  HB3 ASN A 421      40.199  10.615  37.367  0.00  0.00           H  
ATOM   3745 HD21 ASN A 421      41.761  11.029  38.914  0.00  0.00           H  
ATOM   3746 HD22 ASN A 421      43.395  10.400  38.878  0.00  0.00           H  
ATOM   3747  N   GLY A 422      38.260   7.461  38.437  0.00  0.00           N  
ATOM   3748  CA  GLY A 422      37.540   7.152  39.670  0.00  0.00           C  
ATOM   3749  C   GLY A 422      36.736   8.327  40.249  0.00  0.00           C  
ATOM   3750  O   GLY A 422      36.061   8.143  41.261  0.00  0.00           O  
ATOM   3751  H   GLY A 422      37.797   7.225  37.572  0.00  0.00           H  
ATOM   3752  HA2 GLY A 422      36.850   6.333  39.463  0.00  0.00           H  
ATOM   3753  HA3 GLY A 422      38.235   6.787  40.427  0.00  0.00           H  
ATOM   3754  N   ILE A 423      36.799   9.520  39.629  0.00  0.00           N  
ATOM   3755  CA  ILE A 423      36.134  10.740  40.085  0.00  0.00           C  
ATOM   3756  C   ILE A 423      34.689  10.725  39.563  0.00  0.00           C  
ATOM   3757  O   ILE A 423      34.448  10.747  38.354  0.00  0.00           O  
ATOM   3758  CB  ILE A 423      36.907  11.993  39.568  0.00  0.00           C  
ATOM   3759  CG1 ILE A 423      38.351  11.995  40.135  0.00  0.00           C  
ATOM   3760  CG2 ILE A 423      36.180  13.319  39.899  0.00  0.00           C  
ATOM   3761  CD1 ILE A 423      39.224  13.180  39.705  0.00  0.00           C  
ATOM   3762  H   ILE A 423      37.358   9.592  38.790  0.00  0.00           H  
ATOM   3763  HA  ILE A 423      36.128  10.765  41.177  0.00  0.00           H  
ATOM   3764  HB  ILE A 423      36.977  11.937  38.481  0.00  0.00           H  
ATOM   3765 HG12 ILE A 423      38.317  11.962  41.225  0.00  0.00           H  
ATOM   3766 HG13 ILE A 423      38.865  11.086  39.825  0.00  0.00           H  
ATOM   3767 HG21 ILE A 423      36.078  13.456  40.976  0.00  0.00           H  
ATOM   3768 HG22 ILE A 423      36.711  14.182  39.500  0.00  0.00           H  
ATOM   3769 HG23 ILE A 423      35.181  13.367  39.464  0.00  0.00           H  
ATOM   3770 HD11 ILE A 423      38.886  14.117  40.146  0.00  0.00           H  
ATOM   3771 HD12 ILE A 423      40.257  13.030  40.020  0.00  0.00           H  
ATOM   3772 HD13 ILE A 423      39.221  13.292  38.624  0.00  0.00           H  
ATOM   3773  N   VAL A 424      33.746  10.714  40.514  0.00  0.00           N  
ATOM   3774  CA  VAL A 424      32.311  10.879  40.311  0.00  0.00           C  
ATOM   3775  C   VAL A 424      31.971  12.381  40.311  0.00  0.00           C  
ATOM   3776  O   VAL A 424      32.657  13.187  40.942  0.00  0.00           O  
ATOM   3777  CB  VAL A 424      31.548  10.159  41.460  0.00  0.00           C  
ATOM   3778  CG1 VAL A 424      31.690   8.631  41.344  0.00  0.00           C  
ATOM   3779  CG2 VAL A 424      31.925  10.622  42.885  0.00  0.00           C  
ATOM   3780  H   VAL A 424      34.056  10.684  41.475  0.00  0.00           H  
ATOM   3781  HA  VAL A 424      32.020  10.448  39.350  0.00  0.00           H  
ATOM   3782  HB  VAL A 424      30.486  10.375  41.329  0.00  0.00           H  
ATOM   3783 HG11 VAL A 424      31.087   8.122  42.096  0.00  0.00           H  
ATOM   3784 HG12 VAL A 424      31.358   8.278  40.368  0.00  0.00           H  
ATOM   3785 HG13 VAL A 424      32.724   8.312  41.478  0.00  0.00           H  
ATOM   3786 HG21 VAL A 424      31.331  10.093  43.631  0.00  0.00           H  
ATOM   3787 HG22 VAL A 424      32.974  10.429  43.111  0.00  0.00           H  
ATOM   3788 HG23 VAL A 424      31.741  11.686  43.032  0.00  0.00           H  
ATOM   3789  N   GLU A 425      30.900  12.741  39.591  0.00  0.00           N  
ATOM   3790  CA  GLU A 425      30.394  14.104  39.442  0.00  0.00           C  
ATOM   3791  C   GLU A 425      28.876  14.130  39.618  0.00  0.00           C  
ATOM   3792  O   GLU A 425      28.201  13.122  39.411  0.00  0.00           O  
ATOM   3793  CB  GLU A 425      30.794  14.678  38.067  0.00  0.00           C  
ATOM   3794  CG  GLU A 425      32.309  14.866  37.871  0.00  0.00           C  
ATOM   3795  CD  GLU A 425      32.619  15.686  36.621  0.00  0.00           C  
ATOM   3796  OE1 GLU A 425      33.357  15.165  35.757  0.00  0.00           O  
ATOM   3797  OE2 GLU A 425      32.145  16.842  36.557  0.00  0.00           O1-
ATOM   3798  H   GLU A 425      30.382  12.019  39.113  0.00  0.00           H  
ATOM   3799  HA  GLU A 425      30.811  14.744  40.222  0.00  0.00           H  
ATOM   3800  HB2 GLU A 425      30.407  14.036  37.276  0.00  0.00           H  
ATOM   3801  HB3 GLU A 425      30.296  15.639  37.935  0.00  0.00           H  
ATOM   3802  HG2 GLU A 425      32.736  15.385  38.730  0.00  0.00           H  
ATOM   3803  HG3 GLU A 425      32.809  13.898  37.811  0.00  0.00           H  
ATOM   3804  N   ASP A 426      28.344  15.322  39.926  0.00  0.00           N  
ATOM   3805  CA  ASP A 426      26.918  15.661  39.905  0.00  0.00           C  
ATOM   3806  C   ASP A 426      26.431  15.773  38.449  0.00  0.00           C  
ATOM   3807  O   ASP A 426      27.237  15.955  37.534  0.00  0.00           O  
ATOM   3808  CB  ASP A 426      26.684  17.037  40.588  0.00  0.00           C  
ATOM   3809  CG  ASP A 426      27.444  17.232  41.902  0.00  0.00           C  
ATOM   3810  OD1 ASP A 426      26.914  16.785  42.942  0.00  0.00           O  
ATOM   3811  OD2 ASP A 426      28.551  17.810  41.831  0.00  0.00           O1-
ATOM   3812  H   ASP A 426      28.977  16.086  40.116  0.00  0.00           H  
ATOM   3813  HA  ASP A 426      26.357  14.886  40.430  0.00  0.00           H  
ATOM   3814  HB2 ASP A 426      26.981  17.848  39.919  0.00  0.00           H  
ATOM   3815  HB3 ASP A 426      25.620  17.183  40.776  0.00  0.00           H  
ATOM   3816  N   TYR A 427      25.107  15.711  38.232  0.00  0.00           N  
ATOM   3817  CA  TYR A 427      24.515  16.011  36.929  0.00  0.00           C  
ATOM   3818  C   TYR A 427      24.482  17.540  36.746  0.00  0.00           C  
ATOM   3819  O   TYR A 427      24.000  18.263  37.619  0.00  0.00           O  
ATOM   3820  CB  TYR A 427      23.086  15.431  36.852  0.00  0.00           C  
ATOM   3821  CG  TYR A 427      22.385  15.618  35.511  0.00  0.00           C  
ATOM   3822  CD1 TYR A 427      21.021  15.976  35.476  0.00  0.00           C  
ATOM   3823  CD2 TYR A 427      23.089  15.453  34.296  0.00  0.00           C  
ATOM   3824  CE1 TYR A 427      20.376  16.181  34.243  0.00  0.00           C  
ATOM   3825  CE2 TYR A 427      22.451  15.682  33.066  0.00  0.00           C  
ATOM   3826  CZ  TYR A 427      21.095  16.050  33.040  0.00  0.00           C  
ATOM   3827  OH  TYR A 427      20.486  16.288  31.847  0.00  0.00           O  
ATOM   3828  H   TYR A 427      24.484  15.579  39.016  0.00  0.00           H  
ATOM   3829  HA  TYR A 427      25.135  15.551  36.158  0.00  0.00           H  
ATOM   3830  HB2 TYR A 427      23.116  14.360  37.058  0.00  0.00           H  
ATOM   3831  HB3 TYR A 427      22.469  15.864  37.641  0.00  0.00           H  
ATOM   3832  HD1 TYR A 427      20.465  16.100  36.393  0.00  0.00           H  
ATOM   3833  HD2 TYR A 427      24.129  15.165  34.285  0.00  0.00           H  
ATOM   3834  HE1 TYR A 427      19.332  16.455  34.227  0.00  0.00           H  
ATOM   3835  HE2 TYR A 427      23.004  15.573  32.145  0.00  0.00           H  
ATOM   3836  HH  TYR A 427      21.104  16.431  31.137  0.00  0.00           H  
ATOM   3837  N   LYS A 428      25.033  18.011  35.617  0.00  0.00           N  
ATOM   3838  CA  LYS A 428      25.252  19.419  35.296  0.00  0.00           C  
ATOM   3839  C   LYS A 428      25.062  19.676  33.788  0.00  0.00           C  
ATOM   3840  O   LYS A 428      25.440  18.817  32.988  0.00  0.00           O  
ATOM   3841  CB  LYS A 428      26.614  19.886  35.866  0.00  0.00           C  
ATOM   3842  CG  LYS A 428      27.848  19.194  35.243  0.00  0.00           C  
ATOM   3843  CD  LYS A 428      29.163  19.466  35.994  0.00  0.00           C  
ATOM   3844  CE  LYS A 428      29.270  18.697  37.323  0.00  0.00           C  
ATOM   3845  NZ  LYS A 428      30.585  18.875  37.958  0.00  0.00           N1+
ATOM   3846  H   LYS A 428      25.383  17.343  34.944  0.00  0.00           H  
ATOM   3847  HA  LYS A 428      24.482  19.973  35.831  0.00  0.00           H  
ATOM   3848  HB2 LYS A 428      26.711  20.965  35.737  0.00  0.00           H  
ATOM   3849  HB3 LYS A 428      26.604  19.723  36.944  0.00  0.00           H  
ATOM   3850  HG2 LYS A 428      27.694  18.116  35.185  0.00  0.00           H  
ATOM   3851  HG3 LYS A 428      27.958  19.534  34.213  0.00  0.00           H  
ATOM   3852  HD2 LYS A 428      29.993  19.170  35.351  0.00  0.00           H  
ATOM   3853  HD3 LYS A 428      29.278  20.538  36.164  0.00  0.00           H  
ATOM   3854  HE2 LYS A 428      28.499  19.020  38.023  0.00  0.00           H  
ATOM   3855  HE3 LYS A 428      29.127  17.632  37.151  0.00  0.00           H  
ATOM   3856  HZ1 LYS A 428      30.801  19.858  38.037  0.00  0.00           H  
ATOM   3857  HZ2 LYS A 428      30.570  18.458  38.878  0.00  0.00           H  
ATOM   3858  HZ3 LYS A 428      31.288  18.406  37.398  0.00  0.00           H  
ATOM   3859  N   PRO A 429      24.510  20.841  33.379  0.00  0.00           N  
ATOM   3860  CA  PRO A 429      24.339  21.219  31.966  0.00  0.00           C  
ATOM   3861  C   PRO A 429      25.634  21.844  31.385  0.00  0.00           C  
ATOM   3862  O   PRO A 429      26.543  22.175  32.148  0.00  0.00           O  
ATOM   3863  CB  PRO A 429      23.215  22.264  32.029  0.00  0.00           C  
ATOM   3864  CG  PRO A 429      23.447  22.986  33.344  0.00  0.00           C  
ATOM   3865  CD  PRO A 429      23.943  21.870  34.261  0.00  0.00           C  
ATOM   3866  HA  PRO A 429      24.031  20.361  31.366  0.00  0.00           H  
ATOM   3867  HB2 PRO A 429      23.195  22.942  31.183  0.00  0.00           H  
ATOM   3868  HB3 PRO A 429      22.250  21.757  32.054  0.00  0.00           H  
ATOM   3869  HG2 PRO A 429      24.222  23.744  33.219  0.00  0.00           H  
ATOM   3870  HG3 PRO A 429      22.553  23.482  33.724  0.00  0.00           H  
ATOM   3871  HD2 PRO A 429      24.678  22.240  34.977  0.00  0.00           H  
ATOM   3872  HD3 PRO A 429      23.102  21.451  34.814  0.00  0.00           H  
ATOM   3873  N   PRO A 430      25.740  22.039  30.051  0.00  0.00           N  
ATOM   3874  CA  PRO A 430      26.896  22.697  29.420  0.00  0.00           C  
ATOM   3875  C   PRO A 430      26.883  24.219  29.654  0.00  0.00           C  
ATOM   3876  O   PRO A 430      25.819  24.837  29.688  0.00  0.00           O  
ATOM   3877  CB  PRO A 430      26.766  22.357  27.930  0.00  0.00           C  
ATOM   3878  CG  PRO A 430      25.275  22.155  27.714  0.00  0.00           C  
ATOM   3879  CD  PRO A 430      24.763  21.616  29.047  0.00  0.00           C  
ATOM   3880  HA  PRO A 430      27.828  22.282  29.805  0.00  0.00           H  
ATOM   3881  HB2 PRO A 430      27.179  23.121  27.270  0.00  0.00           H  
ATOM   3882  HB3 PRO A 430      27.294  21.425  27.721  0.00  0.00           H  
ATOM   3883  HG2 PRO A 430      24.803  23.115  27.498  0.00  0.00           H  
ATOM   3884  HG3 PRO A 430      25.057  21.483  26.888  0.00  0.00           H  
ATOM   3885  HD2 PRO A 430      23.754  21.972  29.246  0.00  0.00           H  
ATOM   3886  HD3 PRO A 430      24.740  20.526  29.023  0.00  0.00           H  
ATOM   3887  N   PHE A 431      28.079  24.802  29.843  0.00  0.00           N  
ATOM   3888  CA  PHE A 431      28.356  26.228  30.082  0.00  0.00           C  
ATOM   3889  C   PHE A 431      28.118  26.676  31.541  0.00  0.00           C  
ATOM   3890  O   PHE A 431      28.202  27.869  31.822  0.00  0.00           O  
ATOM   3891  CB  PHE A 431      27.702  27.175  29.039  0.00  0.00           C  
ATOM   3892  CG  PHE A 431      28.077  26.925  27.588  0.00  0.00           C  
ATOM   3893  CD1 PHE A 431      29.319  27.374  27.088  0.00  0.00           C  
ATOM   3894  CD2 PHE A 431      27.171  26.274  26.723  0.00  0.00           C  
ATOM   3895  CE1 PHE A 431      29.646  27.183  25.731  0.00  0.00           C  
ATOM   3896  CE2 PHE A 431      27.499  26.082  25.368  0.00  0.00           C  
ATOM   3897  CZ  PHE A 431      28.733  26.543  24.870  0.00  0.00           C  
ATOM   3898  H   PHE A 431      28.889  24.201  29.797  0.00  0.00           H  
ATOM   3899  HA  PHE A 431      29.434  26.318  29.946  0.00  0.00           H  
ATOM   3900  HB2 PHE A 431      26.617  27.168  29.133  0.00  0.00           H  
ATOM   3901  HB3 PHE A 431      27.987  28.205  29.254  0.00  0.00           H  
ATOM   3902  HD1 PHE A 431      30.018  27.877  27.739  0.00  0.00           H  
ATOM   3903  HD2 PHE A 431      26.216  25.930  27.093  0.00  0.00           H  
ATOM   3904  HE1 PHE A 431      30.593  27.533  25.349  0.00  0.00           H  
ATOM   3905  HE2 PHE A 431      26.799  25.588  24.709  0.00  0.00           H  
ATOM   3906  HZ  PHE A 431      28.982  26.404  23.829  0.00  0.00           H  
ATOM   3907  N   TYR A 432      27.815  25.740  32.461  0.00  0.00           N  
ATOM   3908  CA  TYR A 432      27.406  25.934  33.862  0.00  0.00           C  
ATOM   3909  C   TYR A 432      28.272  26.896  34.702  0.00  0.00           C  
ATOM   3910  O   TYR A 432      27.741  27.593  35.565  0.00  0.00           O  
ATOM   3911  CB  TYR A 432      27.297  24.538  34.513  0.00  0.00           C  
ATOM   3912  CG  TYR A 432      26.727  24.468  35.919  0.00  0.00           C  
ATOM   3913  CD1 TYR A 432      27.541  24.060  36.996  0.00  0.00           C  
ATOM   3914  CD2 TYR A 432      25.367  24.769  36.146  0.00  0.00           C  
ATOM   3915  CE1 TYR A 432      26.995  23.938  38.288  0.00  0.00           C  
ATOM   3916  CE2 TYR A 432      24.821  24.645  37.438  0.00  0.00           C  
ATOM   3917  CZ  TYR A 432      25.634  24.224  38.509  0.00  0.00           C  
ATOM   3918  OH  TYR A 432      25.105  24.091  39.760  0.00  0.00           O  
ATOM   3919  H   TYR A 432      27.789  24.785  32.131  0.00  0.00           H  
ATOM   3920  HA  TYR A 432      26.405  26.367  33.827  0.00  0.00           H  
ATOM   3921  HB2 TYR A 432      26.643  23.921  33.901  0.00  0.00           H  
ATOM   3922  HB3 TYR A 432      28.271  24.047  34.496  0.00  0.00           H  
ATOM   3923  HD1 TYR A 432      28.585  23.832  36.834  0.00  0.00           H  
ATOM   3924  HD2 TYR A 432      24.735  25.080  35.327  0.00  0.00           H  
ATOM   3925  HE1 TYR A 432      27.622  23.619  39.108  0.00  0.00           H  
ATOM   3926  HE2 TYR A 432      23.776  24.867  37.601  0.00  0.00           H  
ATOM   3927  HH  TYR A 432      24.183  24.292  39.800  0.00  0.00           H  
ATOM   3928  N   ASP A 433      29.587  26.935  34.435  0.00  0.00           N  
ATOM   3929  CA  ASP A 433      30.591  27.710  35.171  0.00  0.00           C  
ATOM   3930  C   ASP A 433      30.961  29.039  34.474  0.00  0.00           C  
ATOM   3931  O   ASP A 433      31.823  29.754  34.984  0.00  0.00           O  
ATOM   3932  CB  ASP A 433      31.880  26.857  35.308  0.00  0.00           C  
ATOM   3933  CG  ASP A 433      31.637  25.444  35.854  0.00  0.00           C  
ATOM   3934  OD1 ASP A 433      31.842  24.488  35.073  0.00  0.00           O  
ATOM   3935  OD2 ASP A 433      31.232  25.346  37.032  0.00  0.00           O1-
ATOM   3936  H   ASP A 433      29.934  26.325  33.710  0.00  0.00           H  
ATOM   3937  HA  ASP A 433      30.220  27.946  36.171  0.00  0.00           H  
ATOM   3938  HB2 ASP A 433      32.377  26.769  34.340  0.00  0.00           H  
ATOM   3939  HB3 ASP A 433      32.592  27.352  35.971  0.00  0.00           H  
ATOM   3940  N   VAL A 434      30.334  29.375  33.330  0.00  0.00           N  
ATOM   3941  CA  VAL A 434      30.659  30.532  32.479  0.00  0.00           C  
ATOM   3942  C   VAL A 434      29.438  31.383  32.071  0.00  0.00           C  
ATOM   3943  O   VAL A 434      29.626  32.446  31.479  0.00  0.00           O  
ATOM   3944  CB  VAL A 434      31.574  30.129  31.288  0.00  0.00           C  
ATOM   3945  CG1 VAL A 434      32.981  29.696  31.737  0.00  0.00           C  
ATOM   3946  CG2 VAL A 434      30.948  29.058  30.377  0.00  0.00           C  
ATOM   3947  H   VAL A 434      29.630  28.739  32.979  0.00  0.00           H  
ATOM   3948  HA  VAL A 434      31.238  31.236  33.080  0.00  0.00           H  
ATOM   3949  HB  VAL A 434      31.720  31.019  30.673  0.00  0.00           H  
ATOM   3950 HG11 VAL A 434      32.953  28.769  32.311  0.00  0.00           H  
ATOM   3951 HG12 VAL A 434      33.631  29.528  30.878  0.00  0.00           H  
ATOM   3952 HG13 VAL A 434      33.449  30.459  32.358  0.00  0.00           H  
ATOM   3953 HG21 VAL A 434      31.559  28.897  29.488  0.00  0.00           H  
ATOM   3954 HG22 VAL A 434      30.860  28.102  30.892  0.00  0.00           H  
ATOM   3955 HG23 VAL A 434      29.954  29.350  30.040  0.00  0.00           H  
ATOM   3956  N   VAL A 435      28.210  30.956  32.414  0.00  0.00           N  
ATOM   3957  CA  VAL A 435      26.952  31.701  32.260  0.00  0.00           C  
ATOM   3958  C   VAL A 435      26.093  31.507  33.527  0.00  0.00           C  
ATOM   3959  O   VAL A 435      26.233  30.470  34.182  0.00  0.00           O  
ATOM   3960  CB  VAL A 435      26.215  31.354  30.927  0.00  0.00           C  
ATOM   3961  CG1 VAL A 435      27.076  31.591  29.678  0.00  0.00           C  
ATOM   3962  CG2 VAL A 435      25.581  29.952  30.892  0.00  0.00           C  
ATOM   3963  H   VAL A 435      28.141  30.077  32.905  0.00  0.00           H  
ATOM   3964  HA  VAL A 435      27.212  32.760  32.222  0.00  0.00           H  
ATOM   3965  HB  VAL A 435      25.382  32.045  30.829  0.00  0.00           H  
ATOM   3966 HG11 VAL A 435      27.522  32.586  29.688  0.00  0.00           H  
ATOM   3967 HG12 VAL A 435      27.882  30.861  29.603  0.00  0.00           H  
ATOM   3968 HG13 VAL A 435      26.480  31.515  28.770  0.00  0.00           H  
ATOM   3969 HG21 VAL A 435      24.887  29.794  31.716  0.00  0.00           H  
ATOM   3970 HG22 VAL A 435      25.015  29.801  29.975  0.00  0.00           H  
ATOM   3971 HG23 VAL A 435      26.335  29.174  30.932  0.00  0.00           H  
ATOM   3972  N   PRO A 436      25.171  32.439  33.869  0.00  0.00           N  
ATOM   3973  CA  PRO A 436      24.230  32.267  34.990  0.00  0.00           C  
ATOM   3974  C   PRO A 436      23.155  31.204  34.687  0.00  0.00           C  
ATOM   3975  O   PRO A 436      22.982  30.803  33.536  0.00  0.00           O  
ATOM   3976  CB  PRO A 436      23.630  33.661  35.219  0.00  0.00           C  
ATOM   3977  CG  PRO A 436      23.721  34.346  33.866  0.00  0.00           C  
ATOM   3978  CD  PRO A 436      24.953  33.729  33.204  0.00  0.00           C  
ATOM   3979  HA  PRO A 436      24.775  31.957  35.884  0.00  0.00           H  
ATOM   3980  HB2 PRO A 436      22.611  33.646  35.608  0.00  0.00           H  
ATOM   3981  HB3 PRO A 436      24.244  34.204  35.939  0.00  0.00           H  
ATOM   3982  HG2 PRO A 436      22.835  34.098  33.283  0.00  0.00           H  
ATOM   3983  HG3 PRO A 436      23.776  35.432  33.936  0.00  0.00           H  
ATOM   3984  HD2 PRO A 436      24.798  33.643  32.131  0.00  0.00           H  
ATOM   3985  HD3 PRO A 436      25.824  34.365  33.368  0.00  0.00           H  
ATOM   3986  N   ASN A 437      22.472  30.725  35.742  0.00  0.00           N  
ATOM   3987  CA  ASN A 437      21.567  29.565  35.756  0.00  0.00           C  
ATOM   3988  C   ASN A 437      20.406  29.639  34.739  0.00  0.00           C  
ATOM   3989  O   ASN A 437      20.053  28.612  34.159  0.00  0.00           O  
ATOM   3990  CB  ASN A 437      21.054  29.368  37.201  0.00  0.00           C  
ATOM   3991  CG  ASN A 437      20.532  27.953  37.465  0.00  0.00           C  
ATOM   3992  ND2 ASN A 437      21.417  27.042  37.877  0.00  0.00           N  
ATOM   3993  OD1 ASN A 437      19.343  27.686  37.312  0.00  0.00           O  
ATOM   3994  H   ASN A 437      22.678  31.135  36.642  0.00  0.00           H  
ATOM   3995  HA  ASN A 437      22.186  28.707  35.486  0.00  0.00           H  
ATOM   3996  HB2 ASN A 437      21.857  29.563  37.914  0.00  0.00           H  
ATOM   3997  HB3 ASN A 437      20.269  30.091  37.433  0.00  0.00           H  
ATOM   3998 HD21 ASN A 437      22.386  27.296  38.006  0.00  0.00           H  
ATOM   3999 HD22 ASN A 437      21.105  26.102  38.068  0.00  0.00           H  
ATOM   4000  N   ASP A 438      19.878  30.845  34.477  0.00  0.00           N  
ATOM   4001  CA  ASP A 438      18.897  31.139  33.433  0.00  0.00           C  
ATOM   4002  C   ASP A 438      19.418  32.347  32.628  0.00  0.00           C  
ATOM   4003  O   ASP A 438      19.116  33.483  32.996  0.00  0.00           O  
ATOM   4004  CB  ASP A 438      17.486  31.286  34.055  0.00  0.00           C  
ATOM   4005  CG  ASP A 438      16.372  31.622  33.053  0.00  0.00           C  
ATOM   4006  OD1 ASP A 438      16.475  31.167  31.891  0.00  0.00           O  
ATOM   4007  OD2 ASP A 438      15.419  32.311  33.477  0.00  0.00           O1-
ATOM   4008  H   ASP A 438      20.240  31.637  34.988  0.00  0.00           H  
ATOM   4009  HA  ASP A 438      18.822  30.288  32.758  0.00  0.00           H  
ATOM   4010  HB2 ASP A 438      17.209  30.360  34.559  0.00  0.00           H  
ATOM   4011  HB3 ASP A 438      17.502  32.060  34.824  0.00  0.00           H  
ATOM   4012  N   PRO A 439      20.258  32.128  31.590  0.00  0.00           N  
ATOM   4013  CA  PRO A 439      20.972  33.201  30.886  0.00  0.00           C  
ATOM   4014  C   PRO A 439      20.111  33.847  29.785  0.00  0.00           C  
ATOM   4015  O   PRO A 439      19.254  33.194  29.186  0.00  0.00           O  
ATOM   4016  CB  PRO A 439      22.178  32.479  30.268  0.00  0.00           C  
ATOM   4017  CG  PRO A 439      21.668  31.080  29.959  0.00  0.00           C  
ATOM   4018  CD  PRO A 439      20.668  30.812  31.083  0.00  0.00           C  
ATOM   4019  HA  PRO A 439      21.311  33.973  31.578  0.00  0.00           H  
ATOM   4020  HB2 PRO A 439      22.585  32.974  29.389  0.00  0.00           H  
ATOM   4021  HB3 PRO A 439      22.978  32.417  31.006  0.00  0.00           H  
ATOM   4022  HG2 PRO A 439      21.157  31.077  28.995  0.00  0.00           H  
ATOM   4023  HG3 PRO A 439      22.464  30.337  29.917  0.00  0.00           H  
ATOM   4024  HD2 PRO A 439      19.814  30.247  30.706  0.00  0.00           H  
ATOM   4025  HD3 PRO A 439      21.136  30.230  31.874  0.00  0.00           H  
ATOM   4026  N   SER A 440      20.384  35.129  29.496  0.00  0.00           N  
ATOM   4027  CA  SER A 440      19.804  35.883  28.383  0.00  0.00           C  
ATOM   4028  C   SER A 440      20.556  35.582  27.067  0.00  0.00           C  
ATOM   4029  O   SER A 440      21.489  34.775  27.034  0.00  0.00           O  
ATOM   4030  CB  SER A 440      19.876  37.394  28.730  0.00  0.00           C  
ATOM   4031  OG  SER A 440      21.167  37.961  28.594  0.00  0.00           O  
ATOM   4032  H   SER A 440      21.113  35.593  30.027  0.00  0.00           H  
ATOM   4033  HA  SER A 440      18.757  35.598  28.264  0.00  0.00           H  
ATOM   4034  HB2 SER A 440      19.207  37.950  28.073  0.00  0.00           H  
ATOM   4035  HB3 SER A 440      19.518  37.572  29.745  0.00  0.00           H  
ATOM   4036  HG  SER A 440      21.719  37.609  29.285  0.00  0.00           H  
ATOM   4037  N   PHE A 441      20.145  36.254  25.976  0.00  0.00           N  
ATOM   4038  CA  PHE A 441      20.777  36.192  24.656  0.00  0.00           C  
ATOM   4039  C   PHE A 441      22.244  36.652  24.689  0.00  0.00           C  
ATOM   4040  O   PHE A 441      23.092  35.980  24.108  0.00  0.00           O  
ATOM   4041  CB  PHE A 441      19.964  37.050  23.660  0.00  0.00           C  
ATOM   4042  CG  PHE A 441      20.491  37.060  22.231  0.00  0.00           C  
ATOM   4043  CD1 PHE A 441      20.119  36.039  21.332  0.00  0.00           C  
ATOM   4044  CD2 PHE A 441      21.367  38.082  21.800  0.00  0.00           C  
ATOM   4045  CE1 PHE A 441      20.614  36.042  20.014  0.00  0.00           C  
ATOM   4046  CE2 PHE A 441      21.873  38.075  20.486  0.00  0.00           C  
ATOM   4047  CZ  PHE A 441      21.494  37.057  19.591  0.00  0.00           C  
ATOM   4048  H   PHE A 441      19.376  36.899  26.082  0.00  0.00           H  
ATOM   4049  HA  PHE A 441      20.753  35.152  24.321  0.00  0.00           H  
ATOM   4050  HB2 PHE A 441      18.934  36.693  23.635  0.00  0.00           H  
ATOM   4051  HB3 PHE A 441      19.909  38.080  24.015  0.00  0.00           H  
ATOM   4052  HD1 PHE A 441      19.456  35.248  21.651  0.00  0.00           H  
ATOM   4053  HD2 PHE A 441      21.665  38.868  22.479  0.00  0.00           H  
ATOM   4054  HE1 PHE A 441      20.324  35.260  19.328  0.00  0.00           H  
ATOM   4055  HE2 PHE A 441      22.549  38.854  20.162  0.00  0.00           H  
ATOM   4056  HZ  PHE A 441      21.879  37.056  18.581  0.00  0.00           H  
ATOM   4057  N   GLU A 442      22.538  37.771  25.375  0.00  0.00           N  
ATOM   4058  CA  GLU A 442      23.864  38.388  25.428  0.00  0.00           C  
ATOM   4059  C   GLU A 442      24.840  37.625  26.337  0.00  0.00           C  
ATOM   4060  O   GLU A 442      26.042  37.687  26.089  0.00  0.00           O  
ATOM   4061  CB  GLU A 442      23.732  39.834  25.960  0.00  0.00           C  
ATOM   4062  CG  GLU A 442      23.086  40.821  24.964  0.00  0.00           C  
ATOM   4063  CD  GLU A 442      23.907  41.100  23.697  0.00  0.00           C  
ATOM   4064  OE1 GLU A 442      23.325  41.717  22.781  0.00  0.00           O  
ATOM   4065  OE2 GLU A 442      25.092  40.699  23.640  0.00  0.00           O1-
ATOM   4066  H   GLU A 442      21.790  38.249  25.857  0.00  0.00           H  
ATOM   4067  HA  GLU A 442      24.287  38.394  24.425  0.00  0.00           H  
ATOM   4068  HB2 GLU A 442      23.154  39.832  26.886  0.00  0.00           H  
ATOM   4069  HB3 GLU A 442      24.714  40.224  26.236  0.00  0.00           H  
ATOM   4070  HG2 GLU A 442      22.100  40.462  24.668  0.00  0.00           H  
ATOM   4071  HG3 GLU A 442      22.926  41.777  25.464  0.00  0.00           H  
ATOM   4072  N   ASP A 443      24.345  36.874  27.336  0.00  0.00           N  
ATOM   4073  CA  ASP A 443      25.155  36.000  28.194  0.00  0.00           C  
ATOM   4074  C   ASP A 443      25.635  34.752  27.437  0.00  0.00           C  
ATOM   4075  O   ASP A 443      26.751  34.293  27.675  0.00  0.00           O  
ATOM   4076  CB  ASP A 443      24.330  35.525  29.412  0.00  0.00           C  
ATOM   4077  CG  ASP A 443      23.860  36.648  30.336  0.00  0.00           C  
ATOM   4078  OD1 ASP A 443      24.722  37.451  30.752  0.00  0.00           O  
ATOM   4079  OD2 ASP A 443      22.643  36.673  30.623  0.00  0.00           O1-
ATOM   4080  H   ASP A 443      23.346  36.875  27.485  0.00  0.00           H  
ATOM   4081  HA  ASP A 443      26.032  36.551  28.541  0.00  0.00           H  
ATOM   4082  HB2 ASP A 443      23.453  34.981  29.064  0.00  0.00           H  
ATOM   4083  HB3 ASP A 443      24.912  34.825  30.013  0.00  0.00           H  
ATOM   4084  N   MET A 444      24.810  34.225  26.515  0.00  0.00           N  
ATOM   4085  CA  MET A 444      25.122  33.050  25.705  0.00  0.00           C  
ATOM   4086  C   MET A 444      25.884  33.409  24.425  0.00  0.00           C  
ATOM   4087  O   MET A 444      26.720  32.623  23.984  0.00  0.00           O  
ATOM   4088  CB  MET A 444      23.806  32.356  25.313  0.00  0.00           C  
ATOM   4089  CG  MET A 444      23.193  31.583  26.489  0.00  0.00           C  
ATOM   4090  SD  MET A 444      24.236  30.308  27.260  0.00  0.00           S  
ATOM   4091  CE  MET A 444      24.918  29.443  25.817  0.00  0.00           C  
ATOM   4092  H   MET A 444      23.908  34.660  26.379  0.00  0.00           H  
ATOM   4093  HA  MET A 444      25.750  32.366  26.272  0.00  0.00           H  
ATOM   4094  HB2 MET A 444      23.086  33.087  24.939  0.00  0.00           H  
ATOM   4095  HB3 MET A 444      23.967  31.660  24.487  0.00  0.00           H  
ATOM   4096  HG2 MET A 444      22.898  32.285  27.266  0.00  0.00           H  
ATOM   4097  HG3 MET A 444      22.272  31.111  26.165  0.00  0.00           H  
ATOM   4098  HE1 MET A 444      24.130  29.146  25.126  0.00  0.00           H  
ATOM   4099  HE2 MET A 444      25.622  30.081  25.283  0.00  0.00           H  
ATOM   4100  HE3 MET A 444      25.450  28.548  26.138  0.00  0.00           H  
ATOM   4101  N   ARG A 445      25.639  34.600  23.857  0.00  0.00           N  
ATOM   4102  CA  ARG A 445      26.367  35.153  22.718  0.00  0.00           C  
ATOM   4103  C   ARG A 445      27.784  35.595  23.127  0.00  0.00           C  
ATOM   4104  O   ARG A 445      28.696  35.512  22.308  0.00  0.00           O  
ATOM   4105  CB  ARG A 445      25.549  36.340  22.166  0.00  0.00           C  
ATOM   4106  CG  ARG A 445      26.117  37.018  20.909  0.00  0.00           C  
ATOM   4107  CD  ARG A 445      26.874  38.331  21.172  0.00  0.00           C  
ATOM   4108  NE  ARG A 445      25.948  39.472  21.182  0.00  0.00           N  
ATOM   4109  CZ  ARG A 445      25.336  39.994  20.106  0.00  0.00           C  
ATOM   4110  NH1 ARG A 445      25.575  39.542  18.866  0.00  0.00           N  
ATOM   4111  NH2 ARG A 445      24.445  40.976  20.277  0.00  0.00           N1+
ATOM   4112  H   ARG A 445      24.909  35.176  24.256  0.00  0.00           H  
ATOM   4113  HA  ARG A 445      26.451  34.386  21.945  0.00  0.00           H  
ATOM   4114  HB2 ARG A 445      24.560  35.960  21.904  0.00  0.00           H  
ATOM   4115  HB3 ARG A 445      25.380  37.084  22.943  0.00  0.00           H  
ATOM   4116  HG2 ARG A 445      26.741  36.323  20.350  0.00  0.00           H  
ATOM   4117  HG3 ARG A 445      25.276  37.233  20.250  0.00  0.00           H  
ATOM   4118  HD2 ARG A 445      27.419  38.296  22.116  0.00  0.00           H  
ATOM   4119  HD3 ARG A 445      27.617  38.499  20.392  0.00  0.00           H  
ATOM   4120  HE  ARG A 445      25.709  39.855  22.095  0.00  0.00           H  
ATOM   4121 HH11 ARG A 445      26.241  38.801  18.707  0.00  0.00           H  
ATOM   4122 HH12 ARG A 445      25.040  39.910  18.080  0.00  0.00           H  
ATOM   4123 HH21 ARG A 445      24.205  41.303  21.211  0.00  0.00           H  
ATOM   4124 HH22 ARG A 445      23.909  41.327  19.485  0.00  0.00           H  
ATOM   4125  N   LYS A 446      27.985  36.003  24.396  0.00  0.00           N  
ATOM   4126  CA  LYS A 446      29.288  36.279  25.000  0.00  0.00           C  
ATOM   4127  C   LYS A 446      30.198  35.040  24.960  0.00  0.00           C  
ATOM   4128  O   LYS A 446      31.286  35.121  24.397  0.00  0.00           O  
ATOM   4129  CB  LYS A 446      29.097  36.841  26.429  0.00  0.00           C  
ATOM   4130  CG  LYS A 446      30.365  36.997  27.294  0.00  0.00           C  
ATOM   4131  CD  LYS A 446      31.478  37.844  26.654  0.00  0.00           C  
ATOM   4132  CE  LYS A 446      32.657  38.064  27.610  0.00  0.00           C  
ATOM   4133  NZ  LYS A 446      33.832  38.587  26.897  0.00  0.00           N1+
ATOM   4134  H   LYS A 446      27.179  36.071  25.003  0.00  0.00           H  
ATOM   4135  HA  LYS A 446      29.757  37.059  24.400  0.00  0.00           H  
ATOM   4136  HB2 LYS A 446      28.621  37.819  26.351  0.00  0.00           H  
ATOM   4137  HB3 LYS A 446      28.393  36.214  26.976  0.00  0.00           H  
ATOM   4138  HG2 LYS A 446      30.075  37.450  28.243  0.00  0.00           H  
ATOM   4139  HG3 LYS A 446      30.762  36.014  27.549  0.00  0.00           H  
ATOM   4140  HD2 LYS A 446      31.840  37.346  25.755  0.00  0.00           H  
ATOM   4141  HD3 LYS A 446      31.079  38.807  26.331  0.00  0.00           H  
ATOM   4142  HE2 LYS A 446      32.377  38.754  28.407  0.00  0.00           H  
ATOM   4143  HE3 LYS A 446      32.944  37.125  28.085  0.00  0.00           H  
ATOM   4144  HZ1 LYS A 446      34.571  38.786  27.556  0.00  0.00           H  
ATOM   4145  HZ2 LYS A 446      34.153  37.870  26.252  0.00  0.00           H  
ATOM   4146  HZ3 LYS A 446      33.589  39.424  26.388  0.00  0.00           H  
ATOM   4147  N   VAL A 447      29.756  33.893  25.503  0.00  0.00           N  
ATOM   4148  CA  VAL A 447      30.539  32.656  25.471  0.00  0.00           C  
ATOM   4149  C   VAL A 447      30.662  32.082  24.041  0.00  0.00           C  
ATOM   4150  O   VAL A 447      31.784  31.986  23.549  0.00  0.00           O  
ATOM   4151  CB  VAL A 447      30.033  31.626  26.521  0.00  0.00           C  
ATOM   4152  CG1 VAL A 447      30.418  32.071  27.943  0.00  0.00           C  
ATOM   4153  CG2 VAL A 447      28.532  31.311  26.472  0.00  0.00           C  
ATOM   4154  H   VAL A 447      28.851  33.874  25.952  0.00  0.00           H  
ATOM   4155  HA  VAL A 447      31.557  32.915  25.770  0.00  0.00           H  
ATOM   4156  HB  VAL A 447      30.555  30.686  26.344  0.00  0.00           H  
ATOM   4157 HG11 VAL A 447      31.495  32.215  28.037  0.00  0.00           H  
ATOM   4158 HG12 VAL A 447      29.932  33.009  28.215  0.00  0.00           H  
ATOM   4159 HG13 VAL A 447      30.125  31.325  28.680  0.00  0.00           H  
ATOM   4160 HG21 VAL A 447      27.941  32.190  26.713  0.00  0.00           H  
ATOM   4161 HG22 VAL A 447      28.223  30.954  25.497  0.00  0.00           H  
ATOM   4162 HG23 VAL A 447      28.273  30.531  27.187  0.00  0.00           H  
ATOM   4163  N   VAL A 448      29.557  31.739  23.354  0.00  0.00           N  
ATOM   4164  CA  VAL A 448      29.566  31.020  22.069  0.00  0.00           C  
ATOM   4165  C   VAL A 448      30.198  31.812  20.897  0.00  0.00           C  
ATOM   4166  O   VAL A 448      30.837  31.182  20.053  0.00  0.00           O  
ATOM   4167  CB  VAL A 448      28.122  30.536  21.720  0.00  0.00           C  
ATOM   4168  CG1 VAL A 448      27.990  29.893  20.326  0.00  0.00           C  
ATOM   4169  CG2 VAL A 448      27.580  29.533  22.755  0.00  0.00           C  
ATOM   4170  H   VAL A 448      28.655  31.903  23.781  0.00  0.00           H  
ATOM   4171  HA  VAL A 448      30.186  30.131  22.208  0.00  0.00           H  
ATOM   4172  HB  VAL A 448      27.466  31.407  21.726  0.00  0.00           H  
ATOM   4173 HG11 VAL A 448      28.729  29.105  20.175  0.00  0.00           H  
ATOM   4174 HG12 VAL A 448      27.005  29.452  20.175  0.00  0.00           H  
ATOM   4175 HG13 VAL A 448      28.120  30.636  19.544  0.00  0.00           H  
ATOM   4176 HG21 VAL A 448      27.513  29.966  23.747  0.00  0.00           H  
ATOM   4177 HG22 VAL A 448      26.574  29.200  22.494  0.00  0.00           H  
ATOM   4178 HG23 VAL A 448      28.215  28.650  22.818  0.00  0.00           H  
ATOM   4179  N   CYS A 449      30.031  33.148  20.826  0.00  0.00           N  
ATOM   4180  CA  CYS A 449      30.390  33.950  19.645  0.00  0.00           C  
ATOM   4181  C   CYS A 449      31.513  34.973  19.891  0.00  0.00           C  
ATOM   4182  O   CYS A 449      32.350  35.144  19.005  0.00  0.00           O  
ATOM   4183  CB  CYS A 449      29.145  34.669  19.080  0.00  0.00           C  
ATOM   4184  SG  CYS A 449      27.944  33.485  18.410  0.00  0.00           S  
ATOM   4185  H   CYS A 449      29.518  33.611  21.565  0.00  0.00           H  
ATOM   4186  HA  CYS A 449      30.758  33.301  18.849  0.00  0.00           H  
ATOM   4187  HB2 CYS A 449      28.662  35.282  19.834  0.00  0.00           H  
ATOM   4188  HB3 CYS A 449      29.427  35.340  18.268  0.00  0.00           H  
ATOM   4189  HG  CYS A 449      27.041  34.396  18.033  0.00  0.00           H  
ATOM   4190  N   VAL A 450      31.551  35.662  21.047  0.00  0.00           N  
ATOM   4191  CA  VAL A 450      32.554  36.705  21.325  0.00  0.00           C  
ATOM   4192  C   VAL A 450      33.853  36.061  21.847  0.00  0.00           C  
ATOM   4193  O   VAL A 450      34.929  36.393  21.352  0.00  0.00           O  
ATOM   4194  CB  VAL A 450      31.996  37.742  22.343  0.00  0.00           C  
ATOM   4195  CG1 VAL A 450      33.020  38.820  22.755  0.00  0.00           C  
ATOM   4196  CG2 VAL A 450      30.722  38.429  21.815  0.00  0.00           C  
ATOM   4197  H   VAL A 450      30.835  35.498  21.742  0.00  0.00           H  
ATOM   4198  HA  VAL A 450      32.789  37.239  20.402  0.00  0.00           H  
ATOM   4199  HB  VAL A 450      31.724  37.223  23.256  0.00  0.00           H  
ATOM   4200 HG11 VAL A 450      33.870  38.396  23.290  0.00  0.00           H  
ATOM   4201 HG12 VAL A 450      33.404  39.353  21.884  0.00  0.00           H  
ATOM   4202 HG13 VAL A 450      32.568  39.556  23.421  0.00  0.00           H  
ATOM   4203 HG21 VAL A 450      29.937  37.711  21.584  0.00  0.00           H  
ATOM   4204 HG22 VAL A 450      30.313  39.120  22.552  0.00  0.00           H  
ATOM   4205 HG23 VAL A 450      30.927  38.995  20.906  0.00  0.00           H  
ATOM   4206  N   ASP A 451      33.754  35.128  22.809  0.00  0.00           N  
ATOM   4207  CA  ASP A 451      34.891  34.391  23.372  0.00  0.00           C  
ATOM   4208  C   ASP A 451      35.221  33.130  22.551  0.00  0.00           C  
ATOM   4209  O   ASP A 451      36.323  32.602  22.696  0.00  0.00           O  
ATOM   4210  CB  ASP A 451      34.568  33.936  24.821  0.00  0.00           C  
ATOM   4211  CG  ASP A 451      34.205  35.059  25.802  0.00  0.00           C  
ATOM   4212  OD1 ASP A 451      33.507  34.742  26.789  0.00  0.00           O  
ATOM   4213  OD2 ASP A 451      34.633  36.212  25.568  0.00  0.00           O1-
ATOM   4214  H   ASP A 451      32.839  34.932  23.197  0.00  0.00           H  
ATOM   4215  HA  ASP A 451      35.776  35.030  23.391  0.00  0.00           H  
ATOM   4216  HB2 ASP A 451      33.744  33.223  24.811  0.00  0.00           H  
ATOM   4217  HB3 ASP A 451      35.421  33.404  25.243  0.00  0.00           H  
ATOM   4218  N   GLN A 452      34.279  32.638  21.717  0.00  0.00           N  
ATOM   4219  CA  GLN A 452      34.388  31.450  20.855  0.00  0.00           C  
ATOM   4220  C   GLN A 452      34.479  30.140  21.668  0.00  0.00           C  
ATOM   4221  O   GLN A 452      35.139  29.182  21.265  0.00  0.00           O  
ATOM   4222  CB  GLN A 452      35.487  31.614  19.769  0.00  0.00           C  
ATOM   4223  CG  GLN A 452      35.097  32.591  18.639  0.00  0.00           C  
ATOM   4224  CD  GLN A 452      34.018  32.039  17.697  0.00  0.00           C  
ATOM   4225  NE2 GLN A 452      33.143  32.912  17.197  0.00  0.00           N  
ATOM   4226  OE1 GLN A 452      33.966  30.841  17.424  0.00  0.00           O  
ATOM   4227  H   GLN A 452      33.402  33.137  21.681  0.00  0.00           H  
ATOM   4228  HA  GLN A 452      33.429  31.373  20.347  0.00  0.00           H  
ATOM   4229  HB2 GLN A 452      36.423  31.946  20.218  0.00  0.00           H  
ATOM   4230  HB3 GLN A 452      35.729  30.652  19.317  0.00  0.00           H  
ATOM   4231  HG2 GLN A 452      34.776  33.544  19.063  0.00  0.00           H  
ATOM   4232  HG3 GLN A 452      35.977  32.806  18.034  0.00  0.00           H  
ATOM   4233 HE21 GLN A 452      33.185  33.885  17.472  0.00  0.00           H  
ATOM   4234 HE22 GLN A 452      32.419  32.591  16.571  0.00  0.00           H  
ATOM   4235  N   GLN A 453      33.821  30.127  22.837  0.00  0.00           N  
ATOM   4236  CA  GLN A 453      33.896  29.113  23.879  0.00  0.00           C  
ATOM   4237  C   GLN A 453      33.127  27.845  23.484  0.00  0.00           C  
ATOM   4238  O   GLN A 453      32.091  27.908  22.818  0.00  0.00           O  
ATOM   4239  CB  GLN A 453      33.258  29.724  25.152  0.00  0.00           C  
ATOM   4240  CG  GLN A 453      33.426  28.963  26.482  0.00  0.00           C  
ATOM   4241  CD  GLN A 453      34.876  28.931  26.970  0.00  0.00           C  
ATOM   4242  NE2 GLN A 453      35.171  29.659  28.049  0.00  0.00           N  
ATOM   4243  OE1 GLN A 453      35.716  28.244  26.394  0.00  0.00           O  
ATOM   4244  H   GLN A 453      33.269  30.947  23.060  0.00  0.00           H  
ATOM   4245  HA  GLN A 453      34.950  28.882  24.041  0.00  0.00           H  
ATOM   4246  HB2 GLN A 453      33.637  30.737  25.294  0.00  0.00           H  
ATOM   4247  HB3 GLN A 453      32.188  29.835  24.979  0.00  0.00           H  
ATOM   4248  HG2 GLN A 453      32.804  29.438  27.242  0.00  0.00           H  
ATOM   4249  HG3 GLN A 453      33.057  27.942  26.396  0.00  0.00           H  
ATOM   4250 HE21 GLN A 453      34.459  30.217  28.496  0.00  0.00           H  
ATOM   4251 HE22 GLN A 453      36.117  29.661  28.402  0.00  0.00           H  
ATOM   4252  N   ARG A 454      33.651  26.702  23.941  0.00  0.00           N  
ATOM   4253  CA  ARG A 454      33.038  25.379  23.878  0.00  0.00           C  
ATOM   4254  C   ARG A 454      32.916  24.831  25.315  0.00  0.00           C  
ATOM   4255  O   ARG A 454      33.725  25.215  26.163  0.00  0.00           O  
ATOM   4256  CB  ARG A 454      33.913  24.443  23.014  0.00  0.00           C  
ATOM   4257  CG  ARG A 454      34.130  24.900  21.558  0.00  0.00           C  
ATOM   4258  CD  ARG A 454      32.831  25.023  20.749  0.00  0.00           C  
ATOM   4259  NE  ARG A 454      33.104  25.273  19.326  0.00  0.00           N  
ATOM   4260  CZ  ARG A 454      33.148  26.472  18.717  0.00  0.00           C  
ATOM   4261  NH1 ARG A 454      33.004  27.618  19.398  0.00  0.00           N  
ATOM   4262  NH2 ARG A 454      33.345  26.519  17.393  0.00  0.00           N1+
ATOM   4263  H   ARG A 454      34.497  26.768  24.490  0.00  0.00           H  
ATOM   4264  HA  ARG A 454      32.048  25.465  23.434  0.00  0.00           H  
ATOM   4265  HB2 ARG A 454      34.890  24.323  23.486  0.00  0.00           H  
ATOM   4266  HB3 ARG A 454      33.471  23.447  23.003  0.00  0.00           H  
ATOM   4267  HG2 ARG A 454      34.659  25.854  21.543  0.00  0.00           H  
ATOM   4268  HG3 ARG A 454      34.792  24.187  21.065  0.00  0.00           H  
ATOM   4269  HD2 ARG A 454      32.266  24.095  20.823  0.00  0.00           H  
ATOM   4270  HD3 ARG A 454      32.188  25.805  21.148  0.00  0.00           H  
ATOM   4271  HE  ARG A 454      33.260  24.450  18.762  0.00  0.00           H  
ATOM   4272 HH11 ARG A 454      32.877  27.603  20.400  0.00  0.00           H  
ATOM   4273 HH12 ARG A 454      33.056  28.510  18.924  0.00  0.00           H  
ATOM   4274 HH21 ARG A 454      33.430  25.667  16.857  0.00  0.00           H  
ATOM   4275 HH22 ARG A 454      33.395  27.409  16.918  0.00  0.00           H  
ATOM   4276  N   PRO A 455      31.945  23.931  25.610  0.00  0.00           N  
ATOM   4277  CA  PRO A 455      31.811  23.236  26.907  0.00  0.00           C  
ATOM   4278  C   PRO A 455      33.113  22.556  27.384  0.00  0.00           C  
ATOM   4279  O   PRO A 455      33.811  21.927  26.587  0.00  0.00           O  
ATOM   4280  CB  PRO A 455      30.719  22.183  26.678  0.00  0.00           C  
ATOM   4281  CG  PRO A 455      29.886  22.721  25.537  0.00  0.00           C  
ATOM   4282  CD  PRO A 455      30.852  23.560  24.708  0.00  0.00           C  
ATOM   4283  HA  PRO A 455      31.472  23.967  27.643  0.00  0.00           H  
ATOM   4284  HB2 PRO A 455      31.155  21.240  26.350  0.00  0.00           H  
ATOM   4285  HB3 PRO A 455      30.126  21.987  27.571  0.00  0.00           H  
ATOM   4286  HG2 PRO A 455      29.413  21.928  24.962  0.00  0.00           H  
ATOM   4287  HG3 PRO A 455      29.101  23.365  25.934  0.00  0.00           H  
ATOM   4288  HD2 PRO A 455      31.253  22.971  23.882  0.00  0.00           H  
ATOM   4289  HD3 PRO A 455      30.337  24.420  24.287  0.00  0.00           H  
ATOM   4290  N   ASN A 456      33.429  22.705  28.682  0.00  0.00           N  
ATOM   4291  CA  ASN A 456      34.674  22.275  29.327  0.00  0.00           C  
ATOM   4292  C   ASN A 456      34.810  20.740  29.321  0.00  0.00           C  
ATOM   4293  O   ASN A 456      33.936  20.040  29.826  0.00  0.00           O  
ATOM   4294  CB  ASN A 456      34.655  22.819  30.778  0.00  0.00           C  
ATOM   4295  CG  ASN A 456      35.952  22.567  31.557  0.00  0.00           C  
ATOM   4296  ND2 ASN A 456      36.869  23.537  31.552  0.00  0.00           N  
ATOM   4297  OD1 ASN A 456      36.118  21.511  32.165  0.00  0.00           O  
ATOM   4298  H   ASN A 456      32.782  23.223  29.258  0.00  0.00           H  
ATOM   4299  HA  ASN A 456      35.509  22.721  28.783  0.00  0.00           H  
ATOM   4300  HB2 ASN A 456      34.469  23.894  30.761  0.00  0.00           H  
ATOM   4301  HB3 ASN A 456      33.823  22.388  31.337  0.00  0.00           H  
ATOM   4302 HD21 ASN A 456      36.698  24.396  31.051  0.00  0.00           H  
ATOM   4303 HD22 ASN A 456      37.732  23.407  32.060  0.00  0.00           H  
ATOM   4304  N   ILE A 457      35.932  20.240  28.781  0.00  0.00           N  
ATOM   4305  CA  ILE A 457      36.300  18.826  28.747  0.00  0.00           C  
ATOM   4306  C   ILE A 457      37.446  18.619  29.762  0.00  0.00           C  
ATOM   4307  O   ILE A 457      38.545  19.123  29.520  0.00  0.00           O  
ATOM   4308  CB  ILE A 457      36.717  18.448  27.291  0.00  0.00           C  
ATOM   4309  CG1 ILE A 457      35.463  18.458  26.377  0.00  0.00           C  
ATOM   4310  CG2 ILE A 457      37.471  17.099  27.201  0.00  0.00           C  
ATOM   4311  CD1 ILE A 457      35.722  18.146  24.899  0.00  0.00           C  
ATOM   4312  H   ILE A 457      36.604  20.889  28.398  0.00  0.00           H  
ATOM   4313  HA  ILE A 457      35.445  18.199  28.996  0.00  0.00           H  
ATOM   4314  HB  ILE A 457      37.402  19.212  26.919  0.00  0.00           H  
ATOM   4315 HG12 ILE A 457      34.719  17.760  26.758  0.00  0.00           H  
ATOM   4316 HG13 ILE A 457      34.992  19.440  26.424  0.00  0.00           H  
ATOM   4317 HG21 ILE A 457      36.897  16.294  27.651  0.00  0.00           H  
ATOM   4318 HG22 ILE A 457      37.695  16.817  26.174  0.00  0.00           H  
ATOM   4319 HG23 ILE A 457      38.433  17.131  27.711  0.00  0.00           H  
ATOM   4320 HD11 ILE A 457      34.834  18.348  24.299  0.00  0.00           H  
ATOM   4321 HD12 ILE A 457      36.532  18.762  24.518  0.00  0.00           H  
ATOM   4322 HD13 ILE A 457      35.980  17.099  24.741  0.00  0.00           H  
ATOM   4323  N   PRO A 458      37.226  17.877  30.877  0.00  0.00           N  
ATOM   4324  CA  PRO A 458      38.276  17.404  31.796  0.00  0.00           C  
ATOM   4325  C   PRO A 458      39.369  16.594  31.072  0.00  0.00           C  
ATOM   4326  O   PRO A 458      39.060  15.776  30.204  0.00  0.00           O  
ATOM   4327  CB  PRO A 458      37.549  16.497  32.807  0.00  0.00           C  
ATOM   4328  CG  PRO A 458      36.099  16.936  32.773  0.00  0.00           C  
ATOM   4329  CD  PRO A 458      35.900  17.514  31.375  0.00  0.00           C  
ATOM   4330  HA  PRO A 458      38.706  18.270  32.302  0.00  0.00           H  
ATOM   4331  HB2 PRO A 458      37.596  15.447  32.511  0.00  0.00           H  
ATOM   4332  HB3 PRO A 458      37.973  16.574  33.808  0.00  0.00           H  
ATOM   4333  HG2 PRO A 458      35.401  16.130  33.004  0.00  0.00           H  
ATOM   4334  HG3 PRO A 458      35.946  17.724  33.511  0.00  0.00           H  
ATOM   4335  HD2 PRO A 458      35.477  16.758  30.718  0.00  0.00           H  
ATOM   4336  HD3 PRO A 458      35.225  18.365  31.395  0.00  0.00           H  
ATOM   4337  N   ASN A 459      40.641  16.803  31.453  0.00  0.00           N  
ATOM   4338  CA  ASN A 459      41.817  16.150  30.854  0.00  0.00           C  
ATOM   4339  C   ASN A 459      41.890  14.639  31.160  0.00  0.00           C  
ATOM   4340  O   ASN A 459      42.534  13.893  30.424  0.00  0.00           O  
ATOM   4341  CB  ASN A 459      43.113  16.819  31.371  0.00  0.00           C  
ATOM   4342  CG  ASN A 459      43.206  18.316  31.051  0.00  0.00           C  
ATOM   4343  ND2 ASN A 459      43.477  19.143  32.064  0.00  0.00           N  
ATOM   4344  OD1 ASN A 459      43.007  18.727  29.911  0.00  0.00           O  
ATOM   4345  H   ASN A 459      40.815  17.495  32.168  0.00  0.00           H  
ATOM   4346  HA  ASN A 459      41.760  16.267  29.770  0.00  0.00           H  
ATOM   4347  HB2 ASN A 459      43.205  16.671  32.448  0.00  0.00           H  
ATOM   4348  HB3 ASN A 459      43.984  16.338  30.923  0.00  0.00           H  
ATOM   4349 HD21 ASN A 459      43.637  18.778  32.992  0.00  0.00           H  
ATOM   4350 HD22 ASN A 459      43.537  20.135  31.889  0.00  0.00           H  
ATOM   4351  N   ARG A 460      41.192  14.193  32.217  0.00  0.00           N  
ATOM   4352  CA  ARG A 460      41.041  12.808  32.660  0.00  0.00           C  
ATOM   4353  C   ARG A 460      40.079  11.970  31.791  0.00  0.00           C  
ATOM   4354  O   ARG A 460      40.011  10.759  31.989  0.00  0.00           O  
ATOM   4355  CB  ARG A 460      40.545  12.819  34.123  0.00  0.00           C  
ATOM   4356  CG  ARG A 460      39.292  13.675  34.391  0.00  0.00           C  
ATOM   4357  CD  ARG A 460      38.866  13.633  35.861  0.00  0.00           C  
ATOM   4358  NE  ARG A 460      38.042  14.797  36.213  0.00  0.00           N  
ATOM   4359  CZ  ARG A 460      36.701  14.865  36.172  0.00  0.00           C  
ATOM   4360  NH1 ARG A 460      35.950  13.826  35.790  0.00  0.00           N  
ATOM   4361  NH2 ARG A 460      36.090  16.006  36.508  0.00  0.00           N1+
ATOM   4362  H   ARG A 460      40.686  14.887  32.747  0.00  0.00           H  
ATOM   4363  HA  ARG A 460      42.018  12.321  32.625  0.00  0.00           H  
ATOM   4364  HB2 ARG A 460      40.351  11.798  34.450  0.00  0.00           H  
ATOM   4365  HB3 ARG A 460      41.357  13.178  34.756  0.00  0.00           H  
ATOM   4366  HG2 ARG A 460      39.483  14.709  34.108  0.00  0.00           H  
ATOM   4367  HG3 ARG A 460      38.464  13.333  33.768  0.00  0.00           H  
ATOM   4368  HD2 ARG A 460      38.362  12.701  36.106  0.00  0.00           H  
ATOM   4369  HD3 ARG A 460      39.758  13.681  36.486  0.00  0.00           H  
ATOM   4370  HE  ARG A 460      38.551  15.623  36.493  0.00  0.00           H  
ATOM   4371 HH11 ARG A 460      36.379  12.956  35.502  0.00  0.00           H  
ATOM   4372 HH12 ARG A 460      34.940  13.931  35.752  0.00  0.00           H  
ATOM   4373 HH21 ARG A 460      36.614  16.813  36.813  0.00  0.00           H  
ATOM   4374 HH22 ARG A 460      35.079  16.056  36.437  0.00  0.00           H  
ATOM   4375  N   TRP A 461      39.381  12.573  30.810  0.00  0.00           N  
ATOM   4376  CA  TRP A 461      38.609  11.853  29.789  0.00  0.00           C  
ATOM   4377  C   TRP A 461      39.535  11.197  28.746  0.00  0.00           C  
ATOM   4378  O   TRP A 461      39.154  10.199  28.138  0.00  0.00           O  
ATOM   4379  CB  TRP A 461      37.649  12.831  29.069  0.00  0.00           C  
ATOM   4380  CG  TRP A 461      36.437  13.301  29.830  0.00  0.00           C  
ATOM   4381  CD1 TRP A 461      36.182  13.086  31.142  0.00  0.00           C  
ATOM   4382  CD2 TRP A 461      35.292  14.063  29.332  0.00  0.00           C  
ATOM   4383  CE2 TRP A 461      34.394  14.300  30.419  0.00  0.00           C  
ATOM   4384  CE3 TRP A 461      34.915  14.587  28.073  0.00  0.00           C  
ATOM   4385  NE1 TRP A 461      34.979  13.660  31.489  0.00  0.00           N  
ATOM   4386  CZ2 TRP A 461      33.217  15.054  30.274  0.00  0.00           C  
ATOM   4387  CZ3 TRP A 461      33.740  15.351  27.918  0.00  0.00           C  
ATOM   4388  CH2 TRP A 461      32.896  15.597  29.017  0.00  0.00           C  
ATOM   4389  H   TRP A 461      39.466  13.575  30.704  0.00  0.00           H  
ATOM   4390  HA  TRP A 461      38.026  11.057  30.256  0.00  0.00           H  
ATOM   4391  HB2 TRP A 461      38.195  13.710  28.724  0.00  0.00           H  
ATOM   4392  HB3 TRP A 461      37.264  12.362  28.163  0.00  0.00           H  
ATOM   4393  HD1 TRP A 461      36.833  12.546  31.811  0.00  0.00           H  
ATOM   4394  HE1 TRP A 461      34.596  13.606  32.423  0.00  0.00           H  
ATOM   4395  HE3 TRP A 461      35.550  14.417  27.219  0.00  0.00           H  
ATOM   4396  HZ2 TRP A 461      32.569  15.214  31.122  0.00  0.00           H  
ATOM   4397  HZ3 TRP A 461      33.487  15.751  26.949  0.00  0.00           H  
ATOM   4398  HH2 TRP A 461      31.996  16.182  28.892  0.00  0.00           H  
ATOM   4399  N   PHE A 462      40.765  11.712  28.576  0.00  0.00           N  
ATOM   4400  CA  PHE A 462      41.778  11.171  27.670  0.00  0.00           C  
ATOM   4401  C   PHE A 462      42.636  10.063  28.318  0.00  0.00           C  
ATOM   4402  O   PHE A 462      43.545   9.545  27.669  0.00  0.00           O  
ATOM   4403  CB  PHE A 462      42.663  12.332  27.174  0.00  0.00           C  
ATOM   4404  CG  PHE A 462      41.894  13.281  26.271  0.00  0.00           C  
ATOM   4405  CD1 PHE A 462      41.459  14.535  26.749  0.00  0.00           C  
ATOM   4406  CD2 PHE A 462      41.557  12.879  24.962  0.00  0.00           C  
ATOM   4407  CE1 PHE A 462      40.687  15.375  25.923  0.00  0.00           C  
ATOM   4408  CE2 PHE A 462      40.777  13.714  24.140  0.00  0.00           C  
ATOM   4409  CZ  PHE A 462      40.342  14.964  24.620  0.00  0.00           C  
ATOM   4410  H   PHE A 462      41.024  12.521  29.123  0.00  0.00           H  
ATOM   4411  HA  PHE A 462      41.281  10.732  26.809  0.00  0.00           H  
ATOM   4412  HB2 PHE A 462      43.094  12.878  28.013  0.00  0.00           H  
ATOM   4413  HB3 PHE A 462      43.507  11.951  26.597  0.00  0.00           H  
ATOM   4414  HD1 PHE A 462      41.701  14.848  27.754  0.00  0.00           H  
ATOM   4415  HD2 PHE A 462      41.877  11.914  24.601  0.00  0.00           H  
ATOM   4416  HE1 PHE A 462      40.351  16.332  26.294  0.00  0.00           H  
ATOM   4417  HE2 PHE A 462      40.503  13.391  23.146  0.00  0.00           H  
ATOM   4418  HZ  PHE A 462      39.740  15.605  23.993  0.00  0.00           H  
ATOM   4419  N   SER A 463      42.313   9.651  29.558  0.00  0.00           N  
ATOM   4420  CA  SER A 463      42.903   8.508  30.262  0.00  0.00           C  
ATOM   4421  C   SER A 463      42.133   7.195  29.976  0.00  0.00           C  
ATOM   4422  O   SER A 463      42.456   6.166  30.572  0.00  0.00           O  
ATOM   4423  CB  SER A 463      42.829   8.781  31.781  0.00  0.00           C  
ATOM   4424  OG  SER A 463      43.652   9.876  32.132  0.00  0.00           O  
ATOM   4425  H   SER A 463      41.557  10.130  30.027  0.00  0.00           H  
ATOM   4426  HA  SER A 463      43.944   8.368  29.967  0.00  0.00           H  
ATOM   4427  HB2 SER A 463      41.807   8.966  32.108  0.00  0.00           H  
ATOM   4428  HB3 SER A 463      43.188   7.921  32.348  0.00  0.00           H  
ATOM   4429  HG  SER A 463      43.637   9.973  33.073  0.00  0.00           H  
ATOM   4430  N   ASP A 464      41.135   7.216  29.073  0.00  0.00           N  
ATOM   4431  CA  ASP A 464      40.293   6.084  28.682  0.00  0.00           C  
ATOM   4432  C   ASP A 464      40.021   6.142  27.159  0.00  0.00           C  
ATOM   4433  O   ASP A 464      39.558   7.189  26.710  0.00  0.00           O  
ATOM   4434  CB  ASP A 464      39.035   6.031  29.590  0.00  0.00           C  
ATOM   4435  CG  ASP A 464      37.870   5.214  29.022  0.00  0.00           C  
ATOM   4436  OD1 ASP A 464      36.944   5.844  28.467  0.00  0.00           O  
ATOM   4437  OD2 ASP A 464      37.947   3.971  29.119  0.00  0.00           O1-
ATOM   4438  H   ASP A 464      40.933   8.097  28.621  0.00  0.00           H  
ATOM   4439  HA  ASP A 464      40.844   5.174  28.907  0.00  0.00           H  
ATOM   4440  HB2 ASP A 464      39.299   5.639  30.572  0.00  0.00           H  
ATOM   4441  HB3 ASP A 464      38.667   7.045  29.762  0.00  0.00           H  
ATOM   4442  N   PRO A 465      40.263   5.067  26.364  0.00  0.00           N  
ATOM   4443  CA  PRO A 465      39.994   5.004  24.911  0.00  0.00           C  
ATOM   4444  C   PRO A 465      38.579   5.395  24.430  0.00  0.00           C  
ATOM   4445  O   PRO A 465      38.452   5.922  23.323  0.00  0.00           O  
ATOM   4446  CB  PRO A 465      40.260   3.544  24.512  0.00  0.00           C  
ATOM   4447  CG  PRO A 465      41.232   3.023  25.551  0.00  0.00           C  
ATOM   4448  CD  PRO A 465      40.943   3.845  26.806  0.00  0.00           C  
ATOM   4449  HA  PRO A 465      40.724   5.651  24.420  0.00  0.00           H  
ATOM   4450  HB2 PRO A 465      39.347   2.946  24.562  0.00  0.00           H  
ATOM   4451  HB3 PRO A 465      40.652   3.454  23.499  0.00  0.00           H  
ATOM   4452  HG2 PRO A 465      41.143   1.950  25.718  0.00  0.00           H  
ATOM   4453  HG3 PRO A 465      42.251   3.222  25.217  0.00  0.00           H  
ATOM   4454  HD2 PRO A 465      40.283   3.293  27.477  0.00  0.00           H  
ATOM   4455  HD3 PRO A 465      41.875   4.057  27.333  0.00  0.00           H  
ATOM   4456  N   THR A 466      37.529   5.138  25.232  0.00  0.00           N  
ATOM   4457  CA  THR A 466      36.132   5.384  24.854  0.00  0.00           C  
ATOM   4458  C   THR A 466      35.795   6.877  25.027  0.00  0.00           C  
ATOM   4459  O   THR A 466      35.206   7.468  24.122  0.00  0.00           O  
ATOM   4460  CB  THR A 466      35.190   4.516  25.732  0.00  0.00           C  
ATOM   4461  CG2 THR A 466      33.693   4.702  25.418  0.00  0.00           C  
ATOM   4462  OG1 THR A 466      35.471   3.152  25.487  0.00  0.00           O  
ATOM   4463  H   THR A 466      37.699   4.738  26.145  0.00  0.00           H  
ATOM   4464  HA  THR A 466      35.985   5.114  23.806  0.00  0.00           H  
ATOM   4465  HB  THR A 466      35.357   4.710  26.792  0.00  0.00           H  
ATOM   4466  HG1 THR A 466      36.361   2.974  25.751  0.00  0.00           H  
ATOM   4467 HG21 THR A 466      33.081   3.998  25.981  0.00  0.00           H  
ATOM   4468 HG22 THR A 466      33.344   5.702  25.676  0.00  0.00           H  
ATOM   4469 HG23 THR A 466      33.487   4.540  24.359  0.00  0.00           H  
ATOM   4470  N   LEU A 467      36.207   7.498  26.146  0.00  0.00           N  
ATOM   4471  CA  LEU A 467      36.039   8.929  26.413  0.00  0.00           C  
ATOM   4472  C   LEU A 467      37.058   9.806  25.655  0.00  0.00           C  
ATOM   4473  O   LEU A 467      36.819  11.005  25.527  0.00  0.00           O  
ATOM   4474  CB  LEU A 467      36.167   9.189  27.930  0.00  0.00           C  
ATOM   4475  CG  LEU A 467      34.938   8.784  28.772  0.00  0.00           C  
ATOM   4476  CD1 LEU A 467      35.268   8.887  30.268  0.00  0.00           C  
ATOM   4477  CD2 LEU A 467      33.697   9.637  28.453  0.00  0.00           C  
ATOM   4478  H   LEU A 467      36.661   6.945  26.866  0.00  0.00           H  
ATOM   4479  HA  LEU A 467      35.053   9.239  26.070  0.00  0.00           H  
ATOM   4480  HB2 LEU A 467      37.047   8.662  28.304  0.00  0.00           H  
ATOM   4481  HB3 LEU A 467      36.355  10.246  28.117  0.00  0.00           H  
ATOM   4482  HG  LEU A 467      34.701   7.741  28.560  0.00  0.00           H  
ATOM   4483 HD11 LEU A 467      34.425   8.572  30.884  0.00  0.00           H  
ATOM   4484 HD12 LEU A 467      36.118   8.256  30.529  0.00  0.00           H  
ATOM   4485 HD13 LEU A 467      35.516   9.913  30.542  0.00  0.00           H  
ATOM   4486 HD21 LEU A 467      33.327   9.445  27.447  0.00  0.00           H  
ATOM   4487 HD22 LEU A 467      32.880   9.415  29.138  0.00  0.00           H  
ATOM   4488 HD23 LEU A 467      33.912  10.703  28.537  0.00  0.00           H  
ATOM   4489  N   THR A 468      38.136   9.226  25.092  0.00  0.00           N  
ATOM   4490  CA  THR A 468      39.053   9.881  24.149  0.00  0.00           C  
ATOM   4491  C   THR A 468      38.336  10.103  22.804  0.00  0.00           C  
ATOM   4492  O   THR A 468      38.491  11.160  22.194  0.00  0.00           O  
ATOM   4493  CB  THR A 468      40.302   8.979  23.920  0.00  0.00           C  
ATOM   4494  CG2 THR A 468      41.247   9.423  22.785  0.00  0.00           C  
ATOM   4495  OG1 THR A 468      41.088   8.962  25.089  0.00  0.00           O  
ATOM   4496  H   THR A 468      38.289   8.244  25.278  0.00  0.00           H  
ATOM   4497  HA  THR A 468      39.361  10.850  24.548  0.00  0.00           H  
ATOM   4498  HB  THR A 468      39.991   7.956  23.719  0.00  0.00           H  
ATOM   4499  HG1 THR A 468      40.579   8.562  25.782  0.00  0.00           H  
ATOM   4500 HG21 THR A 468      42.149   8.810  22.767  0.00  0.00           H  
ATOM   4501 HG22 THR A 468      40.781   9.321  21.804  0.00  0.00           H  
ATOM   4502 HG23 THR A 468      41.554  10.462  22.899  0.00  0.00           H  
ATOM   4503  N   SER A 469      37.551   9.106  22.363  0.00  0.00           N  
ATOM   4504  CA  SER A 469      36.843   9.091  21.086  0.00  0.00           C  
ATOM   4505  C   SER A 469      35.516   9.868  21.158  0.00  0.00           C  
ATOM   4506  O   SER A 469      35.130  10.481  20.165  0.00  0.00           O  
ATOM   4507  CB  SER A 469      36.522   7.625  20.730  0.00  0.00           C  
ATOM   4508  OG  SER A 469      37.709   6.933  20.399  0.00  0.00           O  
ATOM   4509  H   SER A 469      37.465   8.281  22.940  0.00  0.00           H  
ATOM   4510  HA  SER A 469      37.466   9.534  20.305  0.00  0.00           H  
ATOM   4511  HB2 SER A 469      36.016   7.109  21.547  0.00  0.00           H  
ATOM   4512  HB3 SER A 469      35.862   7.575  19.863  0.00  0.00           H  
ATOM   4513  HG  SER A 469      38.223   6.821  21.186  0.00  0.00           H  
ATOM   4514  N   LEU A 470      34.839   9.877  22.323  0.00  0.00           N  
ATOM   4515  CA  LEU A 470      33.581  10.594  22.553  0.00  0.00           C  
ATOM   4516  C   LEU A 470      33.829  12.107  22.726  0.00  0.00           C  
ATOM   4517  O   LEU A 470      32.999  12.901  22.284  0.00  0.00           O  
ATOM   4518  CB  LEU A 470      32.909  10.022  23.826  0.00  0.00           C  
ATOM   4519  CG  LEU A 470      31.440  10.451  24.065  0.00  0.00           C  
ATOM   4520  CD1 LEU A 470      30.484   9.876  23.005  0.00  0.00           C  
ATOM   4521  CD2 LEU A 470      30.975  10.041  25.471  0.00  0.00           C  
ATOM   4522  H   LEU A 470      35.204   9.328  23.090  0.00  0.00           H  
ATOM   4523  HA  LEU A 470      32.936  10.433  21.689  0.00  0.00           H  
ATOM   4524  HB2 LEU A 470      32.939   8.932  23.789  0.00  0.00           H  
ATOM   4525  HB3 LEU A 470      33.507  10.299  24.695  0.00  0.00           H  
ATOM   4526  HG  LEU A 470      31.373  11.538  24.021  0.00  0.00           H  
ATOM   4527 HD11 LEU A 470      30.699  10.270  22.012  0.00  0.00           H  
ATOM   4528 HD12 LEU A 470      30.550   8.789  22.957  0.00  0.00           H  
ATOM   4529 HD13 LEU A 470      29.449  10.132  23.232  0.00  0.00           H  
ATOM   4530 HD21 LEU A 470      31.014   8.959  25.606  0.00  0.00           H  
ATOM   4531 HD22 LEU A 470      31.601  10.495  26.238  0.00  0.00           H  
ATOM   4532 HD23 LEU A 470      29.949  10.362  25.658  0.00  0.00           H  
ATOM   4533  N   ALA A 471      34.986  12.500  23.298  0.00  0.00           N  
ATOM   4534  CA  ALA A 471      35.450  13.885  23.431  0.00  0.00           C  
ATOM   4535  C   ALA A 471      35.804  14.523  22.078  0.00  0.00           C  
ATOM   4536  O   ALA A 471      35.644  15.732  21.914  0.00  0.00           O  
ATOM   4537  CB  ALA A 471      36.703  13.912  24.320  0.00  0.00           C  
ATOM   4538  H   ALA A 471      35.608  11.781  23.641  0.00  0.00           H  
ATOM   4539  HA  ALA A 471      34.674  14.483  23.908  0.00  0.00           H  
ATOM   4540  HB1 ALA A 471      36.475  13.560  25.325  0.00  0.00           H  
ATOM   4541  HB2 ALA A 471      37.498  13.281  23.919  0.00  0.00           H  
ATOM   4542  HB3 ALA A 471      37.101  14.922  24.420  0.00  0.00           H  
ATOM   4543  N   LYS A 472      36.253  13.708  21.110  0.00  0.00           N  
ATOM   4544  CA  LYS A 472      36.559  14.122  19.744  0.00  0.00           C  
ATOM   4545  C   LYS A 472      35.306  14.111  18.848  0.00  0.00           C  
ATOM   4546  O   LYS A 472      35.262  14.878  17.888  0.00  0.00           O  
ATOM   4547  CB  LYS A 472      37.602  13.146  19.163  0.00  0.00           C  
ATOM   4548  CG  LYS A 472      39.002  13.372  19.759  0.00  0.00           C  
ATOM   4549  CD  LYS A 472      40.031  12.337  19.277  0.00  0.00           C  
ATOM   4550  CE  LYS A 472      41.392  12.461  19.981  0.00  0.00           C  
ATOM   4551  NZ  LYS A 472      42.081  13.716  19.632  0.00  0.00           N1+
ATOM   4552  H   LYS A 472      36.365  12.729  21.330  0.00  0.00           H  
ATOM   4553  HA  LYS A 472      36.975  15.131  19.739  0.00  0.00           H  
ATOM   4554  HB2 LYS A 472      37.285  12.115  19.331  0.00  0.00           H  
ATOM   4555  HB3 LYS A 472      37.670  13.268  18.080  0.00  0.00           H  
ATOM   4556  HG2 LYS A 472      39.340  14.377  19.503  0.00  0.00           H  
ATOM   4557  HG3 LYS A 472      38.946  13.343  20.847  0.00  0.00           H  
ATOM   4558  HD2 LYS A 472      39.638  11.338  19.469  0.00  0.00           H  
ATOM   4559  HD3 LYS A 472      40.158  12.410  18.196  0.00  0.00           H  
ATOM   4560  HE2 LYS A 472      41.269  12.404  21.063  0.00  0.00           H  
ATOM   4561  HE3 LYS A 472      42.032  11.627  19.694  0.00  0.00           H  
ATOM   4562  HZ1 LYS A 472      42.970  13.757  20.109  0.00  0.00           H  
ATOM   4563  HZ2 LYS A 472      42.233  13.751  18.634  0.00  0.00           H  
ATOM   4564  HZ3 LYS A 472      41.512  14.502  19.912  0.00  0.00           H  
ATOM   4565  N   LEU A 473      34.279  13.299  19.165  0.00  0.00           N  
ATOM   4566  CA  LEU A 473      33.022  13.225  18.414  0.00  0.00           C  
ATOM   4567  C   LEU A 473      32.121  14.442  18.699  0.00  0.00           C  
ATOM   4568  O   LEU A 473      31.477  14.932  17.772  0.00  0.00           O  
ATOM   4569  CB  LEU A 473      32.286  11.914  18.783  0.00  0.00           C  
ATOM   4570  CG  LEU A 473      30.960  11.636  18.031  0.00  0.00           C  
ATOM   4571  CD1 LEU A 473      31.123  11.632  16.500  0.00  0.00           C  
ATOM   4572  CD2 LEU A 473      30.344  10.310  18.500  0.00  0.00           C  
ATOM   4573  H   LEU A 473      34.381  12.683  19.960  0.00  0.00           H  
ATOM   4574  HA  LEU A 473      33.265  13.211  17.351  0.00  0.00           H  
ATOM   4575  HB2 LEU A 473      32.962  11.077  18.603  0.00  0.00           H  
ATOM   4576  HB3 LEU A 473      32.088  11.905  19.856  0.00  0.00           H  
ATOM   4577  HG  LEU A 473      30.244  12.419  18.281  0.00  0.00           H  
ATOM   4578 HD11 LEU A 473      31.892  10.927  16.187  0.00  0.00           H  
ATOM   4579 HD12 LEU A 473      30.193  11.350  16.005  0.00  0.00           H  
ATOM   4580 HD13 LEU A 473      31.398  12.615  16.120  0.00  0.00           H  
ATOM   4581 HD21 LEU A 473      30.190  10.307  19.579  0.00  0.00           H  
ATOM   4582 HD22 LEU A 473      29.374  10.141  18.031  0.00  0.00           H  
ATOM   4583 HD23 LEU A 473      30.985   9.462  18.254  0.00  0.00           H  
ATOM   4584  N   MET A 474      32.107  14.961  19.943  0.00  0.00           N  
ATOM   4585  CA  MET A 474      31.403  16.200  20.291  0.00  0.00           C  
ATOM   4586  C   MET A 474      32.118  17.455  19.752  0.00  0.00           C  
ATOM   4587  O   MET A 474      31.453  18.452  19.488  0.00  0.00           O  
ATOM   4588  CB  MET A 474      31.186  16.307  21.816  0.00  0.00           C  
ATOM   4589  CG  MET A 474      32.450  16.362  22.686  0.00  0.00           C  
ATOM   4590  SD  MET A 474      32.123  16.441  24.467  0.00  0.00           S  
ATOM   4591  CE  MET A 474      31.710  14.712  24.823  0.00  0.00           C  
ATOM   4592  H   MET A 474      32.641  14.500  20.667  0.00  0.00           H  
ATOM   4593  HA  MET A 474      30.412  16.156  19.838  0.00  0.00           H  
ATOM   4594  HB2 MET A 474      30.584  17.193  22.025  0.00  0.00           H  
ATOM   4595  HB3 MET A 474      30.575  15.462  22.131  0.00  0.00           H  
ATOM   4596  HG2 MET A 474      33.078  15.498  22.490  0.00  0.00           H  
ATOM   4597  HG3 MET A 474      33.041  17.242  22.431  0.00  0.00           H  
ATOM   4598  HE1 MET A 474      30.886  14.370  24.201  0.00  0.00           H  
ATOM   4599  HE2 MET A 474      32.566  14.066  24.649  0.00  0.00           H  
ATOM   4600  HE3 MET A 474      31.424  14.602  25.867  0.00  0.00           H  
ATOM   4601  N   LYS A 475      33.443  17.396  19.523  0.00  0.00           N  
ATOM   4602  CA  LYS A 475      34.226  18.448  18.868  0.00  0.00           C  
ATOM   4603  C   LYS A 475      33.970  18.499  17.350  0.00  0.00           C  
ATOM   4604  O   LYS A 475      33.952  19.592  16.786  0.00  0.00           O  
ATOM   4605  CB  LYS A 475      35.727  18.193  19.116  0.00  0.00           C  
ATOM   4606  CG  LYS A 475      36.237  18.795  20.433  0.00  0.00           C  
ATOM   4607  CD  LYS A 475      37.677  18.352  20.745  0.00  0.00           C  
ATOM   4608  CE  LYS A 475      38.325  19.139  21.893  0.00  0.00           C  
ATOM   4609  NZ  LYS A 475      38.835  20.444  21.438  0.00  0.00           N1+
ATOM   4610  H   LYS A 475      33.927  16.542  19.758  0.00  0.00           H  
ATOM   4611  HA  LYS A 475      33.949  19.420  19.281  0.00  0.00           H  
ATOM   4612  HB2 LYS A 475      35.932  17.125  19.093  0.00  0.00           H  
ATOM   4613  HB3 LYS A 475      36.326  18.621  18.309  0.00  0.00           H  
ATOM   4614  HG2 LYS A 475      36.183  19.883  20.368  0.00  0.00           H  
ATOM   4615  HG3 LYS A 475      35.583  18.504  21.257  0.00  0.00           H  
ATOM   4616  HD2 LYS A 475      37.660  17.294  21.009  0.00  0.00           H  
ATOM   4617  HD3 LYS A 475      38.300  18.425  19.853  0.00  0.00           H  
ATOM   4618  HE2 LYS A 475      37.614  19.297  22.700  0.00  0.00           H  
ATOM   4619  HE3 LYS A 475      39.161  18.574  22.306  0.00  0.00           H  
ATOM   4620  HZ1 LYS A 475      38.075  20.993  21.062  0.00  0.00           H  
ATOM   4621  HZ2 LYS A 475      39.250  20.935  22.217  0.00  0.00           H  
ATOM   4622  HZ3 LYS A 475      39.532  20.302  20.721  0.00  0.00           H  
ATOM   4623  N   GLU A 476      33.717  17.344  16.706  0.00  0.00           N  
ATOM   4624  CA  GLU A 476      33.327  17.229  15.296  0.00  0.00           C  
ATOM   4625  C   GLU A 476      31.851  17.615  15.073  0.00  0.00           C  
ATOM   4626  O   GLU A 476      31.465  17.898  13.940  0.00  0.00           O  
ATOM   4627  CB  GLU A 476      33.517  15.762  14.843  0.00  0.00           C  
ATOM   4628  CG  GLU A 476      34.981  15.374  14.553  0.00  0.00           C  
ATOM   4629  CD  GLU A 476      35.602  16.118  13.366  0.00  0.00           C  
ATOM   4630  OE1 GLU A 476      36.808  16.429  13.468  0.00  0.00           O  
ATOM   4631  OE2 GLU A 476      34.868  16.367  12.384  0.00  0.00           O1-
ATOM   4632  H   GLU A 476      33.776  16.483  17.233  0.00  0.00           H  
ATOM   4633  HA  GLU A 476      33.937  17.901  14.689  0.00  0.00           H  
ATOM   4634  HB2 GLU A 476      33.109  15.084  15.593  0.00  0.00           H  
ATOM   4635  HB3 GLU A 476      32.933  15.570  13.942  0.00  0.00           H  
ATOM   4636  HG2 GLU A 476      35.597  15.550  15.434  0.00  0.00           H  
ATOM   4637  HG3 GLU A 476      35.039  14.306  14.343  0.00  0.00           H  
ATOM   4638  N   CYS A 477      31.046  17.668  16.146  0.00  0.00           N  
ATOM   4639  CA  CYS A 477      29.673  18.165  16.148  0.00  0.00           C  
ATOM   4640  C   CYS A 477      29.622  19.698  16.315  0.00  0.00           C  
ATOM   4641  O   CYS A 477      28.683  20.326  15.826  0.00  0.00           O  
ATOM   4642  CB  CYS A 477      28.931  17.518  17.334  0.00  0.00           C  
ATOM   4643  SG  CYS A 477      28.356  15.864  16.871  0.00  0.00           S  
ATOM   4644  H   CYS A 477      31.434  17.393  17.037  0.00  0.00           H  
ATOM   4645  HA  CYS A 477      29.178  17.909  15.210  0.00  0.00           H  
ATOM   4646  HB2 CYS A 477      29.563  17.439  18.212  0.00  0.00           H  
ATOM   4647  HB3 CYS A 477      28.072  18.105  17.644  0.00  0.00           H  
ATOM   4648  HG  CYS A 477      29.573  15.353  16.657  0.00  0.00           H  
ATOM   4649  N   TRP A 478      30.634  20.299  16.967  0.00  0.00           N  
ATOM   4650  CA  TRP A 478      30.774  21.746  17.164  0.00  0.00           C  
ATOM   4651  C   TRP A 478      31.617  22.420  16.057  0.00  0.00           C  
ATOM   4652  O   TRP A 478      31.704  23.648  16.034  0.00  0.00           O  
ATOM   4653  CB  TRP A 478      31.484  21.999  18.514  0.00  0.00           C  
ATOM   4654  CG  TRP A 478      30.824  21.493  19.768  0.00  0.00           C  
ATOM   4655  CD1 TRP A 478      29.497  21.291  19.953  0.00  0.00           C  
ATOM   4656  CD2 TRP A 478      31.463  21.090  21.020  0.00  0.00           C  
ATOM   4657  CE2 TRP A 478      30.455  20.613  21.913  0.00  0.00           C  
ATOM   4658  CE3 TRP A 478      32.800  21.051  21.484  0.00  0.00           C  
ATOM   4659  NE1 TRP A 478      29.276  20.784  21.216  0.00  0.00           N  
ATOM   4660  CZ2 TRP A 478      30.760  20.108  23.190  0.00  0.00           C  
ATOM   4661  CZ3 TRP A 478      33.117  20.557  22.766  0.00  0.00           C  
ATOM   4662  CH2 TRP A 478      32.100  20.085  23.618  0.00  0.00           C  
ATOM   4663  H   TRP A 478      31.362  19.713  17.350  0.00  0.00           H  
ATOM   4664  HA  TRP A 478      29.792  22.216  17.179  0.00  0.00           H  
ATOM   4665  HB2 TRP A 478      32.482  21.558  18.479  0.00  0.00           H  
ATOM   4666  HB3 TRP A 478      31.631  23.068  18.659  0.00  0.00           H  
ATOM   4667  HD1 TRP A 478      28.735  21.488  19.213  0.00  0.00           H  
ATOM   4668  HE1 TRP A 478      28.351  20.558  21.554  0.00  0.00           H  
ATOM   4669  HE3 TRP A 478      33.594  21.400  20.840  0.00  0.00           H  
ATOM   4670  HZ2 TRP A 478      29.974  19.746  23.837  0.00  0.00           H  
ATOM   4671  HZ3 TRP A 478      34.145  20.537  23.096  0.00  0.00           H  
ATOM   4672  HH2 TRP A 478      32.351  19.706  24.597  0.00  0.00           H  
ATOM   4673  N   TYR A 479      32.219  21.638  15.143  0.00  0.00           N  
ATOM   4674  CA  TYR A 479      33.025  22.087  14.005  0.00  0.00           C  
ATOM   4675  C   TYR A 479      32.095  22.466  12.835  0.00  0.00           C  
ATOM   4676  O   TYR A 479      31.162  21.724  12.524  0.00  0.00           O  
ATOM   4677  CB  TYR A 479      33.926  20.902  13.596  0.00  0.00           C  
ATOM   4678  CG  TYR A 479      34.869  21.147  12.432  0.00  0.00           C  
ATOM   4679  CD1 TYR A 479      34.684  20.447  11.223  0.00  0.00           C  
ATOM   4680  CD2 TYR A 479      35.944  22.052  12.560  0.00  0.00           C  
ATOM   4681  CE1 TYR A 479      35.572  20.643  10.152  0.00  0.00           C  
ATOM   4682  CE2 TYR A 479      36.827  22.256  11.482  0.00  0.00           C  
ATOM   4683  CZ  TYR A 479      36.643  21.550  10.277  0.00  0.00           C  
ATOM   4684  OH  TYR A 479      37.502  21.742   9.235  0.00  0.00           O  
ATOM   4685  H   TYR A 479      32.088  20.641  15.232  0.00  0.00           H  
ATOM   4686  HA  TYR A 479      33.639  22.941  14.296  0.00  0.00           H  
ATOM   4687  HB2 TYR A 479      34.547  20.615  14.444  0.00  0.00           H  
ATOM   4688  HB3 TYR A 479      33.313  20.026  13.377  0.00  0.00           H  
ATOM   4689  HD1 TYR A 479      33.867  19.748  11.116  0.00  0.00           H  
ATOM   4690  HD2 TYR A 479      36.096  22.586  13.486  0.00  0.00           H  
ATOM   4691  HE1 TYR A 479      35.417  20.095   9.235  0.00  0.00           H  
ATOM   4692  HE2 TYR A 479      37.649  22.949  11.583  0.00  0.00           H  
ATOM   4693  HH  TYR A 479      37.324  21.162   8.506  0.00  0.00           H  
ATOM   4694  N   GLN A 480      32.339  23.637  12.218  0.00  0.00           N  
ATOM   4695  CA  GLN A 480      31.387  24.317  11.332  0.00  0.00           C  
ATOM   4696  C   GLN A 480      31.843  24.453   9.870  0.00  0.00           C  
ATOM   4697  O   GLN A 480      30.989  24.698   9.018  0.00  0.00           O  
ATOM   4698  CB  GLN A 480      31.081  25.723  11.909  0.00  0.00           C  
ATOM   4699  CG  GLN A 480      30.424  25.728  13.306  0.00  0.00           C  
ATOM   4700  CD  GLN A 480      29.079  24.996  13.352  0.00  0.00           C  
ATOM   4701  NE2 GLN A 480      28.900  24.120  14.340  0.00  0.00           N  
ATOM   4702  OE1 GLN A 480      28.220  25.204  12.498  0.00  0.00           O  
ATOM   4703  H   GLN A 480      33.146  24.168  12.514  0.00  0.00           H  
ATOM   4704  HA  GLN A 480      30.453  23.755  11.285  0.00  0.00           H  
ATOM   4705  HB2 GLN A 480      32.004  26.303  11.957  0.00  0.00           H  
ATOM   4706  HB3 GLN A 480      30.430  26.269  11.223  0.00  0.00           H  
ATOM   4707  HG2 GLN A 480      31.107  25.302  14.040  0.00  0.00           H  
ATOM   4708  HG3 GLN A 480      30.251  26.758  13.620  0.00  0.00           H  
ATOM   4709 HE21 GLN A 480      29.640  23.959  15.009  0.00  0.00           H  
ATOM   4710 HE22 GLN A 480      28.036  23.600  14.396  0.00  0.00           H  
ATOM   4711  N   ASN A 481      33.140  24.295   9.548  0.00  0.00           N  
ATOM   4712  CA  ASN A 481      33.656  24.418   8.177  0.00  0.00           C  
ATOM   4713  C   ASN A 481      33.438  23.072   7.443  0.00  0.00           C  
ATOM   4714  O   ASN A 481      33.834  22.051   7.998  0.00  0.00           O  
ATOM   4715  CB  ASN A 481      35.172  24.723   8.242  0.00  0.00           C  
ATOM   4716  CG  ASN A 481      35.750  25.108   6.873  0.00  0.00           C  
ATOM   4717  ND2 ASN A 481      35.817  26.407   6.577  0.00  0.00           N  
ATOM   4718  OD1 ASN A 481      36.120  24.240   6.086  0.00  0.00           O  
ATOM   4719  H   ASN A 481      33.798  24.056  10.277  0.00  0.00           H  
ATOM   4720  HA  ASN A 481      33.158  25.260   7.697  0.00  0.00           H  
ATOM   4721  HB2 ASN A 481      35.352  25.545   8.936  0.00  0.00           H  
ATOM   4722  HB3 ASN A 481      35.729  23.873   8.637  0.00  0.00           H  
ATOM   4723 HD21 ASN A 481      35.504  27.099   7.242  0.00  0.00           H  
ATOM   4724 HD22 ASN A 481      36.190  26.692   5.683  0.00  0.00           H  
ATOM   4725  N   PRO A 482      32.840  23.044   6.225  0.00  0.00           N  
ATOM   4726  CA  PRO A 482      32.564  21.828   5.429  0.00  0.00           C  
ATOM   4727  C   PRO A 482      33.707  20.815   5.205  0.00  0.00           C  
ATOM   4728  O   PRO A 482      33.414  19.643   4.970  0.00  0.00           O  
ATOM   4729  CB  PRO A 482      32.085  22.344   4.064  0.00  0.00           C  
ATOM   4730  CG  PRO A 482      31.501  23.713   4.344  0.00  0.00           C  
ATOM   4731  CD  PRO A 482      32.271  24.222   5.561  0.00  0.00           C  
ATOM   4732  HA  PRO A 482      31.741  21.310   5.924  0.00  0.00           H  
ATOM   4733  HB2 PRO A 482      32.922  22.457   3.372  0.00  0.00           H  
ATOM   4734  HB3 PRO A 482      31.362  21.674   3.596  0.00  0.00           H  
ATOM   4735  HG2 PRO A 482      31.569  24.387   3.490  0.00  0.00           H  
ATOM   4736  HG3 PRO A 482      30.446  23.607   4.599  0.00  0.00           H  
ATOM   4737  HD2 PRO A 482      33.081  24.882   5.247  0.00  0.00           H  
ATOM   4738  HD3 PRO A 482      31.602  24.783   6.215  0.00  0.00           H  
ATOM   4739  N   SER A 483      34.982  21.244   5.259  0.00  0.00           N  
ATOM   4740  CA  SER A 483      36.162  20.419   4.979  0.00  0.00           C  
ATOM   4741  C   SER A 483      36.408  19.418   6.121  0.00  0.00           C  
ATOM   4742  O   SER A 483      36.890  19.802   7.186  0.00  0.00           O  
ATOM   4743  CB  SER A 483      37.389  21.345   4.845  0.00  0.00           C  
ATOM   4744  OG  SER A 483      37.328  22.073   3.636  0.00  0.00           O  
ATOM   4745  H   SER A 483      35.153  22.219   5.461  0.00  0.00           H  
ATOM   4746  HA  SER A 483      36.017  19.872   4.045  0.00  0.00           H  
ATOM   4747  HB2 SER A 483      37.469  22.032   5.688  0.00  0.00           H  
ATOM   4748  HB3 SER A 483      38.311  20.761   4.827  0.00  0.00           H  
ATOM   4749  HG  SER A 483      38.073  22.652   3.595  0.00  0.00           H  
ATOM   4750  N   ALA A 484      36.044  18.145   5.885  0.00  0.00           N  
ATOM   4751  CA  ALA A 484      36.174  16.986   6.779  0.00  0.00           C  
ATOM   4752  C   ALA A 484      35.045  16.849   7.820  0.00  0.00           C  
ATOM   4753  O   ALA A 484      35.121  15.980   8.688  0.00  0.00           O  
ATOM   4754  CB  ALA A 484      37.593  16.828   7.363  0.00  0.00           C  
ATOM   4755  H   ALA A 484      35.628  17.956   4.984  0.00  0.00           H  
ATOM   4756  HA  ALA A 484      36.030  16.131   6.117  0.00  0.00           H  
ATOM   4757  HB1 ALA A 484      38.352  16.902   6.584  0.00  0.00           H  
ATOM   4758  HB2 ALA A 484      37.812  17.583   8.119  0.00  0.00           H  
ATOM   4759  HB3 ALA A 484      37.714  15.855   7.841  0.00  0.00           H  
ATOM   4760  N   ARG A 485      34.002  17.691   7.731  0.00  0.00           N  
ATOM   4761  CA  ARG A 485      32.873  17.768   8.659  0.00  0.00           C  
ATOM   4762  C   ARG A 485      31.922  16.575   8.465  0.00  0.00           C  
ATOM   4763  O   ARG A 485      31.574  16.230   7.334  0.00  0.00           O  
ATOM   4764  CB  ARG A 485      32.135  19.088   8.359  0.00  0.00           C  
ATOM   4765  CG  ARG A 485      30.973  19.449   9.304  0.00  0.00           C  
ATOM   4766  CD  ARG A 485      30.337  20.806   8.955  0.00  0.00           C  
ATOM   4767  NE  ARG A 485      29.531  20.710   7.728  0.00  0.00           N  
ATOM   4768  CZ  ARG A 485      29.098  21.731   6.968  0.00  0.00           C  
ATOM   4769  NH1 ARG A 485      29.361  23.007   7.280  0.00  0.00           N  
ATOM   4770  NH2 ARG A 485      28.384  21.466   5.867  0.00  0.00           N1+
ATOM   4771  H   ARG A 485      34.009  18.358   6.971  0.00  0.00           H  
ATOM   4772  HA  ARG A 485      33.254  17.783   9.682  0.00  0.00           H  
ATOM   4773  HB2 ARG A 485      32.868  19.886   8.417  0.00  0.00           H  
ATOM   4774  HB3 ARG A 485      31.779  19.084   7.327  0.00  0.00           H  
ATOM   4775  HG2 ARG A 485      30.207  18.674   9.283  0.00  0.00           H  
ATOM   4776  HG3 ARG A 485      31.341  19.482  10.331  0.00  0.00           H  
ATOM   4777  HD2 ARG A 485      29.686  21.132   9.767  0.00  0.00           H  
ATOM   4778  HD3 ARG A 485      31.109  21.567   8.842  0.00  0.00           H  
ATOM   4779  HE  ARG A 485      29.272  19.772   7.459  0.00  0.00           H  
ATOM   4780 HH11 ARG A 485      29.909  23.236   8.100  0.00  0.00           H  
ATOM   4781 HH12 ARG A 485      29.030  23.760   6.695  0.00  0.00           H  
ATOM   4782 HH21 ARG A 485      28.179  20.511   5.610  0.00  0.00           H  
ATOM   4783 HH22 ARG A 485      28.059  22.216   5.274  0.00  0.00           H  
ATOM   4784  N   LEU A 486      31.500  15.960   9.582  0.00  0.00           N  
ATOM   4785  CA  LEU A 486      30.631  14.784   9.608  0.00  0.00           C  
ATOM   4786  C   LEU A 486      29.159  15.190   9.419  0.00  0.00           C  
ATOM   4787  O   LEU A 486      28.705  16.193   9.971  0.00  0.00           O  
ATOM   4788  CB  LEU A 486      30.740  14.087  10.986  0.00  0.00           C  
ATOM   4789  CG  LEU A 486      32.161  13.688  11.447  0.00  0.00           C  
ATOM   4790  CD1 LEU A 486      32.096  12.988  12.814  0.00  0.00           C  
ATOM   4791  CD2 LEU A 486      32.898  12.804  10.428  0.00  0.00           C  
ATOM   4792  H   LEU A 486      31.832  16.304  10.472  0.00  0.00           H  
ATOM   4793  HA  LEU A 486      30.925  14.091   8.817  0.00  0.00           H  
ATOM   4794  HB2 LEU A 486      30.305  14.728  11.755  0.00  0.00           H  
ATOM   4795  HB3 LEU A 486      30.123  13.188  10.967  0.00  0.00           H  
ATOM   4796  HG  LEU A 486      32.747  14.599  11.577  0.00  0.00           H  
ATOM   4797 HD11 LEU A 486      33.096  12.781  13.198  0.00  0.00           H  
ATOM   4798 HD12 LEU A 486      31.584  13.606  13.553  0.00  0.00           H  
ATOM   4799 HD13 LEU A 486      31.560  12.040  12.752  0.00  0.00           H  
ATOM   4800 HD21 LEU A 486      33.885  12.527  10.799  0.00  0.00           H  
ATOM   4801 HD22 LEU A 486      32.349  11.883  10.229  0.00  0.00           H  
ATOM   4802 HD23 LEU A 486      33.048  13.321   9.481  0.00  0.00           H  
ATOM   4803  N   THR A 487      28.414  14.365   8.668  0.00  0.00           N  
ATOM   4804  CA  THR A 487      26.955  14.408   8.540  0.00  0.00           C  
ATOM   4805  C   THR A 487      26.311  13.600   9.689  0.00  0.00           C  
ATOM   4806  O   THR A 487      27.004  12.918  10.446  0.00  0.00           O  
ATOM   4807  CB  THR A 487      26.557  13.789   7.169  0.00  0.00           C  
ATOM   4808  CG2 THR A 487      27.208  14.487   5.964  0.00  0.00           C  
ATOM   4809  OG1 THR A 487      26.825  12.400   7.095  0.00  0.00           O  
ATOM   4810  H   THR A 487      28.871  13.569   8.247  0.00  0.00           H  
ATOM   4811  HA  THR A 487      26.606  15.441   8.590  0.00  0.00           H  
ATOM   4812  HB  THR A 487      25.477  13.897   7.052  0.00  0.00           H  
ATOM   4813  HG1 THR A 487      26.536  12.085   6.252  0.00  0.00           H  
ATOM   4814 HG21 THR A 487      28.290  14.351   5.951  0.00  0.00           H  
ATOM   4815 HG22 THR A 487      26.816  14.095   5.025  0.00  0.00           H  
ATOM   4816 HG23 THR A 487      27.009  15.559   5.981  0.00  0.00           H  
ATOM   4817  N   ALA A 488      24.972  13.647   9.796  0.00  0.00           N  
ATOM   4818  CA  ALA A 488      24.178  12.889  10.769  0.00  0.00           C  
ATOM   4819  C   ALA A 488      24.276  11.359  10.596  0.00  0.00           C  
ATOM   4820  O   ALA A 488      24.158  10.625  11.577  0.00  0.00           O  
ATOM   4821  CB  ALA A 488      22.711  13.319  10.636  0.00  0.00           C  
ATOM   4822  H   ALA A 488      24.463  14.230   9.148  0.00  0.00           H  
ATOM   4823  HA  ALA A 488      24.527  13.140  11.772  0.00  0.00           H  
ATOM   4824  HB1 ALA A 488      22.320  13.122   9.637  0.00  0.00           H  
ATOM   4825  HB2 ALA A 488      22.085  12.779  11.346  0.00  0.00           H  
ATOM   4826  HB3 ALA A 488      22.591  14.384  10.839  0.00  0.00           H  
ATOM   4827  N   LEU A 489      24.529  10.893   9.361  0.00  0.00           N  
ATOM   4828  CA  LEU A 489      24.710   9.488   8.998  0.00  0.00           C  
ATOM   4829  C   LEU A 489      26.156   9.018   9.264  0.00  0.00           C  
ATOM   4830  O   LEU A 489      26.361   7.839   9.548  0.00  0.00           O  
ATOM   4831  CB  LEU A 489      24.391   9.364   7.488  0.00  0.00           C  
ATOM   4832  CG  LEU A 489      24.329   7.928   6.915  0.00  0.00           C  
ATOM   4833  CD1 LEU A 489      23.214   7.090   7.560  0.00  0.00           C  
ATOM   4834  CD2 LEU A 489      24.149   7.965   5.390  0.00  0.00           C  
ATOM   4835  H   LEU A 489      24.621  11.570   8.618  0.00  0.00           H  
ATOM   4836  HA  LEU A 489      24.018   8.881   9.584  0.00  0.00           H  
ATOM   4837  HB2 LEU A 489      23.431   9.845   7.293  0.00  0.00           H  
ATOM   4838  HB3 LEU A 489      25.123   9.941   6.921  0.00  0.00           H  
ATOM   4839  HG  LEU A 489      25.279   7.430   7.106  0.00  0.00           H  
ATOM   4840 HD11 LEU A 489      22.243   7.578   7.466  0.00  0.00           H  
ATOM   4841 HD12 LEU A 489      23.135   6.108   7.092  0.00  0.00           H  
ATOM   4842 HD13 LEU A 489      23.405   6.924   8.619  0.00  0.00           H  
ATOM   4843 HD21 LEU A 489      23.217   8.458   5.113  0.00  0.00           H  
ATOM   4844 HD22 LEU A 489      24.967   8.502   4.908  0.00  0.00           H  
ATOM   4845 HD23 LEU A 489      24.127   6.958   4.970  0.00  0.00           H  
ATOM   4846  N   ARG A 490      27.148   9.926   9.215  0.00  0.00           N  
ATOM   4847  CA  ARG A 490      28.552   9.651   9.541  0.00  0.00           C  
ATOM   4848  C   ARG A 490      28.782   9.606  11.062  0.00  0.00           C  
ATOM   4849  O   ARG A 490      29.638   8.846  11.507  0.00  0.00           O  
ATOM   4850  CB  ARG A 490      29.438  10.763   8.942  0.00  0.00           C  
ATOM   4851  CG  ARG A 490      29.599  10.652   7.416  0.00  0.00           C  
ATOM   4852  CD  ARG A 490      30.791   9.771   7.004  0.00  0.00           C  
ATOM   4853  NE  ARG A 490      30.604   9.173   5.676  0.00  0.00           N  
ATOM   4854  CZ  ARG A 490      30.658   9.795   4.488  0.00  0.00           C  
ATOM   4855  NH1 ARG A 490      30.880  11.113   4.389  0.00  0.00           N  
ATOM   4856  NH2 ARG A 490      30.483   9.064   3.381  0.00  0.00           N1+
ATOM   4857  H   ARG A 490      26.911  10.879   8.974  0.00  0.00           H  
ATOM   4858  HA  ARG A 490      28.846   8.687   9.123  0.00  0.00           H  
ATOM   4859  HB2 ARG A 490      29.008  11.733   9.186  0.00  0.00           H  
ATOM   4860  HB3 ARG A 490      30.427  10.763   9.401  0.00  0.00           H  
ATOM   4861  HG2 ARG A 490      28.676  10.297   6.955  0.00  0.00           H  
ATOM   4862  HG3 ARG A 490      29.763  11.653   7.017  0.00  0.00           H  
ATOM   4863  HD2 ARG A 490      31.726  10.331   7.041  0.00  0.00           H  
ATOM   4864  HD3 ARG A 490      30.898   8.940   7.703  0.00  0.00           H  
ATOM   4865  HE  ARG A 490      30.473   8.165   5.661  0.00  0.00           H  
ATOM   4866 HH11 ARG A 490      31.025  11.662   5.224  0.00  0.00           H  
ATOM   4867 HH12 ARG A 490      30.921  11.563   3.486  0.00  0.00           H  
ATOM   4868 HH21 ARG A 490      30.329   8.064   3.479  0.00  0.00           H  
ATOM   4869 HH22 ARG A 490      30.519   9.480   2.463  0.00  0.00           H  
ATOM   4870  N   ILE A 491      27.999  10.363  11.853  0.00  0.00           N  
ATOM   4871  CA  ILE A 491      27.976  10.331  13.321  0.00  0.00           C  
ATOM   4872  C   ILE A 491      27.377   9.001  13.828  0.00  0.00           C  
ATOM   4873  O   ILE A 491      27.894   8.435  14.792  0.00  0.00           O  
ATOM   4874  CB  ILE A 491      27.189  11.577  13.835  0.00  0.00           C  
ATOM   4875  CG1 ILE A 491      28.014  12.868  13.607  0.00  0.00           C  
ATOM   4876  CG2 ILE A 491      26.760  11.487  15.317  0.00  0.00           C  
ATOM   4877  CD1 ILE A 491      27.194  14.166  13.651  0.00  0.00           C  
ATOM   4878  H   ILE A 491      27.342  10.986  11.403  0.00  0.00           H  
ATOM   4879  HA  ILE A 491      29.003  10.389  13.689  0.00  0.00           H  
ATOM   4880  HB  ILE A 491      26.274  11.654  13.246  0.00  0.00           H  
ATOM   4881 HG12 ILE A 491      28.824  12.924  14.337  0.00  0.00           H  
ATOM   4882 HG13 ILE A 491      28.505  12.829  12.637  0.00  0.00           H  
ATOM   4883 HG21 ILE A 491      27.619  11.350  15.974  0.00  0.00           H  
ATOM   4884 HG22 ILE A 491      26.245  12.393  15.628  0.00  0.00           H  
ATOM   4885 HG23 ILE A 491      26.063  10.669  15.500  0.00  0.00           H  
ATOM   4886 HD11 ILE A 491      26.387  14.151  12.919  0.00  0.00           H  
ATOM   4887 HD12 ILE A 491      26.754  14.342  14.631  0.00  0.00           H  
ATOM   4888 HD13 ILE A 491      27.827  15.024  13.422  0.00  0.00           H  
ATOM   4889  N   LYS A 492      26.335   8.482  13.152  0.00  0.00           N  
ATOM   4890  CA  LYS A 492      25.714   7.178  13.402  0.00  0.00           C  
ATOM   4891  C   LYS A 492      26.693   6.023  13.120  0.00  0.00           C  
ATOM   4892  O   LYS A 492      26.795   5.104  13.931  0.00  0.00           O  
ATOM   4893  CB  LYS A 492      24.458   7.068  12.504  0.00  0.00           C  
ATOM   4894  CG  LYS A 492      23.653   5.757  12.625  0.00  0.00           C  
ATOM   4895  CD  LYS A 492      22.521   5.693  11.587  0.00  0.00           C  
ATOM   4896  CE  LYS A 492      21.731   4.375  11.595  0.00  0.00           C  
ATOM   4897  NZ  LYS A 492      22.485   3.277  10.968  0.00  0.00           N1+
ATOM   4898  H   LYS A 492      25.966   9.018  12.380  0.00  0.00           H  
ATOM   4899  HA  LYS A 492      25.412   7.127  14.449  0.00  0.00           H  
ATOM   4900  HB2 LYS A 492      23.793   7.904  12.723  0.00  0.00           H  
ATOM   4901  HB3 LYS A 492      24.752   7.196  11.463  0.00  0.00           H  
ATOM   4902  HG2 LYS A 492      24.304   4.896  12.478  0.00  0.00           H  
ATOM   4903  HG3 LYS A 492      23.244   5.668  13.633  0.00  0.00           H  
ATOM   4904  HD2 LYS A 492      21.837   6.521  11.770  0.00  0.00           H  
ATOM   4905  HD3 LYS A 492      22.923   5.862  10.589  0.00  0.00           H  
ATOM   4906  HE2 LYS A 492      21.451   4.089  12.608  0.00  0.00           H  
ATOM   4907  HE3 LYS A 492      20.805   4.501  11.034  0.00  0.00           H  
ATOM   4908  HZ1 LYS A 492      21.885   2.459  10.921  0.00  0.00           H  
ATOM   4909  HZ2 LYS A 492      22.738   3.533  10.024  0.00  0.00           H  
ATOM   4910  HZ3 LYS A 492      23.314   3.064  11.503  0.00  0.00           H  
ATOM   4911  N   LYS A 493      27.421   6.087  11.992  0.00  0.00           N  
ATOM   4912  CA  LYS A 493      28.361   5.059  11.538  0.00  0.00           C  
ATOM   4913  C   LYS A 493      29.730   5.123  12.249  0.00  0.00           C  
ATOM   4914  O   LYS A 493      30.492   4.160  12.166  0.00  0.00           O  
ATOM   4915  CB  LYS A 493      28.549   5.206  10.013  0.00  0.00           C  
ATOM   4916  CG  LYS A 493      27.325   4.681   9.238  0.00  0.00           C  
ATOM   4917  CD  LYS A 493      27.392   4.943   7.727  0.00  0.00           C  
ATOM   4918  CE  LYS A 493      26.112   4.483   7.017  0.00  0.00           C  
ATOM   4919  NZ  LYS A 493      26.135   4.794   5.580  0.00  0.00           N1+
ATOM   4920  H   LYS A 493      27.275   6.877  11.378  0.00  0.00           H  
ATOM   4921  HA  LYS A 493      27.933   4.078  11.740  0.00  0.00           H  
ATOM   4922  HB2 LYS A 493      28.741   6.250   9.759  0.00  0.00           H  
ATOM   4923  HB3 LYS A 493      29.424   4.647   9.678  0.00  0.00           H  
ATOM   4924  HG2 LYS A 493      27.218   3.610   9.416  0.00  0.00           H  
ATOM   4925  HG3 LYS A 493      26.419   5.141   9.634  0.00  0.00           H  
ATOM   4926  HD2 LYS A 493      27.544   6.009   7.551  0.00  0.00           H  
ATOM   4927  HD3 LYS A 493      28.255   4.429   7.304  0.00  0.00           H  
ATOM   4928  HE2 LYS A 493      25.975   3.409   7.131  0.00  0.00           H  
ATOM   4929  HE3 LYS A 493      25.240   4.960   7.461  0.00  0.00           H  
ATOM   4930  HZ1 LYS A 493      26.246   5.787   5.436  0.00  0.00           H  
ATOM   4931  HZ2 LYS A 493      26.889   4.291   5.134  0.00  0.00           H  
ATOM   4932  HZ3 LYS A 493      25.258   4.485   5.174  0.00  0.00           H  
ATOM   4933  N   THR A 494      30.025   6.207  12.989  0.00  0.00           N  
ATOM   4934  CA  THR A 494      31.180   6.309  13.887  0.00  0.00           C  
ATOM   4935  C   THR A 494      30.847   5.631  15.231  0.00  0.00           C  
ATOM   4936  O   THR A 494      31.724   4.998  15.814  0.00  0.00           O  
ATOM   4937  CB  THR A 494      31.529   7.805  14.118  0.00  0.00           C  
ATOM   4938  CG2 THR A 494      32.609   8.064  15.186  0.00  0.00           C
[truncated: 1,242,723 more chars]
