# Supplementary material for: Structural basis for ALK2/BMPR2 receptor complex signaling through kinase domain oligomerization
Source: Nat Commun. 2021 Aug 16;12:4950. doi: 10.1038/s41467-021-25248-5 (PMC8368100; doi:10.1038/s41467-021-25248-5)
Supplement: Supplementary file 8 — Source Data [file 41467_2021_25248_MOESM8_ESM.xlsx]

## Sheet: Figure 5c
	Agnew, Ayaz et al
	Uncropped and unprocessed Western Blots for Figure 5c

## Sheet: Figure 7d
Figure 5d
		Parameter 1	Parameter 2	Parameter 3	Parameter 4	Parameter 5	Parameter 6
	Data 1
	Agnew, Ayaz et al
	Uncropped and unprocessed Western Blots for Figure 7d
